# Supplementary material for: 2’-Hydroxyflavanone effectively targets RLIP76-mediated drug transport and regulates critical signaling networks in breast cancer
Source: Oncotarget. 2018 Apr 6;9(26):18053–68. doi: 10.18632/oncotarget.24720 (PMC5915057; doi:10.18632/oncotarget.24720)
Supplement: Supplementary file 2 [file oncotarget-09-18053-s002.xlsx]

## Sheet: supp Table 3
Supplementary Table 3: MCF10A_2HF vs. Control gene expression changes
symbol	gene.length.kb	avg.log2.rpkm.2HF	avg.log2.rpkm.C	log2ratio	fold.change	p.value	FDR	status
A1BG	4.013	-1.06147	-1.03418	-0.03	-1.02	0.930366	0.995434	No Change
A1BG-AS1	2.789	1.0015	1.02264	-0.02	-1.01	0.929648	0.995434	No Change
A2M-AS1	2.184	-3.03395	-2.76574	-0.27	-1.21	0.345302	0.950211	No Change
A2ML1	6.269	-0.0830912	0.793478	-0.88	-1.84	0.360847	0.957025	No Change
A4GALT	2.544	3.84213	3.53214	0.31	1.24	0.000854719	0.0291349	No Change
AAAS	1.821	4.19481	4.36981	-0.18	-1.13	0.0162429	0.237625	No Change
AACS	4.353	3.33116	3.23436	0.1	1.07	0.104076	0.650076	No Change
AACSP1	2.812	-2.94342	-2.92055	-0.02	-1.01	0.903846	0.995434	No Change
AADAT	2.402	2.0372	2.0448	-0.01	-1.01	0.983844	0.996929	No Change
AAED1	1.219	3.67812	3.6488	0.03	1.02	0.692729	0.993835	No Change
AAGAB	3.395	3.95109	3.97143	-0.02	-1.01	0.806106	0.993835	No Change
AAK1	21.614	1.19324	1.40564	-0.21	-1.16	0.0048064	0.101213	No Change
AAMDC	1.151	2.21554	2.06954	0.15	1.11	0.321565	0.943346	No Change
AAMP	1.785	5.70837	5.65733	0.05	1.04	0.232616	0.87624	No Change
AANAT	2.141	-3.27609	-3.27609	0	1	0.973662	0.995434	No Change
AAR2	2.761	4.01669	4.00793	0.01	1.01	0.799813	0.993835	No Change
AARD	1.784	-2.14532	-2.30713	0.16	1.12	0.713086	0.993835	No Change
AARS	3.395	5.08937	5.25086	-0.16	-1.12	0.00128864	0.0393575	No Change
AARS2	4.76	2.65766	2.6906	-0.03	-1.02	0.716544	0.993835	No Change
AARSD1	1.584	-3.05889	-3.32193	0.26	1.2	0.36832	0.957856	No Change
AASDH	5.888	0.955578	0.986621	-0.03	-1.02	0.818875	0.993835	No Change
AASDHPPT	2.862	5.36803	5.42281	-0.05	-1.04	0.315591	0.94152	No Change
AASS	6.031	1.75351	1.87808	-0.12	-1.09	0.158737	0.779717	No Change
AATBC	4.871	-2.80332	-2.95494	0.15	1.11	0.546521	0.993835	No Change
AATF	2.129	5.63842	5.70586	-0.07	-1.05	0.243747	0.889407	No Change
AATK	5.343	-2.06647	-2.15224	0.09	1.06	0.872463	0.995434	No Change
ABAT	5.912	-1.86058	-1.94085	0.08	1.06	0.781083	0.993835	No Change
ABCA1	10.693	-2.4324	-2.64397	0.21	1.16	0.241784	0.886503	No Change
ABCA10	7.028	-1.46511	-1.39952	-0.07	-1.05	0.695815	0.993835	No Change
ABCA11P	2.349	1.16613	1.00977	0.16	1.12	0.334492	0.948431	No Change
ABCA12	9.315	2.62889	2.59897	0.03	1.02	0.965291	0.995434	No Change
ABCA17P	5.423	-2.90778	-2.94627	0.04	1.03	0.80231	0.993835	No Change
ABCA2	10.573	1.80988	1.56413	0.25	1.19	0.000523983	0.0203108	No Change
ABCA3	7.156	-2.37126	-2.27012	-0.1	-1.07	0.577265	0.993835	No Change
ABCA4	8.54	-3.32193	-3.32193	0	1	NA	NA	No Change
ABCA5	9.661	-0.55924	-0.476777	-0.08	-1.06	0.526946	0.993835	No Change
ABCA7	7.156	0.69037	0.686638	0	1	0.925496	0.995434	No Change
ABCB1	4.687	-2.47824	-2.47991	0	1	0.990902	0.997914	No Change
ABCB10	3.844	5.05669	5.11023	-0.05	-1.04	0.290798	0.924093	No Change
ABCB4	4.508	-3.14258	-3.14992	0.01	1.01	0.7172	0.993835	No Change
ABCB6	4.461	1.81816	1.47503	0.34	1.27	0.000560741	0.0210913	No Change
ABCB7	2.512	3.43233	3.38339	0.05	1.04	0.472018	0.993835	No Change
ABCB8	5.377	3.17275	3.18816	-0.02	-1.01	0.893474	0.995434	No Change
ABCB9	6.019	-0.669888	-0.567972	-0.1	-1.07	0.605925	0.993835	No Change
ABCC1	6.827	3.88848	3.78638	0.1	1.07	0.0833155	0.586048	No Change
ABCC10	6.827	2.01834	1.93129	0.09	1.06	0.246833	0.892369	No Change
ABCC11	5.006	-3.14258	-3.06224	-0.08	-1.06	0.698087	0.993835	No Change
ABCC2	5.019	-1.00019	-1.05361	0.05	1.04	0.83941	0.994179	No Change
ABCC3	6.14	2.29344	1.49008	0.8	1.74	1.29265e-23	1.79455e-20	2HF Up
ABCC4	6.484	3.69486	3.63248	0.06	1.04	0.236215	0.880083	No Change
ABCC5	10.533	1.89054	1.76729	0.12	1.09	0.0863681	0.594824	No Change
ABCC6	5.548	-3.32193	-3.27609	-0.05	-1.04	0.79018	0.993835	No Change
ABCC6P2	0.704	-3.16012	-3.12694	-0.03	-1.02	0.973153	0.995434	No Change
ABCD1	3.654	-0.821321	-1.03181	0.21	1.16	0.447522	0.985336	No Change
ABCD2	5.331	-3.14258	-3.02661	-0.12	-1.09	0.462019	0.991518	No Change
ABCD3	5.521	3.8077	3.83606	-0.03	-1.02	0.672765	0.993835	No Change
ABCD4	3.31	1.64763	1.43112	0.22	1.16	0.0591845	0.497143	No Change
ABCE1	4.385	5.55439	5.58161	-0.03	-1.02	0.656287	0.993835	No Change
ABCF1	3.442	5.0079	5.04714	-0.04	-1.03	0.514404	0.993835	No Change
ABCF2	3.954	5.55154	5.58943	-0.04	-1.03	0.478216	0.993835	No Change
ABCF3	2.558	3.94552	3.91488	0.03	1.02	0.577735	0.993835	No Change
ABCG1	4.398	0.743787	-0.0307801	0.77	1.71	0.490633	0.993835	No Change
ABCG2	4.845	-2.64574	-2.64574	0	1	0.905164	0.995434	No Change
ABCG4	3.919	-2.77877	-2.91063	0.13	1.09	0.513928	0.993835	No Change
ABHD1	1.461	-2.69641	-2.91063	0.21	1.16	0.595396	0.993835	No Change
ABHD10	2.8	3.58349	3.78749	-0.2	-1.15	0.00449616	0.095628	No Change
ABHD11	1.747	3.54631	3.53656	0.01	1.01	0.8552	0.995434	No Change
ABHD11-AS1	0.469	-0.571687	-0.957126	0.39	1.31	0.567795	0.993835	No Change
ABHD12	2.397	4.13553	4.15578	-0.02	-1.01	0.84296	0.995027	No Change
ABHD13	5.3	2.40032	2.32471	0.08	1.06	0.26136	0.900427	No Change
ABHD14A	1.736	1.17619	0.814507	0.36	1.28	0.0633784	0.515638	No Change
ABHD14B	2.979	2.8252	2.81003	0.02	1.01	0.824291	0.993835	No Change
ABHD15	3.353	1.62406	1.55979	0.06	1.04	0.533063	0.993835	No Change
ABHD16A	3.262	2.03711	2.17479	-0.14	-1.1	0.200327	0.844428	No Change
ABHD16B	1.775	-2.42624	-2.94058	0.51	1.42	0.234818	0.878898	No Change
ABHD17A	1.793	2.40022	2.31407	0.09	1.06	0.436921	0.980615	No Change
ABHD17B	3.255	2.77915	2.6443	0.13	1.09	0.095613	0.623977	No Change
ABHD17C	2.357	3.15208	3.09931	0.05	1.04	0.500859	0.993835	No Change
ABHD18	2.951	1.44285	1.45737	-0.01	-1.01	0.948351	0.995434	No Change
ABHD2	9.118	3.57575	3.67426	-0.1	-1.07	0.0964592	0.625724	No Change
ABHD3	3.587	1.74115	1.42552	0.32	1.25	0.00294732	0.071851	No Change
ABHD4	2.921	0.122797	-0.24094	0.36	1.28	0.0829554	0.585674	No Change
ABHD5	5.346	2.04488	2.18548	-0.14	-1.1	0.0897646	0.608161	No Change
ABHD6	2.448	0.717184	0.635122	0.08	1.06	0.611425	0.993835	No Change
ABHD8	2.085	0.0523781	-0.175663	0.23	1.17	0.377085	0.958227	No Change
ABI1	3.763	3.91372	3.89553	0.02	1.01	0.662936	0.993835	No Change
ABI2	6.901	2.54343	2.548	0	1	0.976561	0.995633	No Change
ABI3BP	9.576	-2.56161	-2.50291	-0.06	-1.04	0.760937	0.993835	No Change
ABL1	5.951	4.09416	4.13633	-0.04	-1.03	0.465253	0.992715	No Change
ABL2	13.119	2.84241	2.97419	-0.13	-1.09	0.0808682	0.577491	No Change
ABLIM1	9.466	4.30972	4.33326	-0.02	-1.01	0.874881	0.995434	No Change
ABLIM2	5.752	-2.67892	-2.60023	-0.08	-1.06	0.652009	0.993835	No Change
ABLIM3	4.746	5.72486	5.72478	0	1	0.900296	0.995434	No Change
ABR	7.526	3.26107	3.15667	0.1	1.07	0.0809266	0.577491	No Change
ABRACL	0.842	5.32658	5.22811	0.1	1.07	0.1347	0.732029	No Change
ABT1	2.26	3.62143	3.68754	-0.07	-1.05	0.431747	0.978575	No Change
ABTB1	2.245	1.1709	0.777533	0.39	1.31	0.0682772	0.533877	No Change
ABTB2	4.886	-0.0649851	-0.170427	0.11	1.08	0.57872	0.993835	No Change
ACAA1	1.807	4.32953	4.33545	-0.01	-1.01	0.998413	0.999162	No Change
ACAA2	1.924	5.00983	4.8314	0.18	1.13	0.0037947	0.0851569	No Change
ACACA	11.69	3.48	3.52136	-0.04	-1.03	0.456182	0.990101	No Change
ACACB	9.48	-1.54287	-1.42226	-0.12	-1.09	0.468198	0.992715	No Change
ACAD10	5.348	1.24465	0.913511	0.33	1.26	0.00164038	0.0466486	No Change
ACAD11	3.536	1.36683	1.26248	0.1	1.07	0.389798	0.964598	No Change
ACAD8	4.345	2.16974	2.25628	-0.09	-1.06	0.353389	0.953632	No Change
ACAD9	3.549	3.72584	3.69787	0.03	1.02	0.576466	0.993835	No Change
ACADL	2.969	-3.32193	-3.32193	0	1	NA	NA	No Change
ACADM	3.245	3.97358	4.02439	-0.05	-1.04	0.448526	0.985384	No Change
ACADS	2.046	0.241078	0.314393	-0.07	-1.05	0.762722	0.993835	No Change
ACADSB	5.93	2.27604	2.36812	-0.09	-1.06	0.247573	0.892399	No Change
ACADVL	3.227	5.79732	5.57585	0.22	1.16	1.31787e-05	0.000958343	No Change
ACAP1	2.486	-2.93324	-3.14258	0.21	1.16	0.424977	0.974448	No Change
ACAP2	8.163	3.07132	3.05502	0.02	1.01	0.672799	0.993835	No Change
ACAP3	6.829	2.36802	2.1922	0.18	1.13	0.0387161	0.401381	No Change
ACAT1	4.378	5.0364	5.00582	0.03	1.02	0.391373	0.965535	No Change
ACAT2	2.679	3.39094	3.3926	0	1	0.928864	0.995434	No Change
ACBD3	3.557	4.74071	4.71396	0.03	1.02	0.488497	0.993835	No Change
ACBD4	3.084	-0.507348	-0.577452	0.07	1.05	0.835029	0.993835	No Change
ACBD5	4.365	3.22436	3.12442	0.1	1.07	0.136521	0.737195	No Change
ACBD6	1.608	5.04358	5.01763	0.03	1.02	0.567247	0.993835	No Change
ACBD7	4.179	-1.73313	-2.0802	0.35	1.27	0.201516	0.845237	No Change
ACCS	4.306	-0.486621	-0.486581	0	1	0.979788	0.996029	No Change
ACD	2.907	3.45833	3.53347	-0.08	-1.06	0.319146	0.941772	No Change
ACE	9.066	-3.18442	-3.18442	0	1	0.691091	0.993835	No Change
ACE2	3.553	-3.23425	-3.18842	-0.05	-1.04	0.788974	0.993835	No Change
ACER1	1.082	-2.83896	-2.49517	-0.34	-1.27	0.473244	0.993835	No Change
ACER2	3.496	-0.936786	-0.894943	-0.04	-1.03	0.886926	0.995434	No Change
ACER3	4.981	3.57482	3.50658	0.07	1.05	0.1723	0.806292	No Change
ACHE	3.488	-3.18842	-3.14258	-0.05	-1.04	0.939493	0.995434	No Change
ACIN1	6.72	4.59446	4.57911	0.02	1.01	0.592196	0.993835	No Change
ACKR2	7.469	-3.10074	-3.14657	0.05	1.04	0.773416	0.993835	No Change
ACKR3	2.3	-0.586276	-0.439826	-0.15	-1.11	0.536092	0.993835	No Change
ACLY	4.328	5.74023	5.83452	-0.09	-1.06	0.0362022	0.384736	No Change
ACO1	3.924	3.72123	3.67427	0.05	1.04	0.390057	0.964625	No Change
ACO2	2.723	5.34664	5.28242	0.06	1.04	0.153373	0.76794	No Change
ACOT1	2.35	-1.94627	-2.18623	0.24	1.18	0.576234	0.993835	No Change
ACOT11	5.132	2.28644	2.06543	0.22	1.16	0.0610807	0.505316	No Change
ACOT13	4.389	2.1129	1.99009	0.12	1.09	0.136103	0.736504	No Change
ACOT2	2.285	-0.796756	-1.04707	0.25	1.19	0.387894	0.963656	No Change
ACOT4	1.629	-2.96513	-3.32193	0.36	1.28	0.258769	0.898538	No Change
ACOT7	2.449	5.21303	5.21616	0	1	0.936386	0.995434	No Change
ACOT8	3.211	1.8047	1.78909	0.02	1.01	0.844826	0.99532	No Change
ACOT9	1.987	4.56624	4.56267	0	1	0.8664	0.995434	No Change
ACOX1	7.904	2.24147	2.24342	0	1	0.966609	0.995434	No Change
ACOX2	2.294	0.79413	0.942882	-0.15	-1.11	0.414369	0.971876	No Change
ACOX3	2.986	2.31784	2.30585	0.01	1.01	0.849799	0.995434	No Change
ACOXL	3.301	-3.32193	-3.32193	0	1	NA	NA	No Change
ACP1	2.544	4.43073	4.38881	0.04	1.03	0.392558	0.966293	No Change
ACP2	2.789	3.40514	3.31443	0.09	1.06	0.182575	0.820131	No Change
ACP5	2.133	-3.02661	-3.10409	0.08	1.06	0.774155	0.993835	No Change
ACP6	4.107	1.45454	1.29587	0.16	1.12	0.17798	0.814357	No Change
ACP7	2.948	-3.11428	-3.0204	-0.09	-1.06	0.701002	0.993835	No Change
ACPP	3.807	-3.27609	-3.18842	-0.09	-1.06	0.555309	0.993835	No Change
ACRBP	2.052	-3.06959	-3.19576	0.13	1.09	0.709853	0.993835	No Change
ACRC	3.165	-1.43033	-1.49777	0.07	1.05	0.788753	0.993835	No Change
ACSBG1	2.966	-3.23026	-3.27609	0.05	1.04	0.772383	0.993835	No Change
ACSBG2	2.759	-3.32193	-3.27609	-0.05	-1.04	0.79018	0.993835	No Change
ACSF2	2.4	-0.573756	-0.857822	0.28	1.21	0.26536	0.903612	No Change
ACSF3	4.2	1.83855	1.98356	-0.15	-1.11	0.137708	0.738666	No Change
ACSL1	4.514	3.6088	3.67339	-0.06	-1.04	0.328449	0.946228	No Change
ACSL3	4.344	5.63103	5.32752	0.3	1.23	7.67627e-09	1.32104e-06	No Change
ACSL4	5.318	4.24269	4.41659	-0.17	-1.13	0.00167802	0.0473661	No Change
ACSL5	3.802	-3.06224	-2.91309	-0.15	-1.11	0.545508	0.993835	No Change
ACSL6	8.943	-3.18442	-3.06224	-0.12	-1.09	0.141512	0.746938	No Change
ACSM3	2.387	-2.12295	-2.3998	0.28	1.21	0.403304	0.969899	No Change
ACSS1	5.416	-1.19808	-1.27938	0.08	1.06	0.668697	0.993835	No Change
ACSS2	3.173	2.82683	2.70288	0.12	1.09	0.16913	0.801169	No Change
ACSS3	3.21	-3.27609	-3.27609	0	1	0.973017	0.995434	No Change
ACTA1	1.485	-2.39726	-2.91063	0.51	1.42	0.265089	0.903612	No Change
ACTA2	3.024	1.26737	1.37141	-0.1	-1.07	0.464468	0.992715	No Change
ACTB	2.248	11.3464	11.3298	0.02	1.01	0.623111	0.993835	No Change
ACTBL2	2.793	-3.14258	-3.06224	-0.08	-1.06	0.656071	0.993835	No Change
ACTG1	2.099	9.96891	9.91168	0.06	1.04	0.286574	0.922706	No Change
ACTG1P17	1.649	-2.80332	-2.67892	-0.12	-1.09	0.687154	0.993835	No Change
ACTG1P20	2.651	4.56605	4.44994	0.12	1.09	0.0632754	0.515371	No Change
ACTG2	2.518	-3.18842	-3.18442	0	1	0.963127	0.995434	No Change
ACTL10	2.027	1.27571	1.12006	0.16	1.12	0.395058	0.967373	No Change
ACTL6A	1.892	5.31091	5.39239	-0.08	-1.06	0.153887	0.76794	No Change
ACTL8	1.858	-1.61492	-1.5323	-0.08	-1.06	0.833772	0.993835	No Change
ACTN1	7.282	6.09779	6.10064	0	1	0.962417	0.995434	No Change
ACTN2	4.702	-3.32193	-3.27609	-0.05	-1.04	0.79018	0.993835	No Change
ACTN4	4.123	7.17884	7.1311	0.05	1.04	0.211397	0.856362	No Change
ACTR10	3.098	3.59715	3.54174	0.06	1.04	0.352673	0.953221	No Change
ACTR1A	2.862	5.49799	5.49484	0	1	0.815976	0.993835	No Change
ACTR1B	2.247	4.06444	4.16295	-0.1	-1.07	0.188971	0.830441	No Change
ACTR2	4.318	6.31855	6.40978	-0.09	-1.06	0.0284275	0.332693	No Change
ACTR3	5.868	5.32941	5.37685	-0.05	-1.04	0.303588	0.931604	No Change
ACTR3B	2.205	1.74225	1.59066	0.15	1.11	0.250255	0.892893	No Change
ACTR3C	1.411	-1.79893	-2.14532	0.35	1.27	0.502569	0.993835	No Change
ACTR5	2.47	2.44087	2.4676	-0.03	-1.02	0.838213	0.993835	No Change
ACTR6	3.524	2.74402	2.73195	0.01	1.01	0.800709	0.993835	No Change
ACTR8	3.792	2.91787	2.8959	0.02	1.01	0.6861	0.993835	No Change
ACTRT3	2.001	1.42622	1.3164	0.11	1.08	0.444045	0.982851	No Change
ACVR1	3.255	2.5652	2.37711	0.19	1.14	0.0347439	0.377284	No Change
ACVR1B	5.548	1.81398	1.82033	-0.01	-1.01	0.99773	0.998714	No Change
ACVR1C	9.067	-3.27609	-3.27609	0	1	0.973653	0.995434	No Change
ACVR2A	5.422	0.535847	0.467941	0.07	1.05	0.593762	0.993835	No Change
ACVR2B	11.445	-0.67575	-0.67595	0	1	0.99138	0.997914	No Change
ACVR2B-AS1	2.515	-2.67489	-2.94759	0.27	1.21	0.578031	0.993835	No Change
ACVRL1	4.479	-3.27609	-3.23026	-0.05	-1.04	0.552468	0.993835	No Change
ACY1	2.269	-0.153927	-0.367786	0.21	1.16	0.359828	0.956811	No Change
ACYP1	0.682	2.82078	2.74651	0.07	1.05	0.665843	0.993835	No Change
ACYP2	1.218	0.0538981	0.182042	-0.13	-1.09	0.699043	0.993835	No Change
ADA	1.52	3.71597	3.71528	0	1	0.925362	0.995434	No Change
ADAL	3.954	1.63043	1.58728	0.04	1.03	0.693759	0.993835	No Change
ADAM10	5.05	4.64666	4.612	0.03	1.02	0.380867	0.960248	No Change
ADAM11	4.385	-2.58555	-2.44942	-0.14	-1.1	0.668175	0.993835	No Change
ADAM12	6.963	-2.83896	-3.10074	0.26	1.2	0.144543	0.75352	No Change
ADAM15	5.093	6.15379	6.15975	-0.01	-1.01	0.990067	0.997819	No Change
ADAM17	4.69	3.33243	3.16161	0.17	1.13	0.00415491	0.0903287	No Change
ADAM19	7.075	-0.721068	-0.323112	-0.4	-1.32	0.0122456	0.198839	No Change
ADAM1A	2.839	-0.503743	-0.639117	0.14	1.1	0.533424	0.993835	No Change
ADAM20P1	3.034	-3.14657	-3.02661	-0.12	-1.09	0.544966	0.993835	No Change
ADAM21	2.662	-1.40973	-1.47507	0.07	1.05	0.770574	0.993835	No Change
ADAM21P1	2.048	-3.10409	-3.07244	-0.03	-1.02	0.945315	0.995434	No Change
ADAM22	11.111	-2.37126	-2.45075	0.08	1.06	0.644562	0.993835	No Change
ADAM23	6.245	-3.27609	-3.27609	0	1	0.969991	0.995434	No Change
ADAM32	3.377	-2.50961	-2.45478	-0.05	-1.04	0.849555	0.995434	No Change
ADAM8	3.805	-1.05065	-1.40992	0.36	1.28	0.206343	0.851531	No Change
ADAM9	6.051	5.43114	5.63548	-0.2	-1.15	0.000234572	0.0109546	No Change
ADAMTS1	4.642	-0.0903199	0.240719	-0.33	-1.26	0.0445629	0.433728	No Change
ADAMTS12	5.136	-3.32193	-3.23026	-0.09	-1.06	0.290629	0.924093	No Change
ADAMTS13	7.332	-2.94627	-2.98811	0.04	1.03	0.838273	0.993835	No Change
ADAMTS14	6.754	-3.19576	-3.10808	-0.09	-1.06	0.571093	0.993835	No Change
ADAMTS15	5.668	-1.80394	-1.71564	-0.09	-1.06	0.592586	0.993835	No Change
ADAMTS16	5.835	-3.32193	-3.23026	-0.09	-1.06	0.358869	0.956355	No Change
ADAMTS17	6.604	-2.70593	-2.77229	0.07	1.05	0.880449	0.995434	No Change
ADAMTS19	5.166	-3.14657	-3.05889	-0.09	-1.06	0.603238	0.993835	No Change
ADAMTS20	6.811	-3.32193	-3.32193	0	1	NA	NA	No Change
ADAMTS3	5.995	-3.23026	-3.06224	-0.17	-1.13	0.486643	0.993835	No Change
ADAMTS4	4.769	-2.8365	-2.60834	-0.23	-1.17	0.347123	0.951002	No Change
ADAMTS6	7.793	1.78491	1.23479	0.55	1.46	4.2776e-08	6.04845e-06	No Change
ADAMTS7	6.284	-1.28745	-1.53666	0.25	1.19	0.211892	0.856558	No Change
ADAMTS9	8.648	-3.0204	-3.18842	0.17	1.13	0.286517	0.922706	No Change
ADAMTSL3	8.614	-3.18442	-3.14258	-0.04	-1.03	0.621213	0.993835	No Change
ADAMTSL4	4.564	0.730495	0.0878725	0.64	1.56	0.0010609	0.0341795	2HF Up
ADAMTSL5	2.995	1.7271	1.53184	0.2	1.15	0.0938363	0.62114	No Change
ADAP1	2.962	2.62176	2.48319	0.14	1.1	0.253426	0.894034	No Change
ADAP2	2.756	-1.60834	-1.75438	0.15	1.11	0.65843	0.993835	No Change
ADAR	7.077	5.72936	5.80302	-0.07	-1.05	0.10783	0.660855	No Change
ADARB1	9.233	1.2119	1.28974	-0.08	-1.06	0.370027	0.957856	No Change
ADAT1	3.592	2.82481	2.92314	-0.1	-1.07	0.248044	0.892399	No Change
ADAT2	7.486	1.67139	1.5005	0.17	1.13	0.0942275	0.62134	No Change
ADAT3	1.624	1.87921	1.81188	0.07	1.05	0.628643	0.993835	No Change
ADCK1	3.584	1.01592	1.08025	-0.06	-1.04	0.660649	0.993835	No Change
ADCK2	2.529	4.24988	4.27901	-0.03	-1.02	0.715029	0.993835	No Change
ADCK3	6.664	2.87901	2.69895	0.18	1.13	0.00871627	0.156182	No Change
ADCK4	4.561	1.85655	1.7968	0.06	1.04	0.532401	0.993835	No Change
ADCK5	1.992	2.25045	2.21049	0.04	1.03	0.696711	0.993835	No Change
ADCY1	12.909	-2.17207	-2.12311	-0.05	-1.04	0.772846	0.993835	No Change
ADCY10	5.833	-3.23425	-3.27609	0.04	1.03	0.628709	0.993835	No Change
ADCY10P1	7.275	-1.64574	-1.65331	0.01	1.01	0.861028	0.995434	No Change
ADCY3	4.443	4.46582	4.37544	0.09	1.06	0.0446902	0.434403	No Change
ADCY5	7	-3.32193	-3.32193	0	1	NA	NA	No Change
ADCY6	7.709	1.44298	1.25485	0.19	1.14	0.0253381	0.308987	No Change
ADCY7	6.224	2.33132	2.09782	0.23	1.17	0.00276188	0.0683576	No Change
ADCY9	7.716	2.26573	2.19486	0.07	1.05	0.236494	0.880638	No Change
ADD1	10.322	3.88817	3.90784	-0.02	-1.01	0.766526	0.993835	No Change
ADD2	6.856	-0.934605	-0.840947	-0.09	-1.06	0.618078	0.993835	No Change
ADD3	5.709	2.16616	2.02904	0.14	1.1	0.0722295	0.547513	No Change
ADD3-AS1	1.396	-3.16012	-3.12694	-0.03	-1.02	0.957417	0.995434	No Change
ADGRA2	6.182	-2.61825	-2.8746	0.26	1.2	0.251833	0.894034	No Change
ADGRA3	8.066	3.14982	3.01694	0.13	1.09	0.0111112	0.186257	No Change
ADGRB1	5.498	-3.32193	-3.27609	-0.05	-1.04	0.973662	0.995434	No Change
ADGRB2	6.284	-1.62659	-1.57516	-0.05	-1.04	0.894133	0.995434	No Change
ADGRD1	6.014	-3.27609	-3.27609	0	1	0.979038	0.995863	No Change
ADGRE2	7.07	0.547673	0.26935	0.28	1.21	0.0535578	0.475135	No Change
ADGRE5	3.472	3.96451	3.99389	-0.03	-1.02	0.714632	0.993835	No Change
ADGRF1	6.792	-1.39411	-1.46156	0.07	1.05	0.835291	0.993835	No Change
ADGRF3	5.657	-3.23026	-3.14258	-0.09	-1.06	0.62799	0.993835	No Change
ADGRF4	3.379	-0.100481	0.0083193	-0.11	-1.08	0.50082	0.993835	No Change
ADGRF5	6.818	-3.18442	-3.23026	0.05	1.04	0.691005	0.993835	No Change
ADGRG1	4.667	-0.8081	-0.721857	-0.09	-1.06	0.608558	0.993835	No Change
ADGRG2	4.824	0.825965	0.688202	0.14	1.1	0.253417	0.894034	No Change
ADGRG3	3.199	-3.32193	-3.27609	-0.05	-1.04	0.79018	0.993835	No Change
ADGRG6	7.26	3.06844	3.42386	-0.36	-1.28	1.09602e-10	2.53595e-08	No Change
ADGRL1	7.833	1.46632	1.43509	0.03	1.02	0.701187	0.993835	No Change
ADGRL2	6.68	-1.39749	-1.1567	-0.24	-1.18	0.652491	0.993835	No Change
ADGRL3	6.93	-2.91063	-2.56879	-0.34	-1.27	0.104811	0.652493	No Change
ADGRV1	20.224	-3.32193	-3.27609	-0.05	-1.04	0.793995	0.993835	No Change
ADH5	3.701	4.30274	4.46054	-0.16	-1.12	0.00530511	0.109037	No Change
ADHFE1	2.23	-1.94627	-2.22828	0.28	1.21	0.521963	0.993835	No Change
ADI1	4.611	4.77155	4.82075	-0.05	-1.04	0.348258	0.951537	No Change
ADIPOR1	2.339	6.4814	6.48538	0	1	0.943803	0.995434	No Change
ADIPOR2	3.979	4.40794	4.35762	0.05	1.04	0.263215	0.901317	No Change
ADIRF	0.669	5.21056	5.00449	0.21	1.16	0.47213	0.993835	No Change
ADK	2.427	4.80913	4.79385	0.02	1.01	0.679792	0.993835	No Change
ADM	1.445	4.2281	4.03154	0.2	1.15	0.0412118	0.41457	No Change
ADM2	4.271	-2.30307	-1.59922	-0.7	-1.62	0.019391	0.262579	No Change
ADM5	2.11	0.0565391	0.132808	-0.08	-1.06	0.732542	0.993835	No Change
ADNP	4.708	5.31585	5.42642	-0.11	-1.08	0.0186314	0.255864	No Change
ADNP2	5.383	3.52722	3.54136	-0.01	-1.01	0.915328	0.995434	No Change
ADO	3.723	3.12475	3.113	0.01	1.01	0.777509	0.993835	No Change
ADORA1	3.266	-2.77877	-2.40807	-0.37	-1.29	0.212138	0.8568	No Change
ADORA2A	3.365	-3.23425	-3.27609	0.04	1.03	0.655436	0.993835	No Change
ADORA2B	1.883	3.29344	3.22954	0.06	1.04	0.455158	0.989145	No Change
ADPGK	3.011	3.9336	3.94727	-0.01	-1.01	0.914105	0.995434	No Change
ADPGK-AS1	2.727	-3.18842	-2.9239	-0.26	-1.2	0.290358	0.924093	No Change
ADPRH	3.503	-3.32193	-3.32193	0	1	NA	NA	No Change
ADPRHL1	2.165	-1.2096	-1.13623	-0.07	-1.05	0.802142	0.993835	No Change
ADPRHL2	1.685	3.19989	3.30859	-0.11	-1.08	0.272451	0.911491	No Change
ADPRM	1.624	1.57368	1.45003	0.12	1.09	0.509216	0.993835	No Change
ADRA1B	2.252	-2.94759	-2.37892	-0.57	-1.48	0.176681	0.814035	No Change
ADRA2B	3.265	-3.23026	-3.27609	0.05	1.04	0.789646	0.993835	No Change
ADRA2C	1.957	-0.928161	-0.85645	-0.07	-1.05	0.840915	0.994838	No Change
ADRB1	2.861	-2.25493	-2.14741	-0.11	-1.08	0.781756	0.993835	No Change
ADRB2	2.041	4.71675	4.58424	0.13	1.09	0.165552	0.794193	No Change
ADRBK1	3.423	4.83329	4.75006	0.08	1.06	0.161521	0.785785	No Change
ADRBK2	9.356	0.762698	0.819863	-0.06	-1.04	0.584323	0.993835	No Change
ADRM1	2.542	5.6814	5.69459	-0.01	-1.01	0.905034	0.995434	No Change
ADSL	1.766	5.41458	5.52413	-0.11	-1.08	0.0572587	0.488714	No Change
ADSS	3.091	5.55763	5.66064	-0.1	-1.07	0.0267149	0.320651	No Change
ADSSL1	2.064	0.25291	0.239152	0.01	1.01	0.712355	0.993835	No Change
ADTRP	2.896	-4.80922e-05	0.171225	-0.17	-1.13	0.391739	0.965654	No Change
AEBP1	4.408	-3.18442	-3.23425	0.05	1.04	0.934141	0.995434	No Change
AEBP2	5.798	2.65829	2.68787	-0.03	-1.02	0.744489	0.993835	No Change
AEN	3.704	3.87932	3.93724	-0.06	-1.04	0.38562	0.961908	No Change
AES	3.897	5.80987	5.8141	0	1	0.957965	0.995434	No Change
AFAP1	7.752	3.26381	3.33823	-0.07	-1.05	0.290961	0.924333	No Change
AFAP1-AS1	6.792	-3.06959	-3.06224	-0.01	-1.01	0.877061	0.995434	No Change
AFAP1L1	4.545	3.69562	3.51515	0.18	1.13	0.00374127	0.0845469	No Change
AFAP1L2	5.676	0.512167	0.206092	0.31	1.24	0.0191252	0.259841	No Change
AFF1	10.213	2.77233	2.81371	-0.04	-1.03	0.529113	0.993835	No Change
AFF2	13.984	-3.23026	-3.32193	0.09	1.06	0.366526	0.957856	No Change
AFF3	8.94	-3.32193	-3.32193	0	1	0.79018	0.993835	No Change
AFF4	10.318	4.47025	4.5543	-0.08	-1.06	0.077293	0.56302	No Change
AFG3L1P	6.753	0.955646	0.951948	0	1	0.918613	0.995434	No Change
AFG3L2	3.192	5.19309	5.25749	-0.06	-1.04	0.202579	0.846183	No Change
AFMID	3.422	1.62098	1.42053	0.2	1.15	0.0706251	0.540339	No Change
AFP	2.309	-3.27609	-3.19576	-0.08	-1.06	0.729946	0.993835	No Change
AFTPH	4.113	3.11235	3.14509	-0.03	-1.02	0.716245	0.993835	No Change
AGA	2.093	1.16188	1.32102	-0.16	-1.12	0.334765	0.948431	No Change
AGAP1	11.348	3.01187	2.78611	0.23	1.17	8.23502e-05	0.00465767	No Change
AGAP11	5.657	-2.16769	-2.42475	0.26	1.2	0.255877	0.897246	No Change
AGAP2	6.068	-2.50739	-2.80792	0.3	1.23	0.195783	0.838828	No Change
AGAP2-AS1	1.529	3.4396	3.41962	0.02	1.01	0.78408	0.993835	No Change
AGAP3	7.425	3.93117	3.9008	0.03	1.02	0.432515	0.978575	No Change
AGAP4	2.877	-2.65647	-2.64386	-0.01	-1.01	0.976809	0.99566	No Change
AGAP5	3.929	-2.21582	-2.43044	0.21	1.16	0.499037	0.993835	No Change
AGAP6	2.764	0.0443914	0.045942	0	1	0.964755	0.995434	No Change
AGBL2	3.861	-3.02375	-3.06224	0.04	1.03	0.763977	0.993835	No Change
AGBL3	3.516	-2.17229	-2.10157	-0.07	-1.05	0.801195	0.993835	No Change
AGBL5	3.399	2.30344	2.11827	0.19	1.14	0.0526777	0.471757	No Change
AGER	2.445	-0.498884	-0.774977	0.28	1.21	0.32594	0.944483	No Change
AGFG1	8.724	3.37979	3.45073	-0.07	-1.05	0.231943	0.875098	No Change
AGFG2	5.431	1.42958	1.46894	-0.04	-1.03	0.765499	0.993835	No Change
AGGF1	4.804	2.96083	2.97863	-0.02	-1.01	0.863952	0.995434	No Change
AGK	3.794	3.5525	3.61897	-0.07	-1.05	0.33768	0.948431	No Change
AGL	8.181	2.28276	2.36498	-0.08	-1.06	0.243351	0.889407	No Change
AGMAT	3.147	-3.32193	-3.32193	0	1	NA	NA	No Change
AGMO	2.462	-3.32193	-3.32193	0	1	NA	NA	No Change
AGO1	7.677	2.24471	2.32206	-0.08	-1.06	0.299882	0.928768	No Change
AGO2	3.481	4.40496	4.36257	0.04	1.03	0.371392	0.957856	No Change
AGO3	4.494	1.09568	1.34147	-0.25	-1.19	0.0366798	0.388325	No Change
AGO4	7.042	1.47299	1.20925	0.26	1.2	0.00369586	0.0841126	No Change
AGPAT1	3.192	4.67883	4.72855	-0.05	-1.04	0.406066	0.970518	No Change
AGPAT2	1.542	4.06199	4.13985	-0.08	-1.06	0.374863	0.957856	No Change
AGPAT3	7.62	3.64274	3.68332	-0.04	-1.03	0.492655	0.993835	No Change
AGPAT4	8.656	0.580662	0.520131	0.06	1.04	0.558701	0.993835	No Change
AGPAT4-IT1	1.85	-1.89732	-1.69167	-0.21	-1.16	0.618282	0.993835	No Change
AGPAT5	5.511	4.67765	4.65799	0.02	1.01	0.550868	0.993835	No Change
AGPS	7.72	3.71221	3.82072	-0.11	-1.08	0.0430261	0.425755	No Change
AGR2	1.665	-3.10808	-3.07244	-0.04	-1.03	0.943131	0.995434	No Change
AGRN	7.29	4.97461	5.02736	-0.05	-1.04	0.275295	0.915029	No Change
AGT	2.576	-3.32193	-3.27609	-0.05	-1.04	0.79018	0.993835	No Change
AGTPBP1	4.913	2.77309	2.7701	0	1	0.892867	0.995434	No Change
AGTRAP	1.274	4.47812	4.32666	0.15	1.11	0.0354937	0.38117	No Change
AHCTF1	8.806	3.77606	3.8314	-0.06	-1.04	0.290052	0.924093	No Change
AHCTF1P1	8.835	2.92649	2.95579	-0.03	-1.02	0.684834	0.993835	No Change
AHCY	3.315	6.90933	6.8891	0.02	1.01	0.486845	0.993835	No Change
AHCYL1	4.948	4.57422	4.60239	-0.03	-1.02	0.641939	0.993835	No Change
AHCYL2	5.759	2.49738	2.41799	0.08	1.06	0.232615	0.87624	No Change
AHDC1	6.611	2.00247	1.89138	0.11	1.08	0.147432	0.757549	No Change
AHI1	6.413	1.18625	1.12931	0.06	1.04	0.520801	0.993835	No Change
AHNAK	19.258	6.42725	6.7219	-0.29	-1.22	0.0718159	0.545622	No Change
AHNAK2	18.337	3.4267	3.19677	0.23	1.17	4.84354e-06	0.00041092	No Change
AHR	6.236	3.45004	3.74007	-0.29	-1.22	1.35404e-05	0.000970775	No Change
AHRR	6.862	0.0508429	-1.49041	1.54	2.91	4.7787e-23	5.21254e-20	2HF Up
AHSA1	1.527	6.49784	6.40702	0.09	1.06	0.0311527	0.350836	No Change
AHSA2	3.027	2.5437	2.22452	0.32	1.25	0.0222682	0.285284	No Change
AIDA	4.48	2.5399	2.47604	0.06	1.04	0.412553	0.971876	No Change
AIF1L	3.715	-0.298626	0.149219	-0.45	-1.37	0.479364	0.993835	No Change
AIFM1	3.236	3.90858	3.83551	0.07	1.05	0.215395	0.859365	No Change
AIFM2	4.637	1.92525	1.66217	0.26	1.2	0.005144	0.106298	No Change
AIFM3	2.506	-3.18842	-3.07244	-0.12	-1.09	0.641817	0.993835	No Change
AIG1	4.631	2.26399	2.22156	0.04	1.03	0.629902	0.993835	No Change
AIM1	8.118	3.96828	4.21807	-0.25	-1.19	1.71736e-06	0.000160437	No Change
AIM1L	5.365	-0.921524	-0.552585	-0.37	-1.29	0.478648	0.993835	No Change
AIMP1	3.251	4.44194	4.448	-0.01	-1.01	0.990129	0.997819	No Change
AIMP2	1.215	5.78119	5.78941	-0.01	-1.01	0.985492	0.997153	No Change
AIP	1.227	4.97823	4.98721	-0.01	-1.01	0.986375	0.997153	No Change
AJUBA	4.735	4.78493	4.54879	0.24	1.18	5.81527e-07	6.25387e-05	No Change
AK1	2.259	3.32704	3.31973	0.01	1.01	0.858095	0.995434	No Change
AK2	5.763	4.54606	4.56292	-0.02	-1.01	0.82408	0.993835	No Change
AK3	4.613	3.9354	3.93222	0	1	0.862896	0.995434	No Change
AK4	7.312	2.92975	3.1178	-0.19	-1.14	0.000994501	0.0329379	No Change
AK7	4.31	-3.06845	-3.23026	0.16	1.12	0.363627	0.957856	No Change
AK8	2.575	-2.99343	-3.27609	0.28	1.21	0.249663	0.892399	No Change
AK9	8.792	-2.02661	-1.87413	-0.15	-1.11	0.535527	0.993835	No Change
AKAP1	4.765	4.23657	4.28087	-0.04	-1.03	0.4567	0.990481	No Change
AKAP10	3.933	2.82612	2.71784	0.11	1.08	0.149288	0.760432	No Change
AKAP11	9.907	3.88928	4.03962	-0.15	-1.11	0.00298984	0.0724728	No Change
AKAP12	8.893	2.66589	2.33052	0.34	1.27	0.120413	0.691623	No Change
AKAP13	16.994	1.61964	1.83292	-0.21	-1.16	0.000270823	0.0122359	No Change
AKAP2	7.311	-2.59627	-2.50291	-0.09	-1.06	0.765771	0.993835	No Change
AKAP3	3.31	-2.83896	-2.81324	-0.03	-1.02	0.825694	0.993835	No Change
AKAP5	6.485	-2.64929	-2.48494	-0.16	-1.12	0.441272	0.982257	No Change
AKAP6	12.386	-2.23026	-2.10074	-0.13	-1.09	0.427991	0.975543	No Change
AKAP7	3.451	1.23653	1.18457	0.05	1.04	0.628995	0.993835	No Change
AKAP8	3.942	3.88943	3.90543	-0.02	-1.01	0.88932	0.995434	No Change
AKAP8L	2.982	3.62459	3.49651	0.13	1.09	0.0547213	0.479132	No Change
AKAP9	16.203	2.49398	2.54653	-0.05	-1.04	0.375988	0.958175	No Change
AKIP1	2.275	3.33455	3.48974	-0.16	-1.12	0.0679151	0.532409	No Change
AKIRIN1	2.721	4.3682	4.42596	-0.06	-1.04	0.407337	0.970518	No Change
AKIRIN2	1.927	3.97811	3.96326	0.01	1.01	0.77302	0.993835	No Change
AKNA	8.755	-0.10079	-0.0084315	-0.09	-1.06	0.462574	0.991851	No Change
AKNAD1	3.9	-1.40315	-1.56198	0.16	1.12	0.490691	0.993835	No Change
AKR1A1	2.003	3.84238	3.8382	0	1	0.900934	0.995434	No Change
AKR1B1	1.388	6.32721	6.2401	0.09	1.06	0.043363	0.426567	No Change
AKR1B10	1.586	-2.6318	-3.00823	0.38	1.3	0.375838	0.958175	No Change
AKR1B15	3.316	-3.14258	-3.14992	0.01	1.01	0.944827	0.995434	No Change
AKR1C1	2.823	1.83741	0.737644	1.1	2.14	1.74802e-08	2.69695e-06	2HF Up
AKR1C2	4.143	1.48986	0.821612	0.67	1.59	7.591e-05	0.00444146	2HF Up
AKR1C3	2.599	1.27121	0.458572	0.81	1.75	1.47782e-05	0.00105457	2HF Up
AKR1E2	2.12	-0.52871	-0.593306	0.06	1.04	0.780525	0.993835	No Change
AKR7A2	3.031	2.78474	2.91688	-0.13	-1.09	0.126822	0.712286	No Change
AKR7A2P1	1.323	-0.0144683	0.00899094	-0.02	-1.01	0.950236	0.995434	No Change
AKR7A3	1.234	-2.40807	-2.93195	0.52	1.43	0.294976	0.925864	No Change
AKR7L	2.307	-3.23026	-2.99831	-0.23	-1.17	0.404319	0.970518	No Change
AKT1	4.693	5.41338	5.38197	0.03	1.02	0.352273	0.953221	No Change
AKT1S1	3.003	4.77337	4.7608	0.01	1.01	0.693505	0.993835	No Change
AKT2	7.126	4.2288	4.22958	0	1	0.882189	0.995434	No Change
AKT3	7.326	4.00618	4.00615	0	1	0.897069	0.995434	No Change
AKTIP	2.508	0.720572	0.811694	-0.09	-1.06	0.636775	0.993835	No Change
ALAD	3.523	2.38371	2.2992	0.08	1.06	0.3421	0.950132	No Change
ALAS1	2.44	3.09953	3.44484	-0.35	-1.27	0.000139746	0.00725873	No Change
ALB	2.253	-3.27609	-3.27609	0	1	0.973095	0.995434	No Change
ALCAM	7.178	5.23297	5.57568	-0.34	-1.27	0.0292841	0.338254	No Change
ALDH16A1	3.089	4.44113	4.57727	-0.14	-1.1	0.0153203	0.232175	No Change
ALDH18A1	3.445	5.19776	5.23696	-0.04	-1.03	0.501129	0.993835	No Change
ALDH1A1	2.431	-3.32193	-3.23425	-0.09	-1.06	0.606682	0.993835	No Change
ALDH1A3	3.482	4.59968	3.48083	1.12	2.17	3.59949e-06	0.000312317	2HF Up
ALDH1B1	3.068	4.33489	4.39598	-0.06	-1.04	0.33848	0.949298	No Change
ALDH1L1	11.377	-3.18442	-3.18442	0	1	0.499043	0.993835	No Change
ALDH1L2	8.165	3.34234	3.63183	-0.29	-1.22	0.000128176	0.00679642	No Change
ALDH2	2.047	-3.03395	-3.19576	0.16	1.12	0.587773	0.993835	No Change
ALDH3A1	4.045	0.166376	-1.65286	1.82	3.53	0.0432207	0.425791	No Change
ALDH3A2	4.143	4.5494	4.1197	0.43	1.35	3.59201e-12	9.79528e-10	No Change
ALDH3B1	5.987	1.32212	1.24985	0.07	1.05	0.628835	0.993835	No Change
ALDH3B2	2.845	-1.92149	-1.51615	-0.41	-1.33	0.693216	0.993835	No Change
ALDH4A1	3.565	1.62444	1.57809	0.05	1.04	0.626057	0.993835	No Change
ALDH5A1	5.159	-1.44084	-1.37635	-0.06	-1.04	0.757179	0.993835	No Change
ALDH6A1	2.331	0.659692	0.806359	-0.15	-1.11	0.41879	0.972818	No Change
ALDH7A1	5.277	3.4213	3.47545	-0.05	-1.04	0.442726	0.982612	No Change
ALDH8A1	2.591	-2.92055	-2.76377	-0.16	-1.12	0.564008	0.993835	No Change
ALDH9A1	2.772	4.58835	4.64449	-0.06	-1.04	0.379092	0.959415	No Change
ALDOA	3.454	7.86041	7.8678	-0.01	-1.01	0.982798	0.996593	No Change
ALDOC	1.642	1.87457	1.70027	0.17	1.13	0.345339	0.950211	No Change
ALG1	5.308	1.99515	2.11782	-0.12	-1.09	0.168283	0.799823	No Change
ALG10	3.124	0.597618	0.654325	-0.06	-1.04	0.748116	0.993835	No Change
ALG10B	10.071	-0.655021	-0.528513	-0.13	-1.09	0.340957	0.950132	No Change
ALG11	2.005	-0.38352	-0.142581	-0.24	-1.18	0.374141	0.957856	No Change
ALG12	2.363	2.89586	2.93327	-0.04	-1.03	0.734364	0.993835	No Change
ALG13	6.975	1.29994	1.35574	-0.06	-1.04	0.594078	0.993835	No Change
ALG14	1.053	3.69049	3.75478	-0.06	-1.04	0.585081	0.993835	No Change
ALG1L	0.914	-2.96973	-2.70062	-0.27	-1.21	0.631134	0.993835	No Change
ALG1L9P	3.864	-3.14258	-3.14657	0	1	0.938118	0.995434	No Change
ALG2	2.986	3.40268	3.41001	-0.01	-1.01	0.989574	0.997819	No Change
ALG3	2.243	4.49666	4.51385	-0.02	-1.01	0.866629	0.995434	No Change
ALG5	1.338	5.2482	5.17118	0.08	1.06	0.165283	0.793972	No Change
ALG6	3.356	2.43192	2.59758	-0.17	-1.13	0.0608739	0.504651	No Change
ALG8	1.823	5.32283	5.33998	-0.02	-1.01	0.8471	0.995434	No Change
ALG9	7.791	2.61613	2.62974	-0.01	-1.01	0.916042	0.995434	No Change
ALKBH1	2.579	1.78246	1.87773	-0.1	-1.07	0.453838	0.988566	No Change
ALKBH2	1.193	4.03505	4.04677	-0.01	-1.01	0.928372	0.995434	No Change
ALKBH3	1.718	4.02312	4.03038	-0.01	-1.01	0.996983	0.998585	No Change
ALKBH4	2.118	2.54742	2.57511	-0.03	-1.02	0.862986	0.995434	No Change
ALKBH5	3.429	4.63864	4.4867	0.15	1.11	0.0116699	0.193079	No Change
ALKBH6	1.564	2.05224	2.0934	-0.04	-1.03	0.879137	0.995434	No Change
ALKBH7	1.327	3.3719	3.49799	-0.13	-1.09	0.268476	0.906398	No Change
ALKBH8	4.055	2.54586	2.68621	-0.14	-1.1	0.101983	0.645145	No Change
ALMS1	13.607	1.24056	1.4868	-0.25	-1.19	0.00619238	0.123373	No Change
ALOX12-AS1	2.136	-1.02446	-0.745048	-0.28	-1.21	0.337736	0.948431	No Change
ALOX12B	2.487	-1.34203	-0.922312	-0.42	-1.34	0.854732	0.995434	No Change
ALOX12P2	3.067	-0.92243	-1.26026	0.34	1.27	0.212819	0.858063	No Change
ALOX15	3.011	-3.27609	-3.27609	0	1	0.972697	0.995434	No Change
ALOX15B	2.991	2.00926	1.61662	0.39	1.31	0.688919	0.993835	No Change
ALOX5AP	1.264	-1.62821	-1.34117	-0.29	-1.22	0.404991	0.970518	No Change
ALOXE3	3.62	0.0470662	0.0378379	0.01	1.01	0.890189	0.995434	No Change
ALPK1	8.615	0.245236	0.213025	0.03	1.02	0.725051	0.993835	No Change
ALPK2	7.626	-3.10074	-3.10074	0	1	0.929844	0.995434	No Change
ALPK3	10.991	-3.18442	-3.06224	-0.12	-1.09	0.583567	0.993835	No Change
ALPL	2.733	-3.27609	-3.32193	0.05	1.04	0.837317	0.993835	No Change
ALPP	2.856	-1.07432	-0.83214	-0.24	-1.18	0.353978	0.954209	No Change
ALS2	9.992	1.96198	1.87569	0.09	1.06	0.18567	0.825915	No Change
ALS2CL	5.585	3.70412	3.45524	0.25	1.19	0.000781843	0.0271971	No Change
ALS2CR12	2.177	-2.17761	-2.06534	-0.11	-1.08	0.793174	0.993835	No Change
ALYREF	1.091	6.44167	6.45386	-0.01	-1.01	0.973768	0.995471	No Change
AMACR	3.858	2.03203	2.13791	-0.11	-1.08	0.27247	0.911491	No Change
AMBP	2.03	-3.32193	-3.32193	0	1	NA	NA	No Change
AMBRA1	5.796	2.90181	2.90201	0	1	0.90627	0.995434	No Change
AMD1	3.606	5.49594	5.47932	0.02	1.01	0.562932	0.993835	No Change
AMDHD1	2.127	-2.41335	-2.65791	0.24	1.18	0.492976	0.993835	No Change
AMDHD2	2.272	2.38387	2.43939	-0.06	-1.04	0.648569	0.993835	No Change
AMER1	8.441	0.861666	1.06551	-0.2	-1.15	0.0357804	0.383171	No Change
AMFR	3.586	4.62846	4.55376	0.07	1.05	0.105305	0.653752	No Change
AMH	2.013	0.639943	0.489463	0.15	1.11	0.55316	0.993835	No Change
AMIGO1	2.469	-1.69327	-2.10348	0.41	1.33	0.32556	0.94374	No Change
AMIGO2	3.953	4.54808	4.25364	0.29	1.22	1.00984e-05	0.000778854	No Change
AMIGO3	2.971	0.161133	0.0986699	0.06	1.04	0.723495	0.993835	No Change
AMMECR1	5.899	2.75396	2.91792	-0.16	-1.12	0.0160893	0.237083	No Change
AMMECR1L	4.767	3.3029	3.20862	0.09	1.06	0.0977747	0.629741	No Change
AMN	2.334	-3.14258	-3.14992	0.01	1.01	0.877063	0.995434	No Change
AMN1	2.396	0.669028	0.838755	-0.17	-1.13	0.33612	0.948431	No Change
AMOT	7.673	-3.27609	-3.27609	0	1	0.92703	0.995434	No Change
AMOTL1	8.986	4.92266	4.91752	0.01	1.01	0.805034	0.993835	No Change
AMOTL2	5.617	4.09709	4.24744	-0.15	-1.11	0.371747	0.957856	No Change
AMPD2	4.905	3.1144	3.06137	0.05	1.04	0.402286	0.969314	No Change
AMPD3	5.691	1.48736	1.28573	0.2	1.15	0.0867076	0.596178	No Change
AMPH	5.259	-3.18842	-3.06224	-0.13	-1.09	0.495382	0.993835	No Change
AMT	2.35	-1.58688	-1.5563	-0.03	-1.02	0.915234	0.995434	No Change
AMY2B	6.819	-1.50291	-1.59627	0.09	1.06	0.683137	0.993835	No Change
AMZ1	4.748	-3.27609	-3.27609	0	1	0.973486	0.995434	No Change
AMZ2	2.961	4.13091	4.13316	0	1	0.933041	0.995434	No Change
AMZ2P1	3.752	-0.286877	-0.285858	0	1	0.967425	0.995434	No Change
ANAPC1	7.688	2.48108	2.54319	-0.06	-1.04	0.367188	0.957856	No Change
ANAPC10	1.944	2.1933	2.0388	0.15	1.11	0.193712	0.835173	No Change
ANAPC11	1.387	4.29097	4.34835	-0.06	-1.04	0.491519	0.993835	No Change
ANAPC13	1.839	4.41397	4.54108	-0.13	-1.09	0.0716325	0.545283	No Change
ANAPC15	2.119	3.86001	3.96041	-0.1	-1.07	0.212622	0.857683	No Change
ANAPC16	4.388	3.64423	3.64227	0	1	0.872764	0.995434	No Change
ANAPC1P1	1.756	-3.27609	-3.23425	-0.04	-1.03	0.973153	0.995434	No Change
ANAPC2	3.495	2.65102	2.62325	0.03	1.02	0.687369	0.993835	No Change
ANAPC4	3.955	2.69515	2.72992	-0.03	-1.02	0.702846	0.993835	No Change
ANAPC5	4.183	4.79841	4.82553	-0.03	-1.02	0.668127	0.993835	No Change
ANAPC7	3.633	3.61182	3.7648	-0.15	-1.11	0.0213305	0.279124	No Change
ANG	1.321	-0.927843	-1.2679	0.34	1.27	0.478637	0.993835	No Change
ANGEL1	4.101	2.24045	2.22572	0.01	1.01	0.82862	0.993835	No Change
ANGEL2	5.809	3.53865	3.56738	-0.03	-1.02	0.692051	0.993835	No Change
ANGPT1	5.137	-2.15321	-2.14532	-0.01	-1.01	0.920848	0.995434	No Change
ANGPTL4	1.896	5.47718	5.36774	0.11	1.08	0.56927	0.993835	No Change
ANGPTL6	1.867	-2.29481	-2.48393	0.19	1.14	0.6743	0.993835	No Change
ANK1	9.235	-2.6921	-2.80792	0.12	1.09	0.475663	0.993835	No Change
ANK2	15.198	-2.04319	-1.71167	-0.33	-1.26	0.0313992	0.35335	No Change
ANK3	19.562	-0.166875	-0.16281	0	1	0.972869	0.995434	No Change
ANKAR	5.518	-1.08629	-1.05889	-0.03	-1.02	0.994578	0.998423	No Change
ANKDD1A	4.558	-2.3738	-2.58721	0.21	1.16	0.405839	0.970518	No Change
ANKDD1B	2.538	-3.06224	-2.66009	-0.4	-1.32	0.225121	0.868745	No Change
ANKEF1	3.857	2.19892	2.4709	-0.27	-1.21	0.00250134	0.0633401	No Change
ANKFN1	2.409	-3.23026	-3.32193	0.09	1.06	0.631684	0.993835	No Change
ANKFY1	9.154	3.16339	3.23929	-0.08	-1.06	0.169514	0.801169	No Change
ANKH	8.195	2.47136	2.41803	0.05	1.04	0.408798	0.970889	No Change
ANKHD1	8.476	0.0152874	-0.132164	0.15	1.11	0.206435	0.851531	No Change
ANKHD1-EIF4EBP3	8.364	-2.64574	-2.55806	-0.09	-1.06	0.676376	0.993835	No Change
ANKIB1	6.061	3.79687	3.7641	0.03	1.02	0.418385	0.972818	No Change
ANKK1	2.535	-1.65589	-1.99343	0.34	1.27	0.310736	0.937427	No Change
ANKLE1	3.311	-2.95158	-2.9193	-0.03	-1.02	0.827424	0.993835	No Change
ANKLE2	4.701	4.40167	4.34114	0.06	1.04	0.171602	0.804825	No Change
ANKMY1	5.55	0.839677	0.912412	-0.07	-1.05	0.549106	0.993835	No Change
ANKMY2	2.656	2.7316	2.70454	0.03	1.02	0.694652	0.993835	No Change
ANKRA2	2.189	1.69294	1.48757	0.21	1.16	0.138196	0.739336	No Change
ANKRD1	1.965	-0.101421	1.384	-1.49	-2.81	0.017098	0.244022	No Change
ANKRD10	3.211	3.0427	2.88388	0.16	1.12	0.0386437	0.401175	No Change
ANKRD11	14.072	3.18828	3.23654	-0.05	-1.04	0.423624	0.973576	No Change
ANKRD12	11.849	2.0683	2.01344	0.05	1.04	0.321975	0.943346	No Change
ANKRD13A	5.981	3.4715	3.4826	-0.01	-1.01	0.924154	0.995434	No Change
ANKRD13B	3.346	2.6165	2.42697	0.19	1.14	0.0435701	0.428159	No Change
ANKRD13C	5.654	2.37776	2.30819	0.07	1.05	0.289694	0.924093	No Change
ANKRD13D	3.986	2.80413	2.73405	0.07	1.05	0.450845	0.9862	No Change
ANKRD16	2.63	1.82482	2.01685	-0.19	-1.14	0.12016	0.691136	No Change
ANKRD17	9.664	4.25737	4.28009	-0.02	-1.01	0.713691	0.993835	No Change
ANKRD18A	5.031	0.451567	0.507486	-0.06	-1.04	0.737913	0.993835	No Change
ANKRD18B	3.737	1.57112	1.65401	-0.08	-1.06	0.560393	0.993835	No Change
ANKRD19P	2.621	-0.0846163	-0.151522	0.07	1.05	0.750455	0.993835	No Change
ANKRD2	1.442	0.649595	1.0214	-0.37	-1.29	0.105086	0.652968	No Change
ANKRD20A11P	2.893	-3.02661	-3.03926	0.01	1.01	0.940243	0.995434	No Change
ANKRD20A19P	5.091	-3.32193	-3.32193	0	1	NA	NA	No Change
ANKRD20A5P	6.844	-2.83896	-2.56121	-0.28	-1.21	0.204293	0.848584	No Change
ANKRD20A9P	37.566	-3.14258	-3.14258	0	1	0.790713	0.993835	No Change
ANKRD22	3.977	-2.00776	-1.75261	-0.26	-1.2	0.579448	0.993835	No Change
ANKRD23	2.573	-1.06814	-1.3166	0.25	1.19	0.426533	0.975543	No Change
ANKRD24	4.099	-2.98476	-3.18842	0.2	1.15	0.343708	0.950132	No Change
ANKRD26	6.891	1.62705	1.66939	-0.04	-1.03	0.647606	0.993835	No Change
ANKRD27	6.48	3.54141	3.51141	0.03	1.02	0.467613	0.992715	No Change
ANKRD28	9.905	3.03783	3.21535	-0.18	-1.13	0.00154601	0.0450431	No Change
ANKRD29	2.263	-1.3469	-1.2067	-0.14	-1.1	0.618533	0.993835	No Change
ANKRD30BL	2.16	-2.81157	-2.81157	0	1	0.992279	0.998123	No Change
ANKRD31	6.011	-2.73825	-2.70807	-0.03	-1.02	0.945054	0.995434	No Change
ANKRD33B	9.329	1.09072	0.795741	0.29	1.22	0.00125673	0.0386925	No Change
ANKRD34A	3.608	0.221807	0.296829	-0.08	-1.06	0.634804	0.993835	No Change
ANKRD35	3.349	-2.78978	-2.67489	-0.11	-1.08	0.693894	0.993835	No Change
ANKRD36	9.554	-1.48897	-1.5631	0.07	1.05	0.632811	0.993835	No Change
ANKRD36B	6.674	-1.9294	-2.06133	0.13	1.09	0.49065	0.993835	No Change
ANKRD37	1.565	0.213155	0.125917	0.09	1.06	0.747983	0.993835	No Change
ANKRD39	0.894	2.91152	2.91229	0	1	0.963504	0.995434	No Change
ANKRD40	4.164	4.05218	4.08129	-0.03	-1.02	0.719355	0.993835	No Change
ANKRD42	5.464	0.940834	1.08537	-0.14	-1.1	0.191736	0.833291	No Change
ANKRD44	11.296	-1.85954	-1.69016	-0.17	-1.13	0.263249	0.901317	No Change
ANKRD45	4.115	-3.27609	-3.23026	-0.05	-1.04	0.709629	0.993835	No Change
ANKRD46	5.364	1.69882	1.74228	-0.04	-1.03	0.678104	0.993835	No Change
ANKRD49	3.022	2.43481	2.17097	0.26	1.2	0.00765457	0.143603	No Change
ANKRD50	8.792	3.52029	3.67048	-0.15	-1.11	0.00248436	0.0632466	No Change
ANKRD52	8.69	4.05609	4.00882	0.05	1.04	0.231181	0.874312	No Change
ANKRD54	2.091	3.2418	3.21713	0.02	1.01	0.721895	0.993835	No Change
ANKRD6	6.627	-1.77229	-2.04087	0.27	1.21	0.18815	0.829655	No Change
ANKRD61	1.42	-2.45454	-2.25294	-0.2	-1.15	0.732479	0.993835	No Change
ANKRD63	1.142	-3.03926	-3.19576	0.16	1.12	0.625606	0.993835	No Change
ANKRD9	1.714	1.99907	2.01035	-0.01	-1.01	0.978694	0.995721	No Change
ANKS1A	7.176	2.54507	2.48026	0.06	1.04	0.251364	0.893849	No Change
ANKS1B	7.721	-3.18442	-3.27609	0.09	1.06	0.391918	0.965654	No Change
ANKS3	5.63	0.217358	0.1448	0.07	1.05	0.592259	0.993835	No Change
ANKS6	8.124	2.32774	2.18474	0.14	1.1	0.0251743	0.308042	No Change
ANKZF1	4.464	2.61221	2.40744	0.2	1.15	0.020941	0.274734	No Change
ANLN	4.746	6.8651	7.10445	-0.24	-1.18	6.04809e-06	0.000493906	No Change
ANO1	5.481	-2.91309	-2.91309	0	1	0.978099	0.995721	No Change
ANO10	2.84	3.20917	3.05478	0.15	1.11	0.0401599	0.410497	No Change
ANO2	5.065	-3.27609	-3.23026	-0.05	-1.04	0.423087	0.973497	No Change
ANO4	4.663	-1.56198	-1.22944	-0.33	-1.26	0.166807	0.796896	No Change
ANO6	7.29	3.48478	3.4077	0.08	1.06	0.119871	0.690816	No Change
ANO7	4.423	-2.4539	-2.58596	0.13	1.09	0.672803	0.993835	No Change
ANO8	4.692	2.32169	2.16902	0.15	1.11	0.215739	0.859365	No Change
ANO9	3.077	2.36611	2.03603	0.33	1.26	0.0448217	0.434761	No Change
ANOS1	6.3	-3.32193	-3.32193	0	1	0.79018	0.993835	No Change
ANP32A	2.459	5.41409	5.54845	-0.13	-1.09	0.007931	0.146983	No Change
ANP32A-IT1	3.28	-2.3726	-2.02446	-0.35	-1.27	0.312102	0.93879	No Change
ANP32AP1	0.737	3.85103	3.86489	-0.01	-1.01	0.939527	0.995434	No Change
ANP32B	1.609	6.90882	7.02651	-0.12	-1.09	0.0103595	0.177801	No Change
ANP32C	0.704	2.82504	3.07311	-0.25	-1.19	0.110313	0.666109	No Change
ANP32D	0.395	0.457244	0.091882	0.37	1.29	0.507829	0.993835	No Change
ANP32E	3.545	5.96304	6.05524	-0.09	-1.06	0.0454799	0.437058	No Change
ANPEP	3.629	8.1339	8.10649	0.03	1.02	0.418559	0.972818	No Change
ANTXR1	7.606	3.5299	3.62367	-0.09	-1.06	0.147007	0.756814	No Change
ANTXR2	8.256	1.74692	1.93026	-0.18	-1.13	0.0240393	0.297733	No Change
ANXA1	2.76	7.27616	7.39735	-0.12	-1.09	0.339628	0.950132	No Change
ANXA11	4.014	4.81667	4.87999	-0.06	-1.04	0.262316	0.901317	No Change
ANXA2	2.288	7.94486	8.01895	-0.07	-1.05	0.121758	0.694831	No Change
ANXA2P1	1.342	3.61486	3.64919	-0.03	-1.02	0.760318	0.993835	No Change
ANXA2P2	1.309	8.3783	8.45652	-0.08	-1.06	0.0711025	0.542632	No Change
ANXA2P3	1.349	5.44923	5.52299	-0.07	-1.05	0.239911	0.884521	No Change
ANXA2R	1.265	-2.89139	-2.46027	-0.43	-1.35	0.397253	0.967476	No Change
ANXA3	1.605	6.48557	6.51601	-0.03	-1.02	0.605379	0.993835	No Change
ANXA4	3.034	4.49163	4.40436	0.09	1.06	0.0822389	0.58196	No Change
ANXA5	1.621	7.29869	7.31479	-0.02	-1.01	0.828336	0.993835	No Change
ANXA6	3.088	-0.105147	-0.0135954	-0.09	-1.06	0.616462	0.993835	No Change
ANXA7	2.572	5.12122	5.12354	0	1	0.935653	0.995434	No Change
ANXA8	9.229	-1.94627	-1.88105	-0.07	-1.05	0.656731	0.993835	No Change
ANXA9	1.81	-2.25112	-1.60752	-0.64	-1.56	0.152266	0.766708	No Change
AOC1	6.688	-2.85911	-2.77014	-0.09	-1.06	0.814577	0.993835	No Change
AOC2	2.661	-1.55561	-1.40875	-0.15	-1.11	0.655037	0.993835	No Change
AOC3	4.149	-2.90778	-3.06224	0.15	1.11	0.604506	0.993835	No Change
AOX1	4.999	2.95761	3.3456	-0.39	-1.31	0.0642532	0.517243	No Change
AP1AR	3.15	3.2291	3.28347	-0.05	-1.04	0.525473	0.993835	No Change
AP1B1	6.035	4.33827	4.39012	-0.05	-1.04	0.32668	0.945552	No Change
AP1G1	8.046	3.89503	3.96082	-0.07	-1.05	0.217786	0.860892	No Change
AP1G2	4.781	3.64418	3.62751	0.02	1.01	0.723565	0.993835	No Change
AP1M1	2.378	5.21372	5.3484	-0.13	-1.09	0.00839436	0.152608	No Change
AP1M2	1.745	3.33242	3.32192	0.01	1.01	0.985007	0.997107	No Change
AP1S1	1.292	6.2386	6.20402	0.03	1.02	0.486681	0.993835	No Change
AP1S2	4.243	1.94719	2.03612	-0.09	-1.06	0.369245	0.957856	No Change
AP1S3	4.071	3.57161	4.00451	-0.43	-1.35	3.69014e-13	1.28073e-10	No Change
AP2A1	5.683	4.72655	4.77113	-0.04	-1.03	0.38791	0.963656	No Change
AP2A2	6.116	4.03996	4.00534	0.03	1.02	0.386943	0.96285	No Change
AP2B1	6.042	6.06795	6.01774	0.05	1.04	0.15319	0.767762	No Change
AP2M1	3.149	6.66316	6.66131	0	1	0.812472	0.993835	No Change
AP2S1	0.885	7.20546	7.22113	-0.02	-1.01	0.849465	0.995434	No Change
AP3B1	4.022	4.70989	4.75406	-0.04	-1.03	0.429747	0.976879	No Change
AP3B2	4.62	-0.310426	-0.499226	0.19	1.14	0.282126	0.920456	No Change
AP3D1	5.198	5.65042	5.6544	0	1	0.938721	0.995434	No Change
AP3M1	5.663	3.84291	3.88668	-0.04	-1.03	0.471791	0.993835	No Change
AP3M2	3.939	2.9922	3.03072	-0.04	-1.03	0.675004	0.993835	No Change
AP3S1	1.318	5.19056	5.17614	0.01	1.01	0.727188	0.993835	No Change
AP3S2	6.046	-2.94627	-2.87745	-0.07	-1.05	0.799214	0.993835	No Change
AP4B1	4.546	2.13831	2.06215	0.08	1.06	0.371158	0.957856	No Change
AP4B1-AS1	1.729	-3.19576	-3.19576	0	1	0.95683	0.995434	No Change
AP4E1	6.849	2.6921	2.65761	0.03	1.02	0.489299	0.993835	No Change
AP4M1	2.49	2.70335	2.76543	-0.06	-1.04	0.571359	0.993835	No Change
AP4S1	6.313	-0.263057	-0.377644	0.11	1.08	0.436018	0.980335	No Change
AP5B1	6.593	4.3299	4.031	0.3	1.23	9.6102e-05	0.00537572	No Change
AP5M1	3.695	3.75217	3.7157	0.04	1.03	0.458553	0.991209	No Change
AP5S1	1.957	3.2243	3.2497	-0.03	-1.02	0.836291	0.993835	No Change
AP5Z1	6.578	1.73915	1.76751	-0.03	-1.02	0.794058	0.993835	No Change
APAF1	7.164	1.97135	2.03082	-0.06	-1.04	0.471316	0.993835	No Change
APBA1	6.571	-3.32193	-3.23425	-0.09	-1.06	0.315798	0.941536	No Change
APBA3	2.604	2.42754	2.29457	0.13	1.09	0.196741	0.839695	No Change
APBB1	4.81	-1.25014	-1.35425	0.1	1.07	0.677701	0.993835	No Change
APBB2	9.219	3.47237	3.57782	-0.11	-1.08	0.0510793	0.464858	No Change
APBB3	3.284	1.16835	0.950694	0.22	1.16	0.224823	0.868303	No Change
APC	11.383	2.76799	2.8008	-0.03	-1.02	0.636498	0.993835	No Change
APC2	12.553	-2.42193	-2.44793	0.03	1.02	0.949066	0.995434	No Change
APCDD1	2.557	-3.32193	-3.23026	-0.09	-1.06	0.571198	0.993835	No Change
APCDD1L	3.278	-1.89095	-1.63289	-0.26	-1.2	0.454226	0.988732	No Change
APCDD1L-AS1	4.315	-3.0204	-3.14657	0.13	1.09	0.44872	0.985384	No Change
APEH	2.751	5.3416	5.41449	-0.07	-1.05	0.185347	0.825609	No Change
APEX1	1.548	6.54657	6.53294	0.01	1.01	0.663656	0.993835	No Change
APEX2	2.089	3.46497	3.57292	-0.11	-1.08	0.19712	0.840326	No Change
APH1A	2.26	5.90983	5.93658	-0.03	-1.02	0.655642	0.993835	No Change
APH1B	4.25	0.554724	0.402651	0.15	1.11	0.295541	0.926254	No Change
API5	4.046	5.57516	5.65535	-0.08	-1.06	0.0865993	0.595702	No Change
APIP	1.461	3.60287	3.64694	-0.04	-1.03	0.672485	0.993835	No Change
APITD1	1.238	1.35395	1.57595	-0.22	-1.16	0.268862	0.906955	No Change
APITD1-CORT	2.144	0.604075	0.473654	0.13	1.09	0.465817	0.992715	No Change
APLF	5.11	0.472064	0.463589	0.01	1.01	0.891007	0.995434	No Change
APLN	3.221	-1.30053	-0.95642	-0.34	-1.27	0.22275	0.864673	No Change
APLP1	2.622	-0.771477	-0.831099	0.06	1.04	0.883656	0.995434	No Change
APLP2	4.058	7.44502	7.57503	-0.13	-1.09	0.000557274	0.0210913	No Change
APMAP	2.235	5.71833	5.76278	-0.04	-1.03	0.418556	0.972818	No Change
APOA1	0.893	-2.40008	-2.21079	-0.19	-1.14	0.792627	0.993835	No Change
APOBEC3B	1.53	-1.58733	-1.46382	-0.12	-1.09	0.684744	0.993835	No Change
APOBEC3C	1.105	3.88574	3.84406	0.04	1.03	0.628105	0.993835	No Change
APOBEC3F	6.125	-2.87214	-2.87214	0	1	0.997453	0.99863	No Change
APOBEC3H	1.137	-2.98191	-2.93195	-0.05	-1.04	0.78602	0.993835	No Change
APOBR	3.788	-3.27609	-3.14258	-0.13	-1.09	0.412341	0.971876	No Change
APOC1	0.639	-0.896243	-1.64884	0.75	1.68	0.334363	0.948431	No Change
APOD	1.811	-3.19576	-3.32193	0.13	1.09	0.657577	0.993835	No Change
APOE	1.176	-2.67993	-2.84356	0.16	1.12	0.58658	0.993835	No Change
APOL1	3.236	-3.0204	-3.18842	0.17	1.13	0.512704	0.993835	No Change
APOL2	2.886	2.10135	1.97286	0.13	1.09	0.198407	0.84256	No Change
APOL3	4.093	-2.49466	-2.70995	0.22	1.16	0.355256	0.955307	No Change
APOL6	10.136	-0.104863	0.135984	-0.24	-1.18	0.0362036	0.384736	No Change
APOLD1	4.822	-0.149959	-0.133233	-0.02	-1.01	0.972836	0.995434	No Change
APOM	0.903	-0.578508	-0.618251	0.04	1.03	0.894558	0.995434	No Change
APOO	1.12	3.06332	3.05566	0.01	1.01	0.910871	0.995434	No Change
APOOL	6.458	2.4177	2.55238	-0.13	-1.09	0.050535	0.461831	No Change
APOOP5	1.05	-0.20663	-0.393138	0.19	1.14	0.594969	0.993835	No Change
APOPT1	1.23	3.29818	3.25638	0.04	1.03	0.650178	0.993835	No Change
APP	4.458	7.06008	7.02486	0.04	1.03	0.222452	0.864673	No Change
APPBP2	6.455	2.06439	2.00984	0.05	1.04	0.453015	0.988113	No Change
APPL1	6.32	4.08409	4.11468	-0.03	-1.02	0.620601	0.993835	No Change
APPL2	3.657	3.07826	2.94653	0.13	1.09	0.066384	0.526017	No Change
APRT	0.802	6.43557	6.42921	0.01	1.01	0.888107	0.995434	No Change
APTR	2.637	0.801654	0.860011	-0.06	-1.04	0.730373	0.993835	No Change
APTX	2.564	3.34827	3.36298	-0.01	-1.01	0.90297	0.995434	No Change
AQP1	3.774	-2.26145	-2.44942	0.19	1.14	0.485151	0.993835	No Change
AQP11	2.394	-2.62228	-2.28704	-0.34	-1.27	0.416421	0.971996	No Change
AQP3	2.948	2.84785	2.18876	0.66	1.58	0.344756	0.950211	No Change
AQP6	5.122	-3.23026	-3.19576	-0.03	-1.02	0.506708	0.993835	No Change
AQR	5.045	3.84696	3.93256	-0.09	-1.06	0.126165	0.7099	No Change
AR	12.448	-3.32193	-3.32193	0	1	NA	NA	No Change
ARAF	3.778	3.56542	3.51351	0.05	1.04	0.33267	0.947726	No Change
ARAP1	7.048	3.90026	3.76324	0.14	1.1	0.0430071	0.425755	No Change
ARAP2	9.669	0.912962	1.0647	-0.15	-1.11	0.0909286	0.611705	No Change
ARAP3	5.95	3.00797	3.18367	-0.18	-1.13	0.00430882	0.0932011	No Change
ARC	2.945	-3.32193	-3.14258	-0.18	-1.13	0.249779	0.892399	No Change
ARCN1	4.168	6.29974	6.29519	0	1	0.808452	0.993835	No Change
AREG	2.464	1.23293	1.01976	0.21	1.16	0.179191	0.815582	No Change
AREL1	5.517	3.28378	3.35465	-0.07	-1.05	0.284252	0.920937	No Change
ARF1	2.192	8.16684	8.22995	-0.06	-1.04	0.106525	0.657539	No Change
ARF3	3.532	5.24004	5.51936	-0.28	-1.21	4.26989e-09	8.05006e-07	No Change
ARF4	1.734	6.45535	6.50194	-0.05	-1.04	0.465332	0.992715	No Change
ARF5	1.562	5.0864	5.03087	0.06	1.04	0.308902	0.935474	No Change
ARF6	3.937	5.18877	5.29729	-0.11	-1.08	0.0293269	0.338254	No Change
ARFGAP1	3.756	4.15961	4.05673	0.1	1.07	0.0494134	0.455711	No Change
ARFGAP2	3.417	4.41857	4.43098	-0.01	-1.01	0.908266	0.995434	No Change
ARFGAP3	2.817	3.61968	3.51383	0.11	1.08	0.119592	0.69073	No Change
ARFGEF1	11.087	3.58334	3.59604	-0.01	-1.01	0.909473	0.995434	No Change
ARFGEF2	8.993	3.7845	3.82096	-0.04	-1.03	0.511528	0.993835	No Change
ARFGEF3	14.848	-2.08845	-2.0056	-0.08	-1.06	0.619609	0.993835	No Change
ARFIP1	3.081	3.59433	3.55548	0.04	1.03	0.505451	0.993835	No Change
ARFIP2	4.453	3.81039	3.77931	0.03	1.02	0.521746	0.993835	No Change
ARFRP1	3.227	3.43401	3.41359	0.02	1.01	0.670522	0.993835	No Change
ARG2	1.972	2.07308	2.40232	-0.33	-1.26	0.0109579	0.18409	No Change
ARGLU1	4.26	4.66098	4.58192	0.08	1.06	0.239409	0.884386	No Change
ARHGAP1	5.361	4.24918	4.26714	-0.02	-1.01	0.811283	0.993835	No Change
ARHGAP10	4.261	2.34904	2.26505	0.08	1.06	0.37277	0.957856	No Change
ARHGAP11A	5.979	4.46854	4.58804	-0.12	-1.09	0.0221718	0.284765	No Change
ARHGAP11B	1.862	0.499742	0.317556	0.18	1.13	0.420508	0.972818	No Change
ARHGAP12	5.306	2.56801	2.5299	0.04	1.03	0.523463	0.993835	No Change
ARHGAP17	7.824	2.12771	2.14576	-0.02	-1.01	0.86457	0.995434	No Change
ARHGAP18	3.758	3.14744	3.37595	-0.23	-1.17	0.00294373	0.071851	No Change
ARHGAP19	5.646	2.24785	2.50043	-0.25	-1.19	0.000979229	0.0326004	No Change
ARHGAP21	8.551	3.35674	3.33999	0.02	1.01	0.729163	0.993835	No Change
ARHGAP22	4.459	0.315967	0.154889	0.16	1.12	0.343241	0.950132	No Change
ARHGAP23	5.904	2.64344	3.03792	-0.39	-1.31	3.0356e-09	5.86794e-07	No Change
ARHGAP24	6.354	-0.934968	-0.624977	-0.31	-1.24	0.0701197	0.539708	No Change
ARHGAP25	4.433	-2.69956	-2.43681	-0.26	-1.2	0.325641	0.943797	No Change
ARHGAP26	9.018	-1.00991	-0.716649	-0.29	-1.22	0.0520952	0.468724	No Change
ARHGAP27	6.425	1.62814	1.52953	0.1	1.07	0.380537	0.959892	No Change
ARHGAP28	9.263	-3.18442	-3.14258	-0.04	-1.03	0.513903	0.993835	No Change
ARHGAP29	16.943	2.216	2.41162	-0.2	-1.15	0.19633	0.83888	No Change
ARHGAP30	4.951	-2.59627	-2.36728	-0.23	-1.17	0.32435	0.943617	No Change
ARHGAP31	8.067	1.57988	1.56857	0.01	1.01	0.813204	0.993835	No Change
ARHGAP32	12.533	2.93855	2.89051	0.05	1.04	0.260629	0.899641	No Change
ARHGAP33	4.625	0.405942	0.573007	-0.17	-1.13	0.249369	0.892399	No Change
ARHGAP35	8.882	4.40634	4.4395	-0.03	-1.02	0.569834	0.993835	No Change
ARHGAP39	5.253	1.82604	1.66241	0.16	1.12	0.0765099	0.561453	No Change
ARHGAP4	3.398	-2.80578	-3.10409	0.3	1.23	0.307535	0.933731	No Change
ARHGAP40	2.823	-3.27609	-3.27609	0	1	0.973153	0.995434	No Change
ARHGAP42	5.039	-0.467669	-0.355644	-0.11	-1.08	0.528601	0.993835	No Change
ARHGAP44	4.432	-3.23026	-3.27609	0.05	1.04	0.773807	0.993835	No Change
ARHGAP5	9.667	2.99155	2.98164	0.01	1.01	0.750474	0.993835	No Change
ARHGAP5-AS1	1.28	-0.240781	-0.28559	0.04	1.03	0.803993	0.993835	No Change
ARHGAP8	3.617	-0.628951	-0.709953	0.08	1.06	0.661407	0.993835	No Change
ARHGAP9	3.822	-3.27609	-3.27609	0	1	0.973095	0.995434	No Change
ARHGDIA	2.178	7.35506	7.38971	-0.03	-1.02	0.48171	0.993835	No Change
ARHGDIB	1.21	4.89079	5.14229	-0.25	-1.19	0.00105991	0.0341795	No Change
ARHGEF1	6.081	4.50465	4.47032	0.03	1.02	0.383466	0.961506	No Change
ARHGEF10	9.89	3.31458	3.34056	-0.03	-1.02	0.721164	0.993835	No Change
ARHGEF10L	10.176	-0.565634	-0.63734	0.07	1.05	0.608474	0.993835	No Change
ARHGEF11	7.289	3.40163	3.52386	-0.12	-1.09	0.0264925	0.318557	No Change
ARHGEF12	10.087	4.71178	4.73237	-0.02	-1.01	0.731763	0.993835	No Change
ARHGEF16	4.348	1.25608	1.10741	0.15	1.11	0.369479	0.957856	No Change
ARHGEF17	7.792	2.22118	2.1862	0.03	1.02	0.581557	0.993835	No Change
ARHGEF18	6.278	3.43893	3.44708	-0.01	-1.01	0.985093	0.997107	No Change
ARHGEF19	3.013	-1.00173	-1.09205	0.09	1.06	0.714297	0.993835	No Change
ARHGEF2	5.271	4.57643	4.52953	0.05	1.04	0.354262	0.954628	No Change
ARHGEF25	3.106	0.751247	0.64238	0.11	1.08	0.488665	0.993835	No Change
ARHGEF26	5.469	-0.44286	-0.224948	-0.22	-1.16	0.177635	0.814357	No Change
ARHGEF26-AS1	2.594	-3.32193	-3.32193	0	1	NA	NA	No Change
ARHGEF28	13.209	0.547673	0.733369	-0.19	-1.14	0.0505879	0.46189	No Change
ARHGEF3	5.414	2.26482	2.33375	-0.07	-1.05	0.419423	0.972818	No Change
ARHGEF33	4.288	-3.32193	-3.27609	-0.05	-1.04	0.79018	0.993835	No Change
ARHGEF34P	5.741	0.49098	0.468838	0.02	1.01	0.83378	0.993835	No Change
ARHGEF35	2.472	-3.32193	-3.27609	-0.05	-1.04	0.79018	0.993835	No Change
ARHGEF37	4.852	0.963264	0.905283	0.06	1.04	0.882943	0.995434	No Change
ARHGEF38	6.077	-3.32193	-3.32193	0	1	0.973187	0.995434	No Change
ARHGEF39	6.479	1.12752	1.07093	0.06	1.04	0.587949	0.993835	No Change
ARHGEF4	7.453	1.87215	1.61024	0.26	1.2	0.384652	0.961687	No Change
ARHGEF40	7.07	0.906025	0.917465	-0.01	-1.01	0.96073	0.995434	No Change
ARHGEF5	6.003	1.58639	1.55272	0.03	1.02	0.704312	0.993835	No Change
ARHGEF6	5.683	-2.3998	-2.32567	-0.07	-1.05	0.723472	0.993835	No Change
ARHGEF7	10.613	2.91881	2.93405	-0.02	-1.01	0.86618	0.995434	No Change
ARHGEF9	6.44	1.15026	1.342	-0.19	-1.14	0.047192	0.445939	No Change
ARID1A	8.975	3.71061	3.89261	-0.18	-1.13	0.00155407	0.0450431	No Change
ARID1B	13.27	2.66143	2.66509	0	1	0.970121	0.995434	No Change
ARID2	11.516	2.1853	2.21378	-0.03	-1.02	0.72252	0.993835	No Change
ARID3A	2.801	2.07005	1.99753	0.07	1.05	0.44478	0.982851	No Change
ARID3B	6.049	-1.4743	-1.63123	0.16	1.12	0.474172	0.993835	No Change
ARID3C	1.232	-2.70593	-3.23425	0.53	1.44	0.24908	0.892399	No Change
ARID4A	6.108	1.44917	1.30812	0.14	1.1	0.143141	0.749884	No Change
ARID4B	10.927	2.80438	2.75761	0.05	1.04	0.309432	0.936266	No Change
ARID5A	3.024	-0.536048	-0.513	-0.02	-1.01	0.93149	0.995434	No Change
ARID5B	8.441	-0.889134	-0.650179	-0.24	-1.18	0.121057	0.692641	No Change
ARIH1	5.237	3.83552	3.91308	-0.08	-1.06	0.194418	0.835492	No Change
ARIH2	4.986	4.19439	4.1474	0.05	1.04	0.296732	0.927757	No Change
ARIH2OS	1.597	-1.98423	-2.08023	0.1	1.07	0.86231	0.995434	No Change
ARL1	3.204	4.00364	4.03808	-0.03	-1.02	0.649337	0.993835	No Change
ARL11	3.758	-2.99343	-2.81324	-0.18	-1.13	0.482292	0.993835	No Change
ARL13B	4.098	2.47188	2.59124	-0.12	-1.09	0.18355	0.820915	No Change
ARL14	1.287	-2.00523	-2.08111	0.08	1.06	0.830963	0.993835	No Change
ARL14EP	1.766	3.83949	3.81643	0.02	1.01	0.694686	0.993835	No Change
ARL14EPL	0.639	-2.96513	-2.55279	-0.41	-1.33	0.419212	0.972818	No Change
ARL15	2.539	2.01066	2.00845	0	1	0.941278	0.995434	No Change
ARL16	1.857	2.54233	2.54604	0	1	0.96148	0.995434	No Change
ARL17A	12.718	-2.94627	-2.80332	-0.14	-1.1	0.331474	0.947159	No Change
ARL2	1.827	3.69333	3.70842	-0.02	-1.01	0.91413	0.995434	No Change
ARL2-SNX15	2.452	2.60191	2.52173	0.08	1.06	0.375089	0.957856	No Change
ARL2BP	2.119	5.37346	5.50693	-0.13	-1.09	0.00998198	0.173751	No Change
ARL3	3.868	1.79338	1.88339	-0.09	-1.06	0.38991	0.964598	No Change
ARL4A	3.425	1.77078	2.07238	-0.3	-1.23	0.00318187	0.0759223	No Change
ARL4C	4.007	2.49003	2.19444	0.3	1.23	0.00041057	0.017068	No Change
ARL4D	1.583	3.82013	3.30221	0.52	1.43	7.90429e-09	1.34118e-06	No Change
ARL5A	3.612	4.11809	4.14335	-0.03	-1.02	0.752155	0.993835	No Change
ARL5B	3.583	2.46977	2.52116	-0.05	-1.04	0.591172	0.993835	No Change
ARL6	1.849	2.02346	2.12649	-0.1	-1.07	0.447921	0.985336	No Change
ARL6IP1	2.429	5.99506	6.32273	-0.33	-1.26	8.51601e-14	3.2512e-11	No Change
ARL6IP4	1.593	5.30133	5.3124	-0.01	-1.01	0.956814	0.995434	No Change
ARL6IP5	2.125	5.19957	5.10439	0.1	1.07	0.119444	0.690133	No Change
ARL6IP6	3.32	2.73187	2.71253	0.02	1.01	0.752911	0.993835	No Change
ARL8A	1.788	4.54409	4.62032	-0.08	-1.06	0.278821	0.917052	No Change
ARL8B	2.978	4.3987	4.4388	-0.04	-1.03	0.609128	0.993835	No Change
ARL9	0.832	-1.24303	-0.423263	-0.82	-1.77	0.114119	0.674773	No Change
ARMC1	3.035	4.71785	4.73882	-0.02	-1.01	0.784681	0.993835	No Change
ARMC10	2.627	3.65143	3.70106	-0.05	-1.04	0.531681	0.993835	No Change
ARMC12	1.166	-1.85399	-1.98745	0.13	1.09	0.833354	0.993835	No Change
ARMC2	3.395	-0.927128	-0.794239	-0.13	-1.09	0.609268	0.993835	No Change
ARMC3	4.848	-3.32193	-3.32193	0	1	NA	NA	No Change
ARMC5	5.039	0.147392	0.31012	-0.16	-1.12	0.278257	0.917043	No Change
ARMC6	2.736	4.69217	4.73035	-0.04	-1.03	0.55178	0.993835	No Change
ARMC7	2.469	1.60168	1.79454	-0.19	-1.14	0.154332	0.76928	No Change
ARMC8	7.275	2.00354	2.03354	-0.03	-1.02	0.733378	0.993835	No Change
ARMC9	5.055	1.12737	1.01782	0.11	1.08	0.285603	0.922668	No Change
ARMCX1	2.129	-3.27609	-3.32193	0.05	1.04	0.837317	0.993835	No Change
ARMCX2	3.235	-3.27609	-3.23425	-0.04	-1.03	0.729946	0.993835	No Change
ARMCX3	3.459	0.300323	0.175416	0.12	1.09	0.465193	0.992715	No Change
ARMCX4	8.516	-3.32193	-3.32193	0	1	0.837317	0.993835	No Change
ARMCX5	3.043	1.79733	1.71839	0.08	1.06	0.44252	0.982612	No Change
ARMCX5-GPRASP2	3.933	-2.53561	-2.53561	0	1	0.98762	0.997153	No Change
ARMCX6	1.932	-3.32193	-3.32193	0	1	NA	NA	No Change
ARMT1	2.567	4.07495	4.14666	-0.07	-1.05	0.30986	0.936565	No Change
ARNT	4.969	3.49005	3.38881	0.1	1.07	0.0754097	0.557761	No Change
ARNT2	7.077	-2.55639	-2.62228	0.07	1.05	0.958327	0.995434	No Change
ARNTL	3.365	4.92867	4.57206	0.36	1.28	1.36681e-12	4.17452e-10	No Change
ARNTL2	7.427	3.60715	3.78098	-0.17	-1.13	0.000747049	0.0263469	No Change
ARPC1A	2.181	6.03826	6.08366	-0.05	-1.04	0.445945	0.983857	No Change
ARPC1B	1.521	6.26842	6.29817	-0.03	-1.02	0.628356	0.993835	No Change
ARPC2	2.952	6.77153	6.8316	-0.06	-1.04	0.147091	0.756814	No Change
ARPC3	0.877	6.03938	6.02777	0.01	1.01	0.77739	0.993835	No Change
ARPC4	2.075	5.12547	5.19787	-0.07	-1.05	0.215895	0.859365	No Change
ARPC4-TTLL3	4.665	-2.98191	-3.18442	0.2	1.15	0.39506	0.967373	No Change
ARPC5	2.082	6.79124	6.81805	-0.03	-1.02	0.617105	0.993835	No Change
ARPC5L	1.021	5.49768	5.51952	-0.02	-1.01	0.81167	0.993835	No Change
ARPIN	2.66	1.5829	1.70799	-0.13	-1.09	0.338214	0.949135	No Change
ARPP19	5.21	5.59006	5.79492	-0.2	-1.15	2.41887e-07	2.84143e-05	No Change
ARRB1	7.506	-2.33005	-2.58555	0.26	1.2	0.201632	0.845237	No Change
ARRB2	2.003	3.27507	3.29411	-0.02	-1.01	0.897757	0.995434	No Change
ARRDC1	3.421	3.25215	3.15736	0.09	1.06	0.230628	0.874262	No Change
ARRDC1-AS1	1.449	1.71753	1.77221	-0.05	-1.04	0.765502	0.993835	No Change
ARRDC2	2.933	2.95303	2.97609	-0.02	-1.01	0.847833	0.995434	No Change
ARRDC3	4.153	3.43949	2.47185	0.97	1.96	3.06457e-29	9.35981e-26	2HF Up
ARRDC3-AS1	2.499	-2.5891	-2.50457	-0.08	-1.06	0.812026	0.993835	No Change
ARRDC4	4.104	0.814611	0.918592	-0.1	-1.07	0.441358	0.982257	No Change
ARSA	4.495	1.47213	1.46019	0.01	1.01	0.91464	0.995434	No Change
ARSB	6.666	1.35981	1.46122	-0.1	-1.07	0.317881	0.941536	No Change
ARSD	5.394	-0.100444	-0.12679	0.03	1.02	0.863708	0.995434	No Change
ARSE	2.59	-2.54279	-2.34913	-0.19	-1.14	0.612852	0.993835	No Change
ARSG	3.241	-0.281665	-0.305428	0.02	1.01	0.909743	0.995434	No Change
ARSI	3.165	-1.18651	-0.815121	-0.37	-1.29	0.218061	0.860892	No Change
ARSJ	4.756	2.77252	2.95361	-0.18	-1.13	0.0149252	0.228151	No Change
ARSK	4.29	1.49701	1.76316	-0.27	-1.21	0.00959606	0.168438	No Change
ART5	1.687	-3.32193	-3.32193	0	1	NA	NA	No Change
ARTN	2.257	0.175954	-0.28752	0.46	1.38	0.0664573	0.526017	No Change
ARV1	1.573	4.92229	4.89703	0.03	1.02	0.606081	0.993835	No Change
ARVCF	4.147	-1.24284	-1.13177	-0.11	-1.08	0.65802	0.993835	No Change
ARX	2.869	-3.32193	-3.32193	0	1	NA	NA	No Change
ASAH1	2.946	4.56824	4.64023	-0.07	-1.05	0.237125	0.880708	No Change
ASAH2B	0.72	-1.5506	-1.48606	-0.06	-1.04	0.86926	0.995434	No Change
ASAP1	6.323	4.73162	4.86577	-0.13	-1.09	0.0233864	0.292973	No Change
ASAP1-IT2	2.03	-3.05007	-2.99831	-0.05	-1.04	0.844082	0.995027	No Change
ASAP2	5.689	4.5253	4.46639	0.06	1.04	0.153585	0.76794	No Change
ASAP3	4.305	0.182739	-0.0473943	0.23	1.17	0.178564	0.814446	No Change
ASB1	6.828	2.67032	2.68871	-0.02	-1.01	0.856072	0.995434	No Change
ASB13	2.805	3.59711	3.59895	0	1	0.95511	0.995434	No Change
ASB14	3.196	-2.70807	-3.07244	0.36	1.28	0.213359	0.858881	No Change
ASB16	2.134	-3.23026	-2.98811	-0.24	-1.18	0.371674	0.957856	No Change
ASB16-AS1	2.254	0.749542	0.571964	0.18	1.13	0.311099	0.938105	No Change
ASB2	4.616	-3.32193	-3.32193	0	1	NA	NA	No Change
ASB3	3.02	1.85595	1.87263	-0.02	-1.01	0.923109	0.995434	No Change
ASB6	5.42	2.32965	2.20637	0.12	1.09	0.090856	0.611486	No Change
ASB7	5.124	1.89848	1.78566	0.11	1.08	0.193395	0.834748	No Change
ASB8	2.609	1.77755	1.88333	-0.11	-1.08	0.388714	0.96405	No Change
ASB9	2.051	-1.54843	-1.12991	-0.42	-1.34	0.199236	0.84304	No Change
ASCC1	3.552	2.8638	2.92456	-0.06	-1.04	0.456071	0.99	No Change
ASCC2	2.987	4.16001	4.10598	0.05	1.04	0.295282	0.925923	No Change
ASCC3	10.924	4.72432	4.78794	-0.06	-1.04	0.145508	0.754473	No Change
ASCL5	1.419	-3.32193	-3.23425	-0.09	-1.06	0.79018	0.993835	No Change
ASF1A	2.504	3.32688	3.36627	-0.04	-1.03	0.677104	0.993835	No Change
ASF1B	1.727	4.89479	5.00747	-0.11	-1.08	0.0685815	0.534958	No Change
ASGR1	1.622	-3.23425	-3.32193	0.09	1.06	0.837317	0.993835	No Change
ASH1L	11.776	3.20764	3.33787	-0.13	-1.09	0.0296847	0.340326	No Change
ASH1L-AS1	1.963	-0.855373	-0.673779	-0.18	-1.13	0.526829	0.993835	No Change
ASH2L	3.284	4.16825	4.30701	-0.14	-1.1	0.025488	0.309862	No Change
ASIC1	4.74	0.410655	0.288693	0.12	1.09	0.409993	0.971001	No Change
ASIC3	2.303	-2.42326	-2.40492	-0.02	-1.01	0.949969	0.995434	No Change
ASL	3.206	3.72072	3.65123	0.07	1.05	0.257928	0.897988	No Change
ASNA1	1.273	5.32459	5.40423	-0.08	-1.06	0.213228	0.858881	No Change
ASNS	2.512	3.55783	4.14975	-0.59	-1.51	7.30584e-09	1.28238e-06	2HF Down
ASNSD1	2.465	4.67864	4.72243	-0.04	-1.03	0.501081	0.993835	No Change
ASPH	12.002	4.75703	4.85019	-0.09	-1.06	0.0597751	0.499358	No Change
ASPHD1	1.624	-0.139717	-0.163172	0.02	1.01	0.903711	0.995434	No Change
ASPHD2	3.309	0.606932	0.602218	0	1	0.94954	0.995434	No Change
ASPM	10.998	5.16173	5.28489	-0.12	-1.09	0.0054445	0.111452	No Change
ASPRV1	2.173	-2.78962	-2.81324	0.02	1.01	0.813324	0.993835	No Change
ASPSCR1	2.336	1.6869	1.9126	-0.23	-1.17	0.083077	0.585719	No Change
ASRGL1	3.862	-2.96973	-2.81324	-0.16	-1.12	0.721025	0.993835	No Change
ASS1	2.273	3.23035	2.98491	0.25	1.19	0.640744	0.993835	No Change
ASTE1	2.789	0.863665	1.08134	-0.22	-1.16	0.177599	0.814357	No Change
ASTL	1.287	-3.12694	-3.03926	-0.09	-1.06	0.777722	0.993835	No Change
ASTN2	8.051	-2.84356	-2.87214	0.03	1.02	0.898477	0.995434	No Change
ASUN	2.959	4.76044	4.6499	0.11	1.08	0.0281402	0.331325	No Change
ASXL1	7.507	4.02084	4.08983	-0.07	-1.05	0.190915	0.833291	No Change
ASXL2	7.222	3.256	3.26905	-0.01	-1.01	0.912796	0.995434	No Change
ATAD1	3.38	4.12095	4.1813	-0.06	-1.04	0.327631	0.946228	No Change
ATAD2	6.439	5.41827	5.54146	-0.12	-1.09	0.0111873	0.187121	No Change
ATAD2B	9.019	1.10619	1.15657	-0.05	-1.04	0.59937	0.993835	No Change
ATAD3A	2.79	4.04515	4.15121	-0.11	-1.08	0.117199	0.683373	No Change
ATAD3B	3.992	3.01003	3.02874	-0.02	-1.01	0.866795	0.995434	No Change
ATAD3C	3.847	-1.66744	-1.84763	0.18	1.13	0.521172	0.993835	No Change
ATAD5	6.284	2.03282	2.24914	-0.22	-1.16	0.00872393	0.156182	No Change
ATAT1	3.423	0.616179	0.627097	-0.01	-1.01	0.932552	0.995434	No Change
ATE1	2.68	3.07683	3.12806	-0.05	-1.04	0.575585	0.993835	No Change
ATF1	2.648	3.20475	3.28387	-0.08	-1.06	0.340279	0.950132	No Change
ATF2	4.835	3.11206	3.02194	0.09	1.06	0.144368	0.753207	No Change
ATF3	3.351	-1.02439	-1.38715	0.36	1.28	0.214049	0.859365	No Change
ATF4	2.122	5.72686	6.01094	-0.28	-1.21	0.000344586	0.0148597	No Change
ATF5	2.371	4.60362	4.6297	-0.03	-1.02	0.729056	0.993835	No Change
ATF6	10.173	3.13062	3.14282	-0.01	-1.01	0.928129	0.995434	No Change
ATF6B	3.781	3.32235	3.2539	0.07	1.05	0.283774	0.92049	No Change
ATF7	7.337	2.40769	2.48365	-0.08	-1.06	0.268525	0.906398	No Change
ATF7IP	6.362	3.21281	3.33423	-0.12	-1.09	0.0404457	0.412314	No Change
ATF7IP2	3.695	-0.754376	-0.846104	0.09	1.06	0.622341	0.993835	No Change
ATG10	3.344	1.12426	1.00958	0.11	1.08	0.380509	0.959892	No Change
ATG101	1.433	3.75452	3.76869	-0.01	-1.01	0.938935	0.995434	No Change
ATG12	4.556	3.17308	3.14813	0.02	1.01	0.616633	0.993835	No Change
ATG13	6.054	3.6438	3.5567	0.09	1.06	0.0669651	0.528761	No Change
ATG14	5.043	1.34599	1.35353	-0.01	-1.01	0.987259	0.997153	No Change
ATG16L1	3.387	2.92934	2.98598	-0.06	-1.04	0.5126	0.993835	No Change
ATG16L2	6.156	0.877507	0.65888	0.22	1.16	0.109808	0.664634	No Change
ATG2A	6.511	2.77812	2.67165	0.11	1.08	0.0716964	0.545283	No Change
ATG2B	11.057	2.23996	2.18852	0.05	1.04	0.330952	0.947159	No Change
ATG3	2.986	4.16387	4.2212	-0.06	-1.04	0.412902	0.971876	No Change
ATG4A	2.602	2.14163	2.09676	0.04	1.03	0.631434	0.993835	No Change
ATG4B	3.847	3.20887	3.09423	0.11	1.08	0.0678276	0.53234	No Change
ATG4C	2.713	2.46221	2.53802	-0.08	-1.06	0.468164	0.992715	No Change
ATG4D	2.052	3.65506	3.52488	0.13	1.09	0.0811873	0.578667	No Change
ATG5	3.376	3.54639	3.54107	0.01	1.01	0.853442	0.995434	No Change
ATG7	5.032	2.08164	2.16188	-0.08	-1.06	0.366067	0.957856	No Change
ATG9A	5.012	3.30592	3.25633	0.05	1.04	0.344627	0.950211	No Change
ATG9B	4.969	-2.98476	-2.80562	-0.18	-1.13	0.257799	0.897988	No Change
ATHL1	3.621	1.55487	1.23595	0.32	1.25	0.0161461	0.237083	No Change
ATIC	2.405	6.05747	6.09674	-0.04	-1.03	0.487966	0.993835	No Change
ATL1	2.925	1.92811	1.77773	0.15	1.11	0.171893	0.804959	No Change
ATL2	3.781	3.80788	3.76588	0.04	1.03	0.406481	0.970518	No Change
ATL3	2.586	5.06244	5.01321	0.05	1.04	0.278272	0.917043	No Change
ATM	15.878	2.77036	2.92669	-0.16	-1.12	0.00619651	0.123373	No Change
ATMIN	5.986	3.32808	3.32752	0	1	0.894433	0.995434	No Change
ATN1	6.739	4.33942	4.35514	-0.02	-1.01	0.866122	0.995434	No Change
ATOH8	8.455	0.372726	0.283594	0.09	1.06	0.414126	0.971876	No Change
ATOX1	0.485	6.53656	6.42844	0.11	1.08	0.0607806	0.504571	No Change
ATP10D	7.229	1.57561	1.54943	0.03	1.02	0.703849	0.993835	No Change
ATP11A	9.209	3.84405	3.86484	-0.02	-1.01	0.781425	0.993835	No Change
ATP11B	8.311	3.65454	3.64031	0.01	1.01	0.678563	0.993835	No Change
ATP11C	6.243	3.23359	3.40545	-0.17	-1.13	0.00289631	0.0709945	No Change
ATP12A	3.711	-3.18842	-3.23026	0.04	1.03	0.676938	0.993835	No Change
ATP13A1	5.705	3.89	3.9494	-0.06	-1.04	0.326333	0.945263	No Change
ATP13A2	4.769	2.7058	2.60303	0.1	1.07	0.128892	0.716528	No Change
ATP13A3	9.15	4.85911	4.93442	-0.08	-1.06	0.0805463	0.575854	No Change
ATP13A4	5.266	-3.32193	-3.27609	-0.05	-1.04	0.973662	0.995434	No Change
ATP1A1	5.886	7.06761	7.0307	0.04	1.03	0.339844	0.950132	No Change
ATP1A1-AS1	2.628	-0.443876	-0.761766	0.32	1.25	0.177947	0.814357	No Change
ATP1A3	4.031	-3.27609	-3.32193	0.05	1.04	0.657577	0.993835	No Change
ATP1B1	2.194	3.88315	4.30043	-0.42	-1.34	6.24092e-08	8.36009e-06	No Change
ATP1B2	3.325	-2.67489	-2.91063	0.24	1.18	0.310272	0.936713	No Change
ATP1B3	1.956	5.9639	6.02542	-0.06	-1.04	0.230856	0.874262	No Change
ATP23	1.154	1.84904	2.01819	-0.17	-1.13	0.329942	0.946964	No Change
ATP2A1	3.67	-2.70995	-2.87745	0.17	1.13	0.49897	0.993835	No Change
ATP2A1-AS1	0.582	0.502325	0.177916	0.32	1.25	0.466895	0.992715	No Change
ATP2A2	8.858	5.75381	5.78648	-0.03	-1.02	0.53066	0.993835	No Change
ATP2A3	4.862	-3.18442	-3.06224	-0.12	-1.09	0.296269	0.927115	No Change
ATP2B1	6.912	3.82911	3.89346	-0.06	-1.04	0.22373	0.866493	No Change
ATP2B2	9.814	-3.32193	-3.27609	-0.05	-1.04	0.555309	0.993835	No Change
ATP2B4	9.127	2.35414	2.46577	-0.11	-1.08	0.215318	0.859365	No Change
ATP2C1	7.284	3.95703	3.92299	0.03	1.02	0.383576	0.96152	No Change
ATP2C2	5.254	-3.03395	-2.88709	-0.15	-1.11	0.61707	0.993835	No Change
ATP5A1	2.899	7.20805	7.25545	-0.05	-1.04	0.330475	0.946964	No Change
ATP5B	1.833	8.83222	8.90181	-0.07	-1.05	0.0703252	0.539708	No Change
ATP5C1	1.605	6.5027	6.49091	0.01	1.01	0.674959	0.993835	No Change
ATP5D	0.992	6.75693	6.85694	-0.1	-1.07	0.052691	0.471757	No Change
ATP5E	0.436	2.05872	1.87864	0.18	1.13	0.488039	0.993835	No Change
ATP5EP2	0.367	5.57489	5.64112	-0.07	-1.05	0.543902	0.993835	No Change
ATP5F1	2.203	5.59925	5.60244	0	1	0.929245	0.995434	No Change
ATP5G1	0.641	5.83772	5.84445	-0.01	-1.01	0.995054	0.998557	No Change
ATP5G2	1.398	5.65726	5.729	-0.07	-1.05	0.239475	0.884386	No Change
ATP5G3	3.479	5.96009	5.9758	-0.02	-1.01	0.844641	0.995179	No Change
ATP5H	0.616	6.64394	6.62259	0.02	1.01	0.602886	0.993835	No Change
ATP5I	0.675	5.94951	5.95907	-0.01	-1.01	0.935826	0.995434	No Change
ATP5J	1.292	5.45284	5.43262	0.02	1.01	0.644883	0.993835	No Change
ATP5J2	0.507	6.87975	6.88561	-0.01	-1.01	0.972532	0.995434	No Change
ATP5L	1.387	6.39714	6.44941	-0.05	-1.04	0.368096	0.957856	No Change
ATP5O	1.387	5.30078	5.33471	-0.03	-1.02	0.638888	0.993835	No Change
ATP5S	2.561	1.43051	1.63099	-0.2	-1.15	0.137808	0.738666	No Change
ATP5SL	2.626	4.58952	4.60419	-0.01	-1.01	0.877774	0.995434	No Change
ATP6AP1	4.767	3.23363	3.24901	-0.02	-1.01	0.898768	0.995434	No Change
ATP6AP1L	2.018	0.302907	0.110486	0.19	1.14	0.425936	0.975475	No Change
ATP6AP2	2.109	4.90025	4.87052	0.03	1.02	0.511917	0.993835	No Change
ATP6V0A1	5.398	2.49995	2.43385	0.07	1.05	0.360321	0.956957	No Change
ATP6V0A2	6.752	2.31986	2.19612	0.12	1.09	0.0707762	0.541224	No Change
ATP6V0A4	3.334	-0.503321	-0.139347	-0.36	-1.28	0.180428	0.817233	No Change
ATP6V0B	2.472	4.62098	4.55047	0.07	1.05	0.162905	0.788338	No Change
ATP6V0C	1.227	2.98285	2.97109	0.01	1.01	0.889565	0.995434	No Change
ATP6V0D1	1.998	4.63225	4.58575	0.05	1.04	0.399573	0.969314	No Change
ATP6V0E1	0.878	6.63604	6.64663	-0.01	-1.01	0.93447	0.995434	No Change
ATP6V0E2	2.953	3.22094	3.37433	-0.15	-1.11	0.0433801	0.426567	No Change
ATP6V0E2-AS1	3.065	0.0664412	-0.0259239	0.09	1.06	0.622637	0.993835	No Change
ATP6V1A	4.629	4.27317	4.41112	-0.14	-1.1	0.0130078	0.206487	No Change
ATP6V1B1	3.93	-3.23425	-3.03926	-0.19	-1.14	0.360526	0.956957	No Change
ATP6V1B2	3.03	4.68425	4.81048	-0.13	-1.09	0.0182427	0.253028	No Change
ATP6V1C1	5.691	4.37938	4.45081	-0.07	-1.05	0.151953	0.766407	No Change
ATP6V1C2	3.226	-1.33336	-0.987319	-0.35	-1.27	0.734742	0.993835	No Change
ATP6V1D	1.797	5.03248	5.10452	-0.07	-1.05	0.269549	0.907464	No Change
ATP6V1E1	1.396	5.06987	5.02804	0.04	1.03	0.434616	0.979954	No Change
ATP6V1E2	1.977	-0.950334	-1.00137	0.05	1.04	0.778515	0.993835	No Change
ATP6V1F	0.814	6.03007	6.03535	-0.01	-1.01	0.965493	0.995434	No Change
ATP6V1G1	1.608	4.9126	4.96988	-0.06	-1.04	0.451459	0.98644	No Change
ATP6V1G2	1.6	-2.88206	-2.54872	-0.33	-1.26	0.368144	0.957856	No Change
ATP6V1H	2.671	4.70157	4.62529	0.08	1.06	0.144966	0.754108	No Change
ATP7A	13.758	-0.218944	-0.212804	-0.01	-1.01	0.991209	0.997914	No Change
ATP7B	8.257	0.254952	0.300411	-0.05	-1.04	0.692998	0.993835	No Change
ATP8A1	8.304	-2.94627	-2.71564	-0.23	-1.17	0.165641	0.794193	No Change
ATP8A2	5.793	-2.64574	-2.54412	-0.1	-1.07	0.591248	0.993835	No Change
ATP8B1	5.909	-2.05281	-1.69976	-0.35	-1.27	0.126144	0.7099	No Change
ATP8B2	6.55	0.925243	0.818509	0.11	1.08	0.29522	0.925923	No Change
ATP8B3	6.896	0.367167	0.506762	-0.14	-1.1	0.245715	0.891278	No Change
ATP8B5P	5.998	-1.39894	-1.32253	-0.08	-1.06	0.73321	0.993835	No Change
ATP9A	7.573	1.4904	1.49178	0	1	0.965657	0.995434	No Change
ATP9B	10.283	0.326324	0.346688	-0.02	-1.01	0.911788	0.995434	No Change
ATPAF1	2.141	3.65336	3.77621	-0.12	-1.09	0.135128	0.733311	No Change
ATPAF2	3.63	0.920897	0.816059	0.1	1.07	0.423207	0.973576	No Change
ATPIF1	1.923	4.51283	4.45364	0.06	1.04	0.322789	0.943617	No Change
ATR	11.73	2.85777	2.94853	-0.09	-1.06	0.093958	0.62114	No Change
ATRAID	1.391	5.21878	5.15004	0.07	1.05	0.200998	0.845237	No Change
ATRIP	5.102	1.23234	1.18282	0.05	1.04	0.600679	0.993835	No Change
ATRN	8.701	3.48238	3.51499	-0.03	-1.02	0.603238	0.993835	No Change
ATRNL1	9.073	-3.23026	-3.27609	0.05	1.04	0.826252	0.993835	No Change
ATRX	11.271	2.77954	2.90419	-0.12	-1.09	0.0238757	0.29691	No Change
ATXN1	12.509	-1.4743	-1.59146	0.12	1.09	0.407756	0.970518	No Change
ATXN10	3.325	5.33912	5.36466	-0.03	-1.02	0.68303	0.993835	No Change
ATXN1L	7.883	2.72523	2.71345	0.01	1.01	0.745056	0.993835	No Change
ATXN2	9.255	2.21559	2.27626	-0.06	-1.04	0.414276	0.971876	No Change
ATXN2L	4.411	4.76376	4.8662	-0.1	-1.07	0.0431689	0.425791	No Change
ATXN3	7.272	1.52764	1.49236	0.04	1.03	0.622234	0.993835	No Change
ATXN7	8.238	2.26998	2.33164	-0.06	-1.04	0.405138	0.970518	No Change
ATXN7L1	7.988	-0.372896	-0.491396	0.12	1.09	0.3473	0.951002	No Change
ATXN7L2	3.201	0.964969	0.883668	0.08	1.06	0.553438	0.993835	No Change
ATXN7L3	3.62	4.08263	4.04137	0.04	1.03	0.422727	0.973286	No Change
ATXN7L3B	3.681	3.76869	3.79746	-0.03	-1.02	0.727959	0.993835	No Change
AUH	1.992	1.9815	1.94139	0.04	1.03	0.703115	0.993835	No Change
AUNIP	2.058	2.95414	3.05111	-0.1	-1.07	0.332052	0.947726	No Change
AUP1	2.395	5.35622	5.3409	0.02	1.01	0.648973	0.993835	No Change
AURKA	2.536	5.51042	5.61753	-0.11	-1.08	0.0405651	0.412479	No Change
AURKAIP1	1.219	5.83134	5.93377	-0.1	-1.07	0.0691119	0.536285	No Change
AURKAPS1	1.536	2.45925	2.68095	-0.22	-1.16	0.11706	0.683259	No Change
AURKB	1.347	5.09529	5.26678	-0.17	-1.13	0.0123604	0.19953	No Change
AURKC	1.294	-1.11156	-1.66982	0.56	1.47	0.258058	0.897988	No Change
AUTS2	6.673	-2.65143	-2.59479	-0.06	-1.04	0.839014	0.993998	No Change
AVEN	1.525	4.44891	4.45453	-0.01	-1.01	0.990985	0.997914	No Change
AVIL	3.542	-2.96239	-3.02661	0.06	1.04	0.760879	0.993835	No Change
AVL9	3.032	3.42054	3.33245	0.09	1.06	0.188889	0.830318	No Change
AVPI1	1.389	5.82589	5.75386	0.07	1.05	0.15061	0.76335	No Change
AXDND1	5.821	-3.18842	-3.02375	-0.16	-1.12	0.38986	0.964598	No Change
AXIN1	3.649	3.66752	3.65373	0.01	1.01	0.716207	0.993835	No Change
AXIN2	4.922	-2.70995	-2.73625	0.03	1.02	0.957372	0.995434	No Change
AXL	4.874	4.63552	5.00169	-0.37	-1.29	0.0128627	0.205252	No Change
AZGP1	1.261	-1.8529	-1.162	-0.69	-1.61	0.527561	0.993835	No Change
AZI2	4.069	3.66855	3.60526	0.06	1.04	0.265809	0.903612	No Change
AZIN1	4.335	6.40864	6.46926	-0.06	-1.04	0.154678	0.76956	No Change
AZIN2	6.45	-2.14741	-2.25154	0.1	1.07	0.645494	0.993835	No Change
B2M	1.611	7.35759	7.28012	0.08	1.06	0.0329394	0.364226	No Change
B3GALNT1	3.633	1.24082	1.43837	-0.2	-1.15	0.120101	0.691058	No Change
B3GALNT2	5.598	4.48841	4.43207	0.06	1.04	0.150733	0.76372	No Change
B3GALT1	2.166	-3.27609	-3.32193	0.05	1.04	0.837317	0.993835	No Change
B3GALT4	1.685	-1.60638	-1.46657	-0.14	-1.1	0.709511	0.993835	No Change
B3GALT5	3.715	-3.27609	-3.32193	0.05	1.04	0.837317	0.993835	No Change
B3GALT6	2.791	3.58069	3.48837	0.09	1.06	0.18205	0.81936	No Change
B3GAT2	2.002	-2.80792	-3.23425	0.43	1.35	0.168335	0.799823	No Change
B3GAT3	2.047	3.22707	2.99935	0.23	1.17	0.0104852	0.178884	No Change
B3GLCT	4.583	1.84117	1.87863	-0.04	-1.03	0.734987	0.993835	No Change
B3GNT2	2.747	4.03733	3.97079	0.07	1.05	0.266556	0.903612	No Change
B3GNT3	2.736	1.92303	1.97061	-0.05	-1.04	0.678852	0.993835	No Change
B3GNT4	1.501	-0.244541	-0.147865	-0.1	-1.07	0.813126	0.993835	No Change
B3GNT5	4.757	4.668	4.68283	-0.01	-1.01	0.865969	0.995434	No Change
B3GNT7	3.623	-3.27609	-3.32193	0.05	1.04	0.837317	0.993835	No Change
B3GNT8	1.871	-2.23908	-1.8529	-0.39	-1.31	0.261247	0.900427	No Change
B3GNT9	2.703	-1.78009	-2.01389	0.23	1.17	0.472082	0.993835	No Change
B3GNTL1	3.349	-0.883841	-0.769715	-0.11	-1.08	0.649361	0.993835	No Change
B4GALNT1	4.454	0.367639	0.0521374	0.32	1.25	0.038967	0.403433	No Change
B4GALNT3	4.291	-0.987664	-1.01346	0.03	1.02	0.918149	0.995434	No Change
B4GALNT4	3.434	3.64492	3.55795	0.09	1.06	0.333988	0.948431	No Change
B4GALT1	4.193	5.33764	5.42224	-0.08	-1.06	0.0641599	0.517243	No Change
B4GALT2	2.416	4.64783	4.69534	-0.05	-1.04	0.464724	0.992715	No Change
B4GALT3	2.539	3.96032	3.85865	0.1	1.07	0.120646	0.691623	No Change
B4GALT4	6.173	2.08772	1.96662	0.12	1.09	0.0956106	0.623977	No Change
B4GALT5	4.718	4.15988	4.2816	-0.12	-1.09	0.0329619	0.364226	No Change
B4GALT6	4.819	1.99408	2.04812	-0.05	-1.04	0.60024	0.993835	No Change
B4GALT7	2.04	3.01403	2.97161	0.04	1.03	0.603762	0.993835	No Change
B4GAT1	2.068	2.84091	2.82781	0.01	1.01	0.79994	0.993835	No Change
B9D1	2.017	1.19845	1.02869	0.17	1.13	0.35626	0.955307	No Change
B9D2	1.027	1.75883	1.97171	-0.21	-1.16	0.252716	0.894034	No Change
BAALC-AS1	1.971	-0.849029	-0.436039	-0.41	-1.33	0.153749	0.76794	No Change
BAAT	3.523	-2.6364	-2.94627	0.31	1.24	0.208679	0.852752	No Change
BABAM1	2.645	4.75306	4.68264	0.07	1.05	0.170522	0.802206	No Change
BACE1	6.01	3.71379	3.62435	0.09	1.06	0.0973014	0.628285	No Change
BACE1-AS	0.795	0.390464	0.352432	0.04	1.03	0.854306	0.995434	No Change
BACE2	2.984	4.47063	4.51443	-0.04	-1.03	0.500664	0.993835	No Change
BACH1	6.72	2.85107	2.92942	-0.08	-1.06	0.233093	0.876304	No Change
BACH2	9.599	-1.152	-1.33782	0.19	1.14	0.231947	0.875098	No Change
BAD	1.642	4.55571	4.56737	-0.01	-1.01	0.967346	0.995434	No Change
BAG1	3.865	4.06398	3.9394	0.12	1.09	0.0915303	0.613913	No Change
BAG2	2.266	3.32698	3.32507	0	1	0.939715	0.995434	No Change
BAG3	2.565	5.18888	5.15766	0.03	1.02	0.460175	0.991518	No Change
BAG4	4.459	3.17138	3.34312	-0.17	-1.13	0.0124751	0.200745	No Change
BAG5	5.251	3.53908	3.61118	-0.07	-1.05	0.249995	0.892605	No Change
BAG6	3.937	5.50308	5.52141	-0.02	-1.01	0.797385	0.993835	No Change
BAHCC1	10.225	0.950293	0.964868	-0.01	-1.01	0.985864	0.997153	No Change
BAHD1	4.763	2.74435	2.69929	0.05	1.04	0.441955	0.982612	No Change
BAIAP2	6.077	3.23701	3.14209	0.09	1.06	0.0928485	0.617859	No Change
BAIAP2-AS1	4.419	0.0423243	-0.111845	0.15	1.11	0.311561	0.93843	No Change
BAIAP2L1	3.656	4.19983	4.26053	-0.06	-1.04	0.314183	0.940329	No Change
BAIAP2L2	2.131	2.6982	2.77649	-0.08	-1.06	0.480228	0.993835	No Change
BAIAP3	5.182	-2.77475	-2.90778	0.13	1.09	0.52655	0.993835	No Change
BAK1	2.323	3.38691	3.37052	0.02	1.01	0.769576	0.993835	No Change
BAMBI	1.721	2.2589	2.06207	0.2	1.15	0.115986	0.680453	No Change
BANF1	1.149	5.7566	5.77583	-0.02	-1.01	0.827678	0.993835	No Change
BANK1	3.978	-3.32193	-3.32193	0	1	NA	NA	No Change
BANP	2.975	1.75904	1.67042	0.09	1.06	0.417245	0.972636	No Change
BAP1	3.753	4.35493	4.32226	0.03	1.02	0.442683	0.982612	No Change
BARD1	2.583	2.15871	2.37829	-0.22	-1.16	0.0410357	0.414181	No Change
BARX2	1.763	-1.93679	-1.79557	-0.14	-1.1	0.610143	0.993835	No Change
BASP1	1.96	4.0816	4.25545	-0.17	-1.13	0.0513117	0.465502	No Change
BATF	0.937	-3.32193	-3.32193	0	1	NA	NA	No Change
BATF2	2.217	-1.87148	-2.07395	0.2	1.15	0.593837	0.993835	No Change
BATF3	0.978	-1.95803	-1.81512	-0.14	-1.1	0.798827	0.993835	No Change
BAX	1.249	5.4454	5.3208	0.12	1.09	0.0322138	0.359603	No Change
BAZ1A	6.259	4.37061	4.45057	-0.08	-1.06	0.10727	0.660439	No Change
BAZ1B	6.095	5.52046	5.579	-0.06	-1.04	0.258317	0.898391	No Change
BAZ2A	9.222	3.70049	3.71904	-0.02	-1.01	0.805539	0.993835	No Change
BAZ2B	11.522	1.21178	1.17531	0.04	1.03	0.565545	0.993835	No Change
BBC3	2.09	0.681367	0.503213	0.18	1.13	0.453843	0.988566	No Change
BBIP1	2.454	2.10092	2.15088	-0.05	-1.04	0.719811	0.993835	No Change
BBOF1	3.648	-1.75697	-1.86058	0.1	1.07	0.660209	0.993835	No Change
BBS1	4.062	1.23739	1.00809	0.23	1.17	0.102574	0.64656	No Change
BBS10	3.581	1.79448	1.82613	-0.03	-1.02	0.815784	0.993835	No Change
BBS12	3.429	0.0780118	0.105002	-0.03	-1.02	0.920567	0.995434	No Change
BBS2	6.319	1.88195	1.7496	0.13	1.09	0.0856542	0.59294	No Change
BBS4	3.32	1.65371	1.53555	0.12	1.09	0.310025	0.936576	No Change
BBS5	3.145	0.577542	0.596371	-0.02	-1.01	0.946194	0.995434	No Change
BBS7	4.806	2.56923	2.50398	0.07	1.05	0.329655	0.946964	No Change
BBS9	5.604	0.63798	0.47686	0.16	1.12	0.178125	0.814357	No Change
BBX	9.387	3.61857	3.56932	0.05	1.04	0.276296	0.916604	No Change
BCAM	3.417	-1.51577	-1.35373	-0.16	-1.12	0.517529	0.993835	No Change
BCAN	4.036	-3.27609	-3.18842	-0.09	-1.06	0.642865	0.993835	No Change
BCAP29	6.089	3.90042	3.9609	-0.06	-1.04	0.272043	0.911119	No Change
BCAP31	2.387	5.6116	5.57763	0.03	1.02	0.400751	0.969314	No Change
BCAR1	5.895	3.7021	3.74702	-0.04	-1.03	0.469383	0.99279	No Change
BCAR3	4.537	4.43894	4.39245	0.05	1.04	0.381243	0.960428	No Change
BCAS1	4.264	-3.32193	-3.27609	-0.05	-1.04	0.79018	0.993835	No Change
BCAS2	1.294	3.35252	3.3463	0.01	1.01	0.967689	0.995434	No Change
BCAS3	5.229	0.292032	0.319882	-0.03	-1.02	0.8604	0.995434	No Change
BCAS4	1.725	2.39558	2.28072	0.11	1.08	0.356777	0.955307	No Change
BCAT2	4.29	2.78811	2.81058	-0.02	-1.01	0.848232	0.995434	No Change
BCCIP	4.068	4.59233	4.63088	-0.04	-1.03	0.544706	0.993835	No Change
BCDIN3D	3.247	0.940271	0.78398	0.16	1.12	0.249464	0.892399	No Change
BCDIN3D-AS1	3.085	-2.83896	-2.98191	0.14	1.1	0.589359	0.993835	No Change
BCHE	2.443	-2.67489	-2.79489	0.12	1.09	0.754101	0.993835	No Change
BCKDHA	2.506	3.12349	3.08756	0.04	1.03	0.705504	0.993835	No Change
BCKDHB	3.702	2.28001	2.33711	-0.06	-1.04	0.568196	0.993835	No Change
BCKDK	2.21	4.53632	4.5086	0.03	1.02	0.545095	0.993835	No Change
BCL10	3.101	2.75353	2.8107	-0.06	-1.04	0.552999	0.993835	No Change
BCL11A	7.753	0.658726	0.484481	0.17	1.13	0.0864327	0.594824	No Change
BCL11B	7.811	0.830532	0.8853	-0.05	-1.04	0.672694	0.993835	No Change
BCL2	6.883	0.183226	0.23269	-0.05	-1.04	0.766825	0.993835	No Change
BCL2L1	2.712	5.66131	5.7639	-0.1	-1.07	0.0595421	0.498646	No Change
BCL2L11	6.2	1.24782	1.20249	0.05	1.04	0.658009	0.993835	No Change
BCL2L12	1.897	3.77926	3.85182	-0.07	-1.05	0.383131	0.961482	No Change
BCL2L13	6.11	3.38309	3.33623	0.05	1.04	0.318199	0.941536	No Change
BCL2L15	5.602	-2.91309	-2.98191	0.07	1.05	0.89147	0.995434	No Change
BCL2L2	3.708	3.24698	3.06649	0.18	1.13	0.0167654	0.240851	No Change
BCL3	1.855	3.5242	3.14646	0.38	1.3	0.00820069	0.149878	No Change
BCL6	3.964	0.869658	1.11678	-0.25	-1.19	0.0952696	0.623067	No Change
BCL7A	3.708	3.35958	3.2501	0.11	1.08	0.0965671	0.625724	No Change
BCL7B	2.677	4.29401	4.31258	-0.02	-1.01	0.843287	0.995027	No Change
BCL7C	1.051	4.7384	4.83256	-0.09	-1.06	0.230644	0.874262	No Change
BCL9	6.266	1.10619	1.32106	-0.21	-1.16	0.037378	0.392033	No Change
BCL9L	7.73	4.96089	4.78635	0.17	1.13	6.63274e-05	0.00394119	No Change
BCLAF1	7.97	4.93889	5.06204	-0.12	-1.09	0.00652961	0.128002	No Change
BCO1	2.669	-3.32193	-3.32193	0	1	NA	NA	No Change
BCO2	4.73	-2.5891	-2.74313	0.15	1.11	0.531215	0.993835	No Change
BCOR	7.204	2.34627	2.2963	0.05	1.04	0.393476	0.967136	No Change
BCORL1	7.336	0.331823	0.319439	0.01	1.01	0.878982	0.995434	No Change
BCR	9.415	3.41676	3.36194	0.05	1.04	0.191316	0.833291	No Change
BCRP2	2.328	-3.32193	-3.32193	0	1	NA	NA	No Change
BCS1L	2.124	3.98943	4.02311	-0.03	-1.02	0.706208	0.993835	No Change
BDH1	3.68	2.7856	2.84422	-0.06	-1.04	0.512159	0.993835	No Change
BDH2	2.91	0.713219	0.57509	0.14	1.1	0.39568	0.967476	No Change
BDKRB1	1.298	3.36956	3.37702	-0.01	-1.01	0.982319	0.996593	No Change
BDKRB2	6.886	2.15546	2.00902	0.15	1.11	0.0480164	0.449026	No Change
BDNF	7.718	-1.58931	-0.687104	-0.9	-1.87	2.57603e-06	0.000232773	2HF Down
BDNF-AS	3.328	-2.10074	-2.3478	0.25	1.19	0.373409	0.957856	No Change
BDP1	11.614	2.87893	2.92932	-0.05	-1.04	0.422367	0.972818	No Change
BEAN1	3.513	-3.27609	-3.10074	-0.18	-1.13	0.314111	0.940329	No Change
BECN1	2.802	4.3934	4.38274	0.01	1.01	0.750657	0.993835	No Change
BEGAIN	2.917	-0.853173	-0.799413	-0.05	-1.04	0.880624	0.995434	No Change
BEND3	6.655	2.12586	2.14073	-0.01	-1.01	0.929807	0.995434	No Change
BEND6	5.733	-1.58733	-1.32744	-0.26	-1.2	0.262698	0.901317	No Change
BEND7	9.175	-0.63687	-0.675363	0.04	1.03	0.684899	0.993835	No Change
BEST1	4.502	-3.14992	-3.18842	0.04	1.03	0.780157	0.993835	No Change
BEST2	1.901	-2.70593	-2.52175	-0.18	-1.13	0.532908	0.993835	No Change
BEST3	5.33	-3.10808	-3.06224	-0.05	-1.04	0.937451	0.995434	No Change
BEST4	2.087	-2.94342	-3.27609	0.33	1.26	0.298267	0.927815	No Change
BET1	6.258	1.91423	1.71207	0.2	1.15	0.0105776	0.179478	No Change
BET1L	2.953	4.50899	4.50094	0.01	1.01	0.776955	0.993835	No Change
BEX1	0.859	-3.32193	-3.32193	0	1	NA	NA	No Change
BEX2	1.173	-3.32193	-3.32193	0	1	NA	NA	No Change
BEX3	1.243	4.67146	4.99257	-0.32	-1.25	1.14326e-05	0.000864291	No Change
BEX4	1.279	-3.32193	-3.23425	-0.09	-1.06	0.79018	0.993835	No Change
BEX5	1.013	-2.96973	-2.86988	-0.1	-1.07	0.79104	0.993835	No Change
BFAR	3.035	4.40958	4.39262	0.02	1.01	0.675717	0.993835	No Change
BFSP1	2.995	-0.69798	-0.701161	0	1	0.994199	0.99838	No Change
BFSP2	1.619	-3.32193	-3.32193	0	1	NA	NA	No Change
BGN	2.436	-2.05889	-1.73441	-0.32	-1.25	0.362095	0.957856	No Change
BHLHA15	0.703	-2.22159	-2.68964	0.47	1.39	0.421936	0.972818	No Change
BHLHB9	4.276	0.115132	0.0071637	0.11	1.08	0.495037	0.993835	No Change
BHLHE40	3.299	3.40129	3.33889	0.06	1.04	0.842925	0.995027	No Change
BHLHE40-AS1	2.713	-2.98191	-2.6147	-0.37	-1.29	0.276344	0.916604	No Change
BHLHE41	3.775	-2.50739	-2.05257	-0.45	-1.37	0.112099	0.671056	No Change
BHMG1	1.161	-3.32193	-3.00077	-0.32	-1.25	0.358869	0.956355	No Change
BICC1	3.426	0.935154	0.996392	-0.06	-1.04	0.711545	0.993835	No Change
BICD1	3.923	1.54891	1.62576	-0.08	-1.06	0.527439	0.993835	No Change
BICD2	6.409	3.80488	3.8291	-0.02	-1.01	0.726757	0.993835	No Change
BID	2.746	2.76866	2.7428	0.03	1.02	0.720314	0.993835	No Change
BIK	0.948	1.85118	2.08707	-0.24	-1.18	0.229148	0.873206	No Change
BIN1	2.927	2.37832	2.16199	0.22	1.16	0.0302836	0.344606	No Change
BIN2	2.924	-3.32193	-3.32193	0	1	NA	NA	No Change
BIN3	1.838	3.7723	3.68238	0.09	1.06	0.226625	0.870421	No Change
BIN3-IT1	1.838	-2.59479	-2.5891	-0.01	-1.01	0.99589	0.998585	No Change
BIRC2	4.256	5.12101	5.07946	0.04	1.03	0.491889	0.993835	No Change
BIRC3	6.903	4.21796	4.09308	0.12	1.09	0.0231571	0.291652	No Change
BIRC5	3.087	5.07874	5.22236	-0.14	-1.1	0.00843353	0.152955	No Change
BIRC6	15.628	3.16397	3.34477	-0.18	-1.13	0.00161657	0.0463163	No Change
BIRC7	1.44	-3.23425	-3.23425	0	1	0.973662	0.995434	No Change
BIVM	5.189	2.69218	2.5678	0.12	1.09	0.0885105	0.603342	No Change
BLCAP	2.535	4.86867	5.02961	-0.16	-1.12	0.0043429	0.0935408	No Change
BLK	4.285	-3.23026	-3.23026	0	1	0.77274	0.993835	No Change
BLM	4.781	2.82345	2.94169	-0.12	-1.09	0.116238	0.681148	No Change
BLMH	2.525	4.35434	4.38234	-0.03	-1.02	0.722485	0.993835	No Change
BLNK	1.811	-3.14992	-2.88709	-0.26	-1.2	0.450033	0.985976	No Change
BLOC1S1	1.655	1.8046	1.87861	-0.07	-1.05	0.642116	0.993835	No Change
BLOC1S2	2.914	3.51228	3.48147	0.03	1.02	0.574976	0.993835	No Change
BLOC1S3	2.598	2.96587	2.88915	0.08	1.06	0.313436	0.940184	No Change
BLOC1S4	1.545	2.46919	2.3981	0.07	1.05	0.520562	0.993835	No Change
BLOC1S5	2.973	-2.98811	-2.98476	0	1	0.940418	0.995434	No Change
BLOC1S6	4.314	3.89026	3.81499	0.08	1.06	0.141822	0.747587	No Change
BLVRA	1.166	5.10932	5.11393	0	1	0.966043	0.995434	No Change
BLVRB	0.851	3.5049	3.36636	0.14	1.1	0.292458	0.924498	No Change
BLZF1	3.804	3.63753	3.6257	0.01	1.01	0.763082	0.993835	No Change
BMF	4.772	-1.52467	-1.75327	0.23	1.17	0.645893	0.993835	No Change
BMI1	3.42	-0.530086	-0.631226	0.1	1.07	0.676555	0.993835	No Change
BMP1	5.315	3.14711	2.86483	0.28	1.21	1.70744e-05	0.00119061	No Change
BMP2	3.147	1.71253	1.37154	0.34	1.27	0.0252269	0.308439	No Change
BMP2K	4.668	2.84424	2.8875	-0.04	-1.03	0.595018	0.993835	No Change
BMP4	2.123	-2.88709	-2.71279	-0.17	-1.13	0.636991	0.993835	No Change
BMP6	3.098	-1.66101	-1.66101	0	1	0.95168	0.995434	No Change
BMP7	4.228	-3.23026	-3.27609	0.05	1.04	0.791868	0.993835	No Change
BMP8A	5.619	-3.18442	-3.18842	0	1	0.923675	0.995434	No Change
BMP8B	4.086	-1.71232	-1.89161	0.18	1.13	0.507201	0.993835	No Change
BMPER	5.015	-3.18442	-3.14258	-0.04	-1.03	0.646634	0.993835	No Change
BMPR1A	3.603	2.1935	2.13519	0.06	1.04	0.478533	0.993835	No Change
BMPR1B	5.981	1.05535	1.11371	-0.06	-1.04	0.611253	0.993835	No Change
BMPR2	12.147	2.71528	2.88752	-0.17	-1.13	0.00439769	0.0944545	No Change
BMS1	8.025	3.67823	3.75761	-0.08	-1.06	0.128565	0.71557	No Change
BMS1P20	4.444	2.09026	2.01457	0.08	1.06	0.341979	0.950132	No Change
BMS1P4	2.408	-2.02446	-1.71238	-0.31	-1.24	0.364466	0.957856	No Change
BNC1	4.786	5.40744	5.25564	0.15	1.11	7.8592e-05	0.00453685	No Change
BNIP1	1.387	2.53221	2.74639	-0.21	-1.16	0.10371	0.649748	No Change
BNIP2	2.701	4.64498	4.67661	-0.03	-1.02	0.640509	0.993835	No Change
BNIP3	2.479	3.15355	3.21707	-0.06	-1.04	0.480951	0.993835	No Change
BNIP3L	3.721	2.80931	2.70823	0.1	1.07	0.283844	0.92049	No Change
BNIPL	2.555	-1.73091	-1.54843	-0.18	-1.13	0.841545	0.994838	No Change
BOC	8.84	-3.06224	-3.10808	0.05	1.04	0.945319	0.995434	No Change
BOD1	1.93	5.13478	5.07036	0.06	1.04	0.214771	0.859365	No Change
BOD1L1	13.456	2.74757	2.83378	-0.09	-1.06	0.129074	0.717091	No Change
BOD1L2	3.346	-3.02661	-2.80792	-0.22	-1.16	0.390482	0.965051	No Change
BOK	2.642	3.47575	3.35305	0.12	1.09	0.0974135	0.628476	No Change
BOK-AS1	0.824	-1.43322	-1.87745	0.44	1.36	0.428138	0.975543	No Change
BOLA1	0.855	2.97155	3.08625	-0.11	-1.08	0.428981	0.976412	No Change
BOLA3	0.55	5.1225	5.2212	-0.1	-1.07	0.288127	0.923896	No Change
BOLA3-AS1	4.188	-1.34723	-1.29249	-0.05	-1.04	0.840776	0.994769	No Change
BOP1	2.357	2.95581	3.01406	-0.06	-1.04	0.562223	0.993835	No Change
BORA	3.014	3.6642	3.65418	0.01	1.01	0.795234	0.993835	No Change
BORCS5	2.081	1.35728	1.2881	0.07	1.05	0.63186	0.993835	No Change
BORCS6	1.913	1.37999	1.37163	0.01	1.01	0.914622	0.995434	No Change
BORCS7	2.43	1.54201	1.45174	0.09	1.06	0.515423	0.993835	No Change
BORCS8	2.329	1.65255	1.49027	0.16	1.12	0.202805	0.846183	No Change
BPGM	2.101	2.85597	2.72139	0.13	1.09	0.174862	0.809188	No Change
BPHL	1.906	2.01943	1.84779	0.17	1.13	0.200055	0.843826	No Change
BPNT1	2.452	4.69191	4.63852	0.05	1.04	0.281108	0.920276	No Change
BPTF	11.88	2.98041	3.02933	-0.05	-1.04	0.402071	0.969314	No Change
BRAF	2.928	1.9065	1.77112	0.14	1.1	0.19465	0.83591	No Change
BRAP	4.137	2.78276	2.78177	0	1	0.910599	0.995434	No Change
BRAT1	5.35	3.60409	3.57474	0.03	1.02	0.555565	0.993835	No Change
BRCA1	8.193	3.24618	3.25311	-0.01	-1.01	0.9756	0.995633	No Change
BRCA2	11.359	2.43603	2.63585	-0.2	-1.15	0.00327073	0.0773178	No Change
BRCC3	2.92	3.15676	3.25086	-0.09	-1.06	0.263118	0.901317	No Change
BRD1	5.353	2.93631	2.88222	0.05	1.04	0.335098	0.948431	No Change
BRD2	5.646	4.95553	4.98001	-0.02	-1.01	0.674931	0.993835	No Change
BRD3	6.096	2.66585	2.597	0.07	1.05	0.248283	0.892399	No Change
BRD4	8.531	3.8506	3.85503	0	1	0.967192	0.995434	No Change
BRD7	2.295	3.72349	3.67744	0.05	1.04	0.486981	0.993835	No Change
BRD7P3	2.46	-2.68707	-2.87745	0.19	1.14	0.548199	0.993835	No Change
BRD8	5.067	3.69105	3.59985	0.09	1.06	0.0796858	0.572112	No Change
BRD9	4.475	3.10436	3.00265	0.1	1.07	0.119929	0.690816	No Change
BRE	2.097	3.2727	3.28746	-0.01	-1.01	0.921385	0.995434	No Change
BRE-AS1	1.658	-2.63872	-2.64151	0	1	0.917387	0.995434	No Change
BREA2	1	-1.70144	-1.30538	-0.4	-1.32	0.527636	0.993835	No Change
BRF1	6.664	1.99638	2.02952	-0.03	-1.02	0.755062	0.993835	No Change
BRF2	1.996	2.32909	2.33447	-0.01	-1.01	0.993566	0.998123	No Change
BRI3	1.112	6.13532	6.00152	0.13	1.09	0.0521257	0.468724	No Change
BRI3BP	1.269	4.07606	4.20117	-0.13	-1.09	0.139072	0.742314	No Change
BRICD5	1.122	-1.00083	-0.626107	-0.37	-1.29	0.334488	0.948431	No Change
BRINP2	3.976	-3.32193	-3.27609	-0.05	-1.04	0.79018	0.993835	No Change
BRINP3	2.908	-3.32193	-3.32193	0	1	NA	NA	No Change
BRIP1	9.21	1.86916	1.92732	-0.06	-1.04	0.487368	0.993835	No Change
BRIX1	3.727	4.11718	4.14951	-0.03	-1.02	0.654235	0.993835	No Change
BRK1	1.173	5.4182	5.42296	0	1	0.968228	0.995434	No Change
BRMS1	1.971	5.05998	5.11335	-0.05	-1.04	0.397418	0.967476	No Change
BRMS1L	2.686	2.53513	2.53339	0	1	0.927241	0.995434	No Change
BROX	2.023	4.94126	4.91991	0.02	1.01	0.59672	0.993835	No Change
BRPF1	4.714	2.55692	2.58518	-0.03	-1.02	0.781938	0.993835	No Change
BRPF3	6.025	1.94952	1.98853	-0.04	-1.03	0.665564	0.993835	No Change
BRSK1	3.587	-0.79747	-1.16573	0.37	1.29	0.110729	0.667795	No Change
BRSK2	6.472	-0.356661	-0.509142	0.15	1.11	0.285777	0.922668	No Change
BRWD1	19.84	1.61506	1.57998	0.04	1.03	0.453839	0.988566	No Change
BRWD3	13.283	1.64272	1.69729	-0.05	-1.04	0.490221	0.993835	No Change
BSCL2	2.585	-1.22735	-1.33782	0.11	1.08	0.633965	0.993835	No Change
BSDC1	4.799	2.7765	2.5942	0.18	1.13	0.0150456	0.229303	No Change
BSG	3.031	7.3727	7.41857	-0.05	-1.04	0.330465	0.946964	No Change
BSN	15.947	-2.98476	-2.87214	-0.11	-1.08	0.667678	0.993835	No Change
BSPRY	2.342	-2.16495	-1.83896	-0.33	-1.26	0.28314	0.920456	No Change
BST1	1.471	-2.44762	-2.83791	0.39	1.31	0.421378	0.972818	No Change
BST2	0.934	-1.29671	-1.02228	-0.27	-1.21	0.576104	0.993835	No Change
BTAF1	7.228	3.04192	3.03735	0	1	0.820084	0.993835	No Change
BTBD1	3.282	4.81654	4.85444	-0.04	-1.03	0.535621	0.993835	No Change
BTBD10	3.223	4.03556	4.02432	0.01	1.01	0.757979	0.993835	No Change
BTBD11	7.64	-0.72928	-0.482233	-0.25	-1.19	0.0980898	0.630973	No Change
BTBD19	1.628	-1.18427	-1.13752	-0.05	-1.04	0.894934	0.995434	No Change
BTBD2	4.21	4.73613	4.66823	0.07	1.05	0.207809	0.851806	No Change
BTBD3	5.339	3.22331	3.34161	-0.12	-1.09	0.0789815	0.568927	No Change
BTBD6	1.982	4.07733	4.0885	-0.01	-1.01	0.9979	0.998815	No Change
BTBD7	11.191	2.57893	2.59627	-0.02	-1.01	0.832643	0.993835	No Change
BTBD8	1.78	-1.49517	-1.73911	0.24	1.18	0.560221	0.993835	No Change
BTBD9	9.436	0.365273	0.291929	0.07	1.05	0.494768	0.993835	No Change
BTC	1.317	-0.292709	-0.311434	0.02	1.01	0.921484	0.995434	No Change
BTD	2.703	1.40154	1.51214	-0.11	-1.08	0.429833	0.976927	No Change
BTF3	1.692	7.31867	7.319	0	1	0.861057	0.995434	No Change
BTF3L4	4.637	2.23038	2.46017	-0.23	-1.17	0.00484452	0.101482	No Change
BTG1	4.678	3.52677	3.39522	0.13	1.09	0.1126	0.672734	No Change
BTG2	2.709	3.286	2.89709	0.39	1.31	4.26391e-05	0.00269067	No Change
BTG3	1.588	4.55855	4.46107	0.1	1.07	0.179198	0.815582	No Change
BTK	3.622	-3.27609	-3.18842	-0.09	-1.06	0.568038	0.993835	No Change
BTN2A1	3.641	2.28556	2.13493	0.15	1.11	0.0845705	0.590072	No Change
BTN2A2	5.835	-0.729551	-0.841362	0.11	1.08	0.517422	0.993835	No Change
BTN2A3P	2.421	-0.746109	-0.874457	0.13	1.09	0.633641	0.993835	No Change
BTN3A1	4.181	0.0318533	-0.116829	0.15	1.11	0.363585	0.957856	No Change
BTN3A2	4.098	1.5233	1.57199	-0.05	-1.04	0.649513	0.993835	No Change
BTN3A3	2.991	-0.191574	-0.516484	0.32	1.25	0.148052	0.758994	No Change
BTRC	6.149	1.99277	1.95027	0.04	1.03	0.547853	0.993835	No Change
BUB1	4.191	4.96135	5.03084	-0.07	-1.05	0.221019	0.864673	No Change
BUB1B	3.734	4.61191	4.721	-0.11	-1.08	0.0516258	0.467049	No Change
BUB3	3.748	5.53447	5.72035	-0.19	-1.14	1.69476e-05	0.00118718	No Change
BUD13	2.48	3.8438	3.85809	-0.01	-1.01	0.902923	0.995434	No Change
BUD31	1.322	5.63066	5.6902	-0.06	-1.04	0.329372	0.946757	No Change
BVES	5.777	-0.550387	-0.704678	0.15	1.11	0.39024	0.964764	No Change
BYSL	1.983	4.33033	4.37262	-0.04	-1.03	0.599154	0.993835	No Change
BZRAP1-AS1	2.991	-2.90778	-2.98476	0.08	1.06	0.76283	0.993835	No Change
BZW1	3.655	4.88367	4.90049	-0.02	-1.01	0.84618	0.995434	No Change
BZW2	3.413	5.58346	5.6343	-0.05	-1.04	0.302901	0.931079	No Change
C10orf10	2.058	-1.8327	-2.04329	0.21	1.16	0.684125	0.993835	No Change
C10orf107	1.245	-2.84427	-3.14657	0.3	1.23	0.533658	0.993835	No Change
C10orf11	0.886	-3.32193	-3.19576	-0.13	-1.09	0.79018	0.993835	No Change
C10orf111	1.712	-2.65791	-2.54814	-0.11	-1.08	0.830491	0.993835	No Change
C10orf12	4.544	0.547737	0.664251	-0.12	-1.09	0.396112	0.967476	No Change
C10orf131	1.168	-1.82379	-1.87531	0.05	1.04	0.906974	0.995434	No Change
C10orf2	3.78	3.42903	3.40549	0.02	1.01	0.61932	0.993835	No Change
C10orf25	3.21	-2.17207	-2.08845	-0.08	-1.06	0.817838	0.993835	No Change
C10orf35	1.072	1.52404	1.27861	0.25	1.19	0.247963	0.892399	No Change
C10orf54	4.766	1.38197	1.30639	0.08	1.06	0.616894	0.993835	No Change
C10orf55	2.508	-2.19345	-2.45075	0.26	1.2	0.497984	0.993835	No Change
C10orf67	2.938	-1.92479	-2.00238	0.08	1.06	0.747579	0.993835	No Change
C10orf76	4.264	2.87075	2.83248	0.04	1.03	0.522557	0.993835	No Change
C10orf82	2.308	-3.32193	-3.32193	0	1	NA	NA	No Change
C10orf88	3.081	1.44006	1.46734	-0.03	-1.02	0.869089	0.995434	No Change
C10orf90	4.629	-3.18442	-3.14258	-0.04	-1.03	0.790881	0.993835	No Change
C10orf91	0.735	-0.486486	-0.41163	-0.07	-1.05	0.831718	0.993835	No Change
C10orf95	1.467	-0.983661	-1.40766	0.42	1.34	0.263038	0.901317	No Change
C11orf1	1.818	2.52116	2.46063	0.06	1.04	0.567792	0.993835	No Change
C11orf24	2.098	4.81494	4.87961	-0.06	-1.04	0.30568	0.932616	No Change
C11orf31	1.29	4.88526	4.94785	-0.06	-1.04	0.426839	0.975543	No Change
C11orf45	3.861	0.00398214	0.143067	-0.14	-1.1	0.42704	0.975543	No Change
C11orf49	2.518	3.3162	3.22391	0.09	1.06	0.234818	0.878898	No Change
C11orf54	4.01	0.364802	0.255956	0.11	1.08	0.527144	0.993835	No Change
C11orf57	5.592	3.40855	3.33997	0.07	1.05	0.173722	0.807738	No Change
C11orf58	3.975	5.14918	5.15433	-0.01	-1.01	0.97582	0.995633	No Change
C11orf63	3.854	1.13626	0.850726	0.29	1.22	0.0397879	0.40779	No Change
C11orf65	3.302	-2.94627	-2.80578	-0.14	-1.1	0.547454	0.993835	No Change
C11orf68	1.556	3.85244	3.58589	0.27	1.21	0.00246161	0.0628616	No Change
C11orf70	2.492	0.150887	-0.0129799	0.16	1.12	0.409524	0.971001	No Change
C11orf71	2.233	-0.163761	-0.25751	0.09	1.06	0.704121	0.993835	No Change
C11orf73	1.34	4.21841	4.20818	0.01	1.01	0.823096	0.993835	No Change
C11orf74	3.065	1.19679	1.10305	0.09	1.06	0.47803	0.993835	No Change
C11orf80	2.309	2.38508	2.51987	-0.13	-1.09	0.247845	0.892399	No Change
C11orf84	1.955	4.10701	4.12578	-0.02	-1.01	0.8503	0.995434	No Change
C11orf86	1.183	-3.14657	-2.66904	-0.48	-1.39	0.320627	0.943101	No Change
C11orf91	0.98	3.12161	2.69327	0.43	1.35	0.00251753	0.0635457	No Change
C11orf94	0.365	-1.18163	-1.3068	0.13	1.09	0.830627	0.993835	No Change
C11orf95	5.577	1.74412	1.71141	0.03	1.02	0.656864	0.993835	No Change
C11orf96	1.327	-3.32193	-3.32193	0	1	NA	NA	No Change
C12orf10	2.035	3.60525	3.61324	-0.01	-1.01	0.994589	0.998423	No Change
C12orf29	2.867	3.3452	3.33784	0.01	1.01	0.83861	0.993835	No Change
C12orf4	3.805	2.81375	2.84964	-0.04	-1.03	0.691869	0.993835	No Change
C12orf43	2.266	2.78702	2.78626	0	1	0.952627	0.995434	No Change
C12orf45	0.618	4.24545	4.30756	-0.06	-1.04	0.653324	0.993835	No Change
C12orf49	2.77	3.76652	3.87522	-0.11	-1.08	0.139834	0.743717	No Change
C12orf56	2.155	-3.32193	-3.32193	0	1	NA	NA	No Change
C12orf57	1.34	2.4318	2.2696	0.16	1.12	0.215573	0.859365	No Change
C12orf60	1.124	0.622423	0.393909	0.23	1.17	0.39183	0.965654	No Change
C12orf65	3.159	2.38953	2.3273	0.06	1.04	0.468741	0.992715	No Change
C12orf66	2.597	1.85583	1.7786	0.08	1.06	0.49647	0.993835	No Change
C12orf73	1.989	1.76042	1.56518	0.2	1.15	0.149205	0.760432	No Change
C12orf75	1.36	4.73702	5.01929	-0.28	-1.21	0.00064666	0.0235122	No Change
C12orf76	2.577	-0.526416	-0.594251	0.07	1.05	0.784077	0.993835	No Change
C14orf1	1.535	3.37232	3.51386	-0.14	-1.1	0.156719	0.773506	No Change
C14orf119	2.943	3.54902	3.45924	0.09	1.06	0.168387	0.799823	No Change
C14orf132	7.581	-3.32193	-3.27609	-0.05	-1.04	0.41663	0.971996	No Change
C14orf142	1.174	2.97102	2.86741	0.1	1.07	0.370184	0.957856	No Change
C14orf159	4.138	1.06946	1.05695	0.01	1.01	0.91805	0.995434	No Change
C14orf166	1.043	6.338	6.35152	-0.01	-1.01	0.896021	0.995434	No Change
C14orf178	0.643	-2.43911	-3.12694	0.69	1.61	0.311395	0.938306	No Change
C14orf2	2.337	4.38726	4.49814	-0.11	-1.08	0.15393	0.76794	No Change
C14orf28	3.76	-0.738607	-1.04779	0.31	1.24	0.168315	0.799823	No Change
C14orf37	3.687	-2.91309	-2.75305	-0.16	-1.12	0.457584	0.991031	No Change
C14orf79	1.96	1.55152	1.28359	0.27	1.21	0.0834559	0.586706	No Change
C14orf80	2.243	2.71497	2.82209	-0.11	-1.08	0.297224	0.927757	No Change
C14orf93	2.608	1.60483	1.40733	0.2	1.15	0.114601	0.676485	No Change
C15orf39	4.745	2.55011	2.67158	-0.12	-1.09	0.119841	0.690816	No Change
C15orf40	2.649	1.19705	1.24472	-0.05	-1.04	0.795663	0.993835	No Change
C15orf41	2.958	2.04234	2.10085	-0.06	-1.04	0.60906	0.993835	No Change
C15orf48	0.949	-1.93367	-0.902422	-1.03	-2.04	0.100581	0.639987	No Change
C15orf52	7.283	2.95865	2.58521	0.37	1.29	1.72298e-06	0.000160437	No Change
C15orf57	3.284	1.45041	1.34872	0.1	1.07	0.384048	0.961687	No Change
C15orf59	1.342	-3.32193	-3.23425	-0.09	-1.06	0.79018	0.993835	No Change
C15orf61	1.295	2.3111	2.17592	0.14	1.1	0.316821	0.941536	No Change
C15orf62	2.489	-2.21539	-2.00823	-0.21	-1.16	0.684136	0.993835	No Change
C15orf65	0.75	0.521326	0.380312	0.14	1.1	0.594281	0.993835	No Change
C16orf13	0.834	4.72176	4.75767	-0.04	-1.03	0.738004	0.993835	No Change
C16orf45	2.335	-1.40017	-1.20249	-0.2	-1.15	0.51	0.993835	No Change
C16orf46	2.221	-0.41795	-0.391836	-0.03	-1.02	0.975349	0.995633	No Change
C16orf52	5.186	1.00413	1.23094	-0.23	-1.17	0.0458925	0.439389	No Change
C16orf58	3.298	3.40548	3.22737	0.18	1.13	0.00800369	0.147714	No Change
C16orf59	3.243	1.66902	1.63705	0.03	1.02	0.731802	0.993835	No Change
C16orf62	4.605	3.28635	3.29339	-0.01	-1.01	0.999914	0.99998	No Change
C16orf70	5.091	1.84924	1.87676	-0.03	-1.02	0.775174	0.993835	No Change
C16orf71	2.696	-3.06224	-2.99343	-0.07	-1.05	0.800558	0.993835	No Change
C16orf72	3.975	3.74234	3.82852	-0.09	-1.06	0.170036	0.801597	No Change
C16orf74	0.893	4.67361	4.66666	0.01	1.01	0.899067	0.995434	No Change
C16orf86	1.789	-2.54412	-2.81726	0.27	1.21	0.437008	0.980615	No Change
C16orf87	1.379	2.74191	2.56667	0.18	1.13	0.150009	0.761311	No Change
C16orf89	1.899	-3.32193	-3.32193	0	1	NA	NA	No Change
C16orf91	1.476	2.35789	2.23314	0.12	1.09	0.318994	0.941536	No Change
C16orf95	1.154	0.274311	0.551348	-0.28	-1.21	0.307917	0.933731	No Change
C17orf107	3.171	-2.35754	-2.13912	-0.22	-1.16	0.460566	0.991518	No Change
C17orf51	8.646	1.04583	1.12581	-0.08	-1.06	0.412109	0.971876	No Change
C17orf53	2.715	1.94692	2.02533	-0.08	-1.06	0.563042	0.993835	No Change
C17orf58	1.561	2.40289	2.39016	0.01	1.01	0.873333	0.995434	No Change
C17orf62	5.919	1.89749	1.78358	0.11	1.08	0.150887	0.764053	No Change
C17orf67	2.004	-0.339217	-0.450419	0.11	1.08	0.644198	0.993835	No Change
C17orf75	4.573	1.40572	1.55679	-0.15	-1.11	0.153885	0.76794	No Change
C17orf80	4.065	2.62376	2.60324	0.02	1.01	0.718196	0.993835	No Change
C17orf82	1.529	-2.50457	-3.0959	0.59	1.51	0.248971	0.892399	No Change
C17orf89	0.563	4.64932	4.76754	-0.12	-1.09	0.266462	0.903612	No Change
C17orf96	3.228	3.2742	3.30111	-0.03	-1.02	0.776316	0.993835	No Change
C17orf97	1.837	-0.625824	-0.317203	-0.31	-1.24	0.305995	0.932892	No Change
C18orf21	1.123	3.66815	3.66598	0	1	0.914695	0.995434	No Change
C18orf25	5.46	2.71107	2.75435	-0.04	-1.03	0.621927	0.993835	No Change
C18orf32	1.65	-2.00523	-2.17106	0.17	1.13	0.73443	0.993835	No Change
C18orf54	6.381	1.9721	2.10375	-0.13	-1.09	0.113854	0.674773	No Change
C18orf65	2.073	-2.0376	-2.39467	0.36	1.28	0.344493	0.950211	No Change
C18orf8	2.206	3.1999	3.21174	-0.01	-1.01	0.957532	0.995434	No Change
C19orf12	5.055	2.31648	2.27384	0.04	1.03	0.519133	0.993835	No Change
C19orf24	0.974	5.17784	5.24714	-0.07	-1.05	0.357869	0.956114	No Change
C19orf25	2.435	3.03731	3.06073	-0.02	-1.01	0.871829	0.995434	No Change
C19orf33	0.516	6.82165	6.76552	0.06	1.04	0.326484	0.945522	No Change
C19orf38	1.082	-2.94058	-3.19576	0.26	1.2	0.505755	0.993835	No Change
C19orf43	0.907	6.87194	6.97817	-0.11	-1.08	0.0411454	0.41457	No Change
C19orf44	4.712	1.52445	1.43403	0.09	1.06	0.371368	0.957856	No Change
C19orf45	2.205	-3.32193	-3.32193	0	1	NA	NA	No Change
C19orf47	2.354	2.9767	3.18933	-0.21	-1.16	0.0284742	0.332693	No Change
C19orf48	1.984	5.82039	5.81904	0	1	0.856704	0.995434	No Change
C19orf52	1.394	3.55265	3.59193	-0.04	-1.03	0.730448	0.993835	No Change
C19orf53	0.906	6.01683	6.03286	-0.02	-1.01	0.873382	0.995434	No Change
C19orf54	2.971	1.84089	1.90019	-0.06	-1.04	0.647631	0.993835	No Change
C19orf57	2.504	-1.91779	-1.41335	-0.5	-1.41	0.119923	0.690816	No Change
C19orf60	2.386	2.92726	2.89882	0.03	1.02	0.685489	0.993835	No Change
C19orf66	3.42	1.41786	1.14252	0.28	1.21	0.0403508	0.411622	No Change
C19orf70	0.896	5.62732	5.62677	0	1	0.897703	0.995434	No Change
C19orf71	0.667	-1.84846	-1.32241	-0.53	-1.44	0.51314	0.993835	No Change
C19orf73	0.743	-0.745354	-0.621235	-0.12	-1.09	0.819067	0.993835	No Change
C19orf81	0.76	-3.03395	-2.87745	-0.16	-1.12	0.758385	0.993835	No Change
C1D	1.278	2.3218	2.3404	-0.02	-1.01	0.93477	0.995434	No Change
C1GALT1	7.078	2.12237	2.20475	-0.08	-1.06	0.291378	0.924498	No Change
C1GALT1C1	1.901	3.03878	3.13162	-0.09	-1.06	0.349433	0.951871	No Change
C1GALT1C1L	1.169	-2.20888	-2.07603	-0.13	-1.09	0.794041	0.993835	No Change
C1QBP	1.157	7.84149	7.89202	-0.05	-1.04	0.316995	0.941536	No Change
C1QL1	1.498	-1.69087	-1.0703	-0.62	-1.54	0.148183	0.759365	No Change
C1QL4	2.063	-2.59627	-2.3686	-0.23	-1.17	0.595785	0.993835	No Change
C1QTNF1	3.997	-0.378138	-0.795867	0.42	1.34	0.0692196	0.536369	No Change
C1QTNF1-AS1	0.963	-3.19576	-2.84356	-0.35	-1.27	0.404748	0.970518	No Change
C1QTNF2	2.394	-0.697578	-0.232564	-0.47	-1.39	0.122309	0.696413	No Change
C1QTNF3	4.355	-2.35994	-2.27609	-0.08	-1.06	0.841978	0.994838	No Change
C1QTNF4	1.412	-3.07244	-3.07244	0	1	0.951456	0.995434	No Change
C1QTNF6	6.85	-2.2773	-2.49345	0.22	1.16	0.490724	0.993835	No Change
C1QTNF9B-AS1	0.9	-0.285318	-0.584308	0.3	1.23	0.474389	0.993835	No Change
C1R	2.962	-1.01963	-1.1851	0.17	1.13	0.749325	0.993835	No Change
C1RL	3.73	1.27569	1.1425	0.13	1.09	0.286703	0.922706	No Change
C1RL-AS1	5.764	0.0853739	0.011416	0.07	1.05	0.636262	0.993835	No Change
C1S	3.469	-2.25154	-2.47857	0.23	1.17	0.520546	0.993835	No Change
C1orf101	3.746	-2.7306	-2.65478	-0.08	-1.06	0.739511	0.993835	No Change
C1orf106	4.397	1.76233	1.61144	0.15	1.11	0.410457	0.971398	No Change
C1orf109	2.818	3.29824	3.28878	0.01	1.01	0.867272	0.995434	No Change
C1orf112	5.481	2.7782	2.79031	-0.01	-1.01	0.900254	0.995434	No Change
C1orf115	2.97	0.769057	0.673146	0.1	1.07	0.600373	0.993835	No Change
C1orf116	5.498	4.76644	3.88421	0.88	1.84	0.00153297	0.0448469	2HF Up
C1orf122	1.315	4.62687	4.55063	0.08	1.06	0.246902	0.892369	No Change
C1orf123	1.076	3.6146	3.63907	-0.02	-1.01	0.859979	0.995434	No Change
C1orf127	2.779	-3.32193	-3.23026	-0.09	-1.06	0.575275	0.993835	No Change
C1orf131	4.852	2.61428	2.56893	0.05	1.04	0.490567	0.993835	No Change
C1orf145	3.529	-2.40577	-2.52066	0.11	1.08	0.786745	0.993835	No Change
C1orf159	3.289	1.87412	1.80493	0.07	1.05	0.492014	0.993835	No Change
C1orf162	0.911	-2.05973	-1.9856	-0.07	-1.05	0.870941	0.995434	No Change
C1orf174	3.079	2.71624	2.67401	0.04	1.03	0.553517	0.993835	No Change
C1orf189	0.701	-2.99831	-2.96513	-0.03	-1.02	0.954993	0.995434	No Change
C1orf198	4.393	2.45	2.45908	-0.01	-1.01	0.984274	0.997005	No Change
C1orf204	2.495	-1.7181	-1.57791	-0.14	-1.1	0.696656	0.993835	No Change
C1orf21	10.302	1.63367	1.6538	-0.02	-1.01	0.842664	0.995027	No Change
C1orf210	1.51	-1.56496	-1.76317	0.2	1.15	0.789178	0.993835	No Change
C1orf216	2.932	2.42669	2.36303	0.06	1.04	0.452673	0.987883	No Change
C1orf220	2.574	-2.75128	-2.55806	-0.19	-1.14	0.590326	0.993835	No Change
C1orf226	4.249	-0.193859	0.285601	-0.48	-1.39	0.00415429	0.0903287	No Change
C1orf228	1.673	-3.32193	-3.23425	-0.09	-1.06	0.79018	0.993835	No Change
C1orf229	2.257	-3.27609	-3.23026	-0.05	-1.04	0.710403	0.993835	No Change
C1orf233	2.088	1.292	1.26809	0.02	1.01	0.853704	0.995434	No Change
C1orf27	3.882	3.10011	3.00383	0.1	1.07	0.142564	0.748465	No Change
C1orf35	1.461	3.87111	3.86414	0.01	1.01	0.860125	0.995434	No Change
C1orf43	2.75	6.35627	6.28418	0.07	1.05	0.061091	0.505316	No Change
C1orf50	1.01	2.11001	2.04829	0.06	1.04	0.701431	0.993835	No Change
C1orf52	3.414	1.98394	1.97495	0.01	1.01	0.857617	0.995434	No Change
C1orf53	0.68	1.33728	1.47266	-0.14	-1.1	0.645272	0.993835	No Change
C1orf54	0.567	-1.01049	-1.18458	0.17	1.13	0.685373	0.993835	No Change
C1orf56	2.026	0.272557	0.182167	0.09	1.06	0.667677	0.993835	No Change
C1orf61	4.847	-3.32193	-3.23026	-0.09	-1.06	0.350706	0.95261	No Change
C1orf74	1.559	2.97979	3.06442	-0.08	-1.06	0.463354	0.992271	No Change
C2	4.257	-3.27609	-3.23026	-0.05	-1.04	0.567603	0.993835	No Change
C20orf194	7.574	0.850212	0.876421	-0.03	-1.02	0.823136	0.993835	No Change
C20orf196	1.152	0.41415	0.517397	-0.1	-1.07	0.715704	0.993835	No Change
C20orf202	1.602	-3.23425	-3.07244	-0.16	-1.12	0.549289	0.993835	No Change
C20orf24	1.248	4.14979	4.10611	0.04	1.03	0.538264	0.993835	No Change
C20orf27	3.311	4.82277	4.84885	-0.03	-1.02	0.705913	0.993835	No Change
C20orf96	2.435	0.821075	0.759977	0.06	1.04	0.740908	0.993835	No Change
C21orf2	5.395	-0.621488	-0.622296	0	1	0.966778	0.995434	No Change
C21orf33	1.66	4.30014	4.30256	0	1	0.967952	0.995434	No Change
C21orf58	4.678	0.901974	0.904162	0	1	0.98595	0.997153	No Change
C21orf59	2.958	3.66446	3.64448	0.02	1.01	0.669775	0.993835	No Change
C21orf62-AS1	1.198	-3.06675	-3.10808	0.04	1.03	0.879171	0.995434	No Change
C21orf91	5.428	1.41054	1.47805	-0.07	-1.05	0.526563	0.993835	No Change
C22orf15	0.953	-2.76092	-2.66107	-0.1	-1.07	0.811536	0.993835	No Change
C22orf23	2.003	-2.54412	-2.68247	0.14	1.1	0.67068	0.993835	No Change
C22orf24	1.244	-3.14657	-2.80578	-0.34	-1.27	0.476055	0.993835	No Change
C22orf29	6.844	2.1311	2.16751	-0.04	-1.03	0.69831	0.993835	No Change
C22orf39	2.781	1.19774	1.33413	-0.14	-1.1	0.35881	0.956355	No Change
C22orf46	4.973	1.35651	1.26759	0.09	1.06	0.356411	0.955307	No Change
C2CD2	7.652	2.57931	2.52604	0.05	1.04	0.311462	0.938318	No Change
C2CD2L	3.33	2.65374	2.599	0.05	1.04	0.495682	0.993835	No Change
C2CD3	8.675	2.32929	2.30445	0.02	1.01	0.663719	0.993835	No Change
C2CD4A	3.443	-3.14258	-3.02661	-0.12	-1.09	0.666138	0.993835	No Change
C2CD4C	3.122	-0.993565	-1.12448	0.13	1.09	0.589039	0.993835	No Change
C2CD4D	1.711	-2.82541	-2.51497	-0.31	-1.24	0.44267	0.982612	No Change
C2CD5	5.113	2.69349	2.72137	-0.03	-1.02	0.749709	0.993835	No Change
C2orf15	1.404	-0.643313	-0.461591	-0.18	-1.13	0.685573	0.993835	No Change
C2orf27A	1.215	-1.46511	-1.83931	0.37	1.29	0.429352	0.976412	No Change
C2orf42	2.514	1.2509	1.34185	-0.09	-1.06	0.531463	0.993835	No Change
C2orf44	3.89	2.56413	2.52745	0.04	1.03	0.571492	0.993835	No Change
C2orf47	1.505	3.68855	3.67917	0.01	1.01	0.848591	0.995434	No Change
C2orf48	0.725	-1.4643	-1.71279	0.25	1.19	0.659652	0.993835	No Change
C2orf49	0.883	3.21072	3.07044	0.14	1.1	0.269301	0.907464	No Change
C2orf50	2.934	-3.27609	-3.27609	0	1	0.972926	0.995434	No Change
C2orf54	2.685	-2.0501	-1.34913	-0.7	-1.62	0.437983	0.981573	No Change
C2orf61	2.903	-3.18842	-3.18842	0	1	0.946744	0.995434	No Change
C2orf66	2.253	-2.70593	-2.58555	-0.12	-1.09	0.804256	0.993835	No Change
C2orf68	5.896	1.53099	1.46496	0.07	1.05	0.428425	0.975761	No Change
C2orf69	3.726	2.76262	2.71649	0.05	1.04	0.497814	0.993835	No Change
C2orf70	2.433	-2.18542	-2.46156	0.28	1.21	0.481896	0.993835	No Change
C2orf72	3.615	-3.32193	-3.32193	0	1	NA	NA	No Change
C2orf74	1.242	2.99058	2.77216	0.22	1.16	0.0639173	0.516719	No Change
C2orf76	1.155	0.463104	0.749883	-0.29	-1.22	0.275425	0.915029	No Change
C2orf81	2.225	-0.847626	-0.885512	0.04	1.03	0.83652	0.993835	No Change
C2orf82	0.462	-1.41887	-1.19377	-0.23	-1.17	0.729419	0.993835	No Change
C3	5.06	7.62097	7.47961	0.14	1.1	0.0104472	0.178855	No Change
C3AR1	1.953	-2.80578	-2.37763	-0.43	-1.35	0.231618	0.875098	No Change
C3orf14	0.958	-2.91309	-2.28704	-0.63	-1.55	0.314645	0.940329	No Change
C3orf17	5.312	2.98243	2.86264	0.12	1.09	0.0475175	0.446498	No Change
C3orf18	2.82	-1.52175	-1.50934	-0.01	-1.01	0.874709	0.995434	No Change
C3orf20	4.403	-3.14992	-3.14258	-0.01	-1.01	0.922734	0.995434	No Change
C3orf33	1.925	0.547663	0.631778	-0.08	-1.06	0.707021	0.993835	No Change
C3orf35	2.72	-2.74371	-2.67489	-0.07	-1.05	0.882951	0.995434	No Change
C3orf38	2.627	3.02896	3.07178	-0.04	-1.03	0.665129	0.993835	No Change
C3orf52	5.611	-0.306311	-0.417492	0.11	1.08	0.457815	0.99111	No Change
C3orf58	4.589	2.07214	2.08736	-0.02	-1.01	0.955527	0.995434	No Change
C3orf62	3.981	-0.244579	-0.445155	0.2	1.15	0.265942	0.903612	No Change
C3orf67	8.562	-0.493963	-0.391758	-0.1	-1.07	0.49373	0.993835	No Change
C3orf70	5.899	-3.32193	-3.23026	-0.09	-1.06	0.825277	0.993835	No Change
C3orf80	2.577	-2.77244	-2.72556	-0.05	-1.04	0.956822	0.995434	No Change
C4BPB	1.792	-2.8746	-2.98191	0.11	1.08	0.788756	0.993835	No Change
C4orf19	3.789	-2.99343	-2.98811	-0.01	-1.01	0.989144	0.997819	No Change
C4orf27	1.208	3.56809	3.5451	0.02	1.01	0.808517	0.993835	No Change
C4orf3	3.037	3.37794	3.35663	0.02	1.01	0.767419	0.993835	No Change
C4orf32	2.724	3.30572	3.3416	-0.04	-1.03	0.706877	0.993835	No Change
C4orf33	2.231	1.84204	1.86571	-0.02	-1.01	0.871002	0.995434	No Change
C4orf36	0.903	-0.112434	-0.027113	-0.09	-1.06	0.793304	0.993835	No Change
C4orf46	3.732	2.83908	3.11456	-0.28	-1.21	0.000503859	0.01978	No Change
C4orf47	0.967	-2.53029	-2.31619	-0.21	-1.16	0.691999	0.993835	No Change
C4orf48	0.536	4.0649	3.92846	0.14	1.1	0.257077	0.897988	No Change
C5	5.911	-0.337817	-0.358377	0.02	1.01	0.896349	0.995434	No Change
C5AR1	2.34	-3.10409	-3.03527	-0.07	-1.05	0.668609	0.993835	No Change
C5AR2	1.721	-0.0341288	-0.211027	0.18	1.13	0.52925	0.993835	No Change
C5orf15	2.278	4.60223	4.61068	-0.01	-1.01	0.982069	0.996593	No Change
C5orf22	3.8	3.02526	3.05123	-0.03	-1.02	0.790613	0.993835	No Change
C5orf24	5.138	4.07919	4.15243	-0.07	-1.05	0.186782	0.828447	No Change
C5orf28	3.149	1.78236	1.88249	-0.1	-1.07	0.402255	0.969314	No Change
C5orf30	3.374	2.59272	2.59045	0	1	0.903507	0.995434	No Change
C5orf34	2.718	1.8057	1.63037	0.18	1.13	0.124679	0.705459	No Change
C5orf38	0.901	2.88987	2.71465	0.18	1.13	0.328034	0.946228	No Change
C5orf42	11.647	1.73838	1.83149	-0.09	-1.06	0.215196	0.859365	No Change
C5orf45	1.843	1.98412	1.79191	0.19	1.14	0.203379	0.846851	No Change
C5orf51	5.216	3.04782	3.16348	-0.12	-1.09	0.0896927	0.607943	No Change
C5orf56	1.834	-2.20022	-2.23908	0.04	1.03	0.908357	0.995434	No Change
C5orf63	6.427	0.0912595	-0.0361029	0.13	1.09	0.300844	0.928768	No Change
C5orf66	2.468	-0.688733	-0.595823	-0.09	-1.06	0.749252	0.993835	No Change
C6orf1	1.201	2.43648	2.45048	-0.01	-1.01	0.949182	0.995434	No Change
C6orf106	4.413	4.55955	4.43824	0.12	1.09	0.0090105	0.160559	No Change
C6orf120	4.145	3.04237	3.02725	0.02	1.01	0.738761	0.993835	No Change
C6orf132	6.737	2.15809	2.35903	-0.2	-1.15	0.0385871	0.400888	No Change
C6orf136	1.973	2.57554	2.57353	0	1	0.912219	0.995434	No Change
C6orf141	1.695	2.33628	2.04546	0.29	1.22	0.0507818	0.463255	No Change
C6orf163	1.299	-2.50457	-2.27207	-0.23	-1.17	0.718744	0.993835	No Change
C6orf201	3.06	-3.23425	-3.23026	0	1	0.975088	0.995633	No Change
C6orf203	1.515	2.47724	2.35879	0.12	1.09	0.320551	0.943101	No Change
C6orf223	3.619	-3.27609	-3.18842	-0.09	-1.06	0.552468	0.993835	No Change
C6orf226	0.551	0.656208	1.13649	-0.48	-1.39	0.167714	0.798865	No Change
C6orf25	2.539	-3.23425	-2.99343	-0.24	-1.18	0.367623	0.957856	No Change
C6orf47	2.474	2.99268	2.91124	0.08	1.06	0.294757	0.925864	No Change
C6orf48	0.837	6.29041	6.27752	0.01	1.01	0.702439	0.993835	No Change
C6orf52	0.873	-2.55376	-1.83545	-0.72	-1.65	0.20883	0.852915	No Change
C6orf58	1.195	-2.67041	-3.12694	0.46	1.38	0.342644	0.950132	No Change
C6orf62	2.467	5.6299	5.58869	0.04	1.03	0.317909	0.941536	No Change
C6orf89	7.227	3.02245	2.93856	0.08	1.06	0.105582	0.653752	No Change
C6orf99	0.635	-3.01326	-2.93195	-0.08	-1.06	0.969991	0.995434	No Change
C7orf13	2.288	-0.436039	-0.801181	0.37	1.29	0.169638	0.80128	No Change
C7orf25	2.725	2.60866	2.60838	0	1	0.930377	0.995434	No Change
C7orf26	1.907	4.05398	3.99502	0.06	1.04	0.350614	0.95261	No Change
C7orf31	3.599	0.464183	0.274374	0.19	1.14	0.207299	0.851806	No Change
C7orf43	2.725	2.49658	2.47161	0.02	1.01	0.763608	0.993835	No Change
C7orf49	4.572	3.53024	3.60583	-0.08	-1.06	0.229414	0.873206	No Change
C7orf50	1.382	5.73673	5.56576	0.17	1.13	0.00104762	0.0341112	No Change
C7orf55	1.208	0.598763	0.239788	0.36	1.28	0.178085	0.814357	No Change
C7orf57	2.125	-2.68247	-2.83896	0.16	1.12	0.597614	0.993835	No Change
C7orf60	4.014	1.74341	1.7867	-0.04	-1.03	0.736476	0.993835	No Change
C7orf61	1.001	-2.90092	-2.6364	-0.26	-1.2	0.648588	0.993835	No Change
C7orf73	4.462	3.79385	3.86139	-0.07	-1.05	0.267671	0.905539	No Change
C8G	0.87	-2.23827	-2.55757	0.32	1.25	0.700642	0.993835	No Change
C8orf33	2.651	4.96212	5.06946	-0.11	-1.08	0.0640199	0.517243	No Change
C8orf34	8.485	-3.14258	-3.06224	-0.08	-1.06	0.27774	0.917043	No Change
C8orf37	3.367	-0.267546	-0.219126	-0.05	-1.04	0.8148	0.993835	No Change
C8orf37-AS1	0.952	-3.32193	-3.32193	0	1	NA	NA	No Change
C8orf44	2.104	-0.93586	-0.969965	0.03	1.02	0.897339	0.995434	No Change
C8orf46	3.559	-2.88206	-2.88826	0.01	1.01	0.927447	0.995434	No Change
C8orf48	1.445	-0.631873	-0.503165	-0.13	-1.09	0.726543	0.993835	No Change
C8orf58	2.054	2.42759	2.44509	-0.02	-1.01	0.92363	0.995434	No Change
C8orf59	1.039	5.43861	5.36818	0.07	1.05	0.23198	0.875098	No Change
C8orf76	1.336	2.03232	1.71031	0.32	1.25	0.037356	0.392033	No Change
C8orf82	2.166	3.64521	3.4875	0.16	1.12	0.0690556	0.536191	No Change
C8orf88	1.047	-2.56161	-2.49071	-0.07	-1.05	0.916822	0.995434	No Change
C9orf106	0.841	-3.32193	-3.32193	0	1	NA	NA	No Change
C9orf114	4.274	2.79195	2.92657	-0.13	-1.09	0.066964	0.528761	No Change
C9orf116	1.322	-0.0383835	0.128322	-0.17	-1.13	0.598509	0.993835	No Change
C9orf142	0.805	4.53921	4.62201	-0.08	-1.06	0.401363	0.969314	No Change
C9orf152	2.654	-3.14258	-3.18842	0.05	1.04	0.864755	0.995434	No Change
C9orf153	2.028	-3.06845	-2.93324	-0.14	-1.1	0.670171	0.993835	No Change
C9orf16	1.432	2.68375	2.80858	-0.12	-1.09	0.341203	0.950132	No Change
C9orf163	2.572	-1.84427	-2.0061	0.16	1.12	0.650868	0.993835	No Change
C9orf172	2.93	-1.15415	-1.62228	0.47	1.39	0.152573	0.766935	No Change
C9orf173-AS1	1.697	-3.00823	-3.32193	0.31	1.24	0.280972	0.920276	No Change
C9orf24	2.954	-2.99343	-3.10074	0.11	1.08	0.678687	0.993835	No Change
C9orf3	6.67	1.22299	0.781148	0.44	1.36	3.50347e-05	0.00227666	No Change
C9orf40	2.323	2.95552	3.02755	-0.07	-1.05	0.480266	0.993835	No Change
C9orf43	2.118	-1.94561	-1.85954	-0.09	-1.06	0.779396	0.993835	No Change
C9orf47	4.893	-3.27609	-2.94627	-0.33	-1.26	0.0490707	0.455421	No Change
C9orf50	1.613	-3.32193	-3.32193	0	1	NA	NA	No Change
C9orf64	2.558	-3.18442	-3.32193	0.14	1.1	0.36832	0.957856	No Change
C9orf66	2.785	-2.74371	-2.95158	0.21	1.16	0.554416	0.993835	No Change
C9orf69	3.202	3.5901	3.59443	0	1	0.970353	0.995434	No Change
C9orf72	4.474	1.04899	0.956492	0.09	1.06	0.408086	0.970698	No Change
C9orf78	3.565	3.81551	3.81554	0	1	0.91479	0.995434	No Change
C9orf84	5.627	-3.27609	-3.18442	-0.09	-1.06	0.328553	0.946228	No Change
C9orf85	3.258	1.24962	1.19841	0.05	1.04	0.669475	0.993835	No Change
C9orf9	2.31	-0.343442	-0.310805	-0.03	-1.02	0.968487	0.995434	No Change
C9orf91	4.564	1.84658	1.81237	0.03	1.02	0.654782	0.993835	No Change
CA11	1.644	-1.49571	-1.59479	0.1	1.07	0.813008	0.993835	No Change
CA12	3.964	5.47493	5.13406	0.34	1.27	0.0377107	0.394708	No Change
CA13	4.81	1.65451	1.79255	-0.14	-1.1	0.192858	0.833554	No Change
CA14	1.73	-2.7181	-2.70593	-0.01	-1.01	0.940975	0.995434	No Change
CA2	1.659	3.59919	3.53865	0.06	1.04	0.853031	0.995434	No Change
CA3	1.744	-2.66009	-2.47824	-0.18	-1.13	0.714038	0.993835	No Change
CA5B	6.024	0.571397	0.467639	0.1	1.07	0.348807	0.951651	No Change
CA5BP1	0.989	2.58787	2.51476	0.07	1.05	0.615731	0.993835	No Change
CA8	4.051	-2.02124	-1.64046	-0.38	-1.3	0.140132	0.743868	No Change
CA9	1.543	-3.07244	-2.01803	-1.05	-2.07	0.0224296	0.286394	No Change
CAAP1	2.963	2.8681	2.89568	-0.03	-1.02	0.797399	0.993835	No Change
CAB39	4.347	5.79711	5.67543	0.12	1.09	0.00104119	0.0340601	No Change
CAB39L	3.978	1.66182	1.45294	0.21	1.16	0.0568932	0.487131	No Change
CABIN1	7.618	2.83366	2.82371	0.01	1.01	0.757144	0.993835	No Change
CABLES1	5.228	0.154912	0.258606	-0.1	-1.07	0.52208	0.993835	No Change
CABLES2	3.775	2.27334	2.23047	0.04	1.03	0.567657	0.993835	No Change
CABP1	2.212	-3.14992	-3.14992	0	1	0.95511	0.995434	No Change
CABP7	2.975	-3.06224	-3.23026	0.17	1.13	0.459029	0.991209	No Change
CABYR	2.362	0.288499	0.188886	0.1	1.07	0.743267	0.993835	No Change
CACFD1	2.95	-1.29641	-1.20904	-0.09	-1.06	0.798593	0.993835	No Change
CACHD1	6.074	-0.542352	-0.549477	0.01	1.01	0.956264	0.995434	No Change
CACNA1A	8.689	-3.32193	-3.32193	0	1	0.973662	0.995434	No Change
CACNA1D	8.207	-3.27609	-3.32193	0.05	1.04	0.655408	0.993835	No Change
CACNA1F	6.062	-3.32193	-3.32193	0	1	NA	NA	No Change
CACNA1G	9.184	-3.27609	-3.32193	0.05	1.04	0.760892	0.993835	No Change
CACNA1H	8.086	-3.32193	-3.32193	0	1	NA	NA	No Change
CACNA1I	10.677	-3.27609	-3.32193	0.05	1.04	0.884205	0.995434	No Change
CACNA2D1	4.135	-3.32193	-3.27609	-0.05	-1.04	0.79018	0.993835	No Change
CACNA2D2	5.318	-3.27609	-3.27609	0	1	0.624965	0.993835	No Change
CACNA2D3	3.825	-3.06224	-2.98811	-0.07	-1.05	0.819423	0.993835	No Change
CACNA2D4	5.622	-3.32193	-3.32193	0	1	NA	NA	No Change
CACNB1	6.386	-0.247583	-0.436925	0.19	1.14	0.19199	0.833291	No Change
CACNB3	3.962	1.88329	1.74942	0.13	1.09	0.184719	0.823844	No Change
CACNB4	13.032	-2.77014	-2.64976	-0.12	-1.09	0.465959	0.992715	No Change
CACNG4	3.426	-3.32193	-3.32193	0	1	NA	NA	No Change
CACNG7	2.386	-2.48748	-2.91063	0.42	1.34	0.234493	0.87876	No Change
CACNG8	8.747	-2.68247	-2.80332	0.12	1.09	0.393707	0.967373	No Change
CACTIN	3.851	3.5852	3.63486	-0.05	-1.04	0.479158	0.993835	No Change
CACTIN-AS1	1.909	-2.00973	-1.88105	-0.13	-1.09	0.772399	0.993835	No Change
CACUL1	7.069	3.1414	3.20067	-0.06	-1.04	0.367085	0.957856	No Change
CACYBP	3.88	4.99244	4.92329	0.07	1.05	0.202949	0.846439	No Change
CAD	7.064	4.63396	4.65555	-0.02	-1.01	0.759653	0.993835	No Change
CADM1	5.033	-3.32193	-3.32193	0	1	NA	NA	No Change
CADM2	9.868	-3.32193	-3.32193	0	1	0.837317	0.993835	No Change
CADM4	2.167	-0.330625	-0.244147	-0.09	-1.06	0.729743	0.993835	No Change
CADPS2	6.065	0.0422406	0.126848	-0.08	-1.06	0.577894	0.993835	No Change
CAGE1	3.465	-2.98191	-3.11428	0.13	1.09	0.628165	0.993835	No Change
CAHM	0.885	-1.67838	-1.38272	-0.3	-1.23	0.604628	0.993835	No Change
CALB1	2.746	0.582237	1.0336	-0.45	-1.37	0.348865	0.951651	No Change
CALB2	1.459	-3.23425	-3.32193	0.09	1.06	0.837317	0.993835	No Change
CALCOCO1	4.115	1.91951	1.50785	0.41	1.33	0.000633897	0.0231837	No Change
CALCOCO2	3.802	3.78433	3.74535	0.04	1.03	0.483247	0.993835	No Change
CALCR	4.018	-3.32193	-3.32193	0	1	NA	NA	No Change
CALCRL	6.759	-3.18442	-3.02375	-0.16	-1.12	0.388751	0.96405	No Change
CALD1	8.006	4.88746	4.92027	-0.03	-1.02	0.576758	0.993835	No Change
CALHM1	3.054	-3.32193	-3.32193	0	1	NA	NA	No Change
CALHM2	3.155	1.4415	1.42545	0.02	1.01	0.904072	0.995434	No Change
CALHM3	1.649	-3.32193	-3.32193	0	1	NA	NA	No Change
CALM1	4.569	5.15675	5.1963	-0.04	-1.03	0.506281	0.993835	No Change
CALM2	1.296	7.35431	7.75447	-0.4	-1.32	4.92752e-20	3.96043e-17	No Change
CALM3	2.375	7.19299	7.2189	-0.03	-1.02	0.61851	0.993835	No Change
CALML4	4.63	0.457673	0.480123	-0.02	-1.01	0.855208	0.995434	No Change
CALML5	0.875	-2.35942	-1.50354	-0.86	-1.82	0.778869	0.993835	No Change
CALML6	1.095	-2.42326	-2.7306	0.31	1.24	0.645448	0.993835	No Change
CALR	1.902	8.93069	8.82019	0.11	1.08	0.0162255	0.237625	No Change
CALR3	1.283	-2.95158	-3.03926	0.09	1.06	0.866724	0.995434	No Change
CALU	6.356	6.02882	6.02287	0.01	1.01	0.867826	0.995434	No Change
CAMK1	2.408	0.923381	0.736663	0.19	1.14	0.275938	0.916054	No Change
CAMK1D	2.677	-2.56758	-2.7566	0.19	1.14	0.575155	0.993835	No Change
CAMK2B	4.565	-3.23026	-3.23026	0	1	0.952539	0.995434	No Change
CAMK2D	6.204	2.49395	2.64993	-0.16	-1.12	0.0262044	0.316256	No Change
CAMK2G	5.254	1.92517	1.82313	0.1	1.07	0.232767	0.876304	No Change
CAMK2N1	2.349	4.48031	4.70334	-0.22	-1.16	0.0054248	0.111197	No Change
CAMK2N2	1.358	0.748055	0.802125	-0.05	-1.04	0.833609	0.993835	No Change
CAMK4	3.067	-2.10211	-1.84911	-0.25	-1.19	0.463452	0.992342	No Change
CAMKK1	4.452	0.63482	0.738366	-0.1	-1.07	0.465551	0.992715	No Change
CAMKK2	6.551	3.2898	3.28567	0	1	0.836919	0.993835	No Change
CAMKMT	2.237	1.40631	1.21103	0.2	1.15	0.207298	0.851806	No Change
CAMLG	2.238	4.81785	4.61006	0.21	1.16	0.00882442	0.157611	No Change
CAMSAP1	7.646	2.88685	3.02109	-0.13	-1.09	0.0220308	0.283868	No Change
CAMSAP2	7.366	5.29137	5.31359	-0.02	-1.01	0.698207	0.993835	No Change
CAMSAP3	4.715	2.057	1.96961	0.09	1.06	0.374685	0.957856	No Change
CAMTA1	9.515	0.710664	0.697871	0.01	1.01	0.842044	0.994838	No Change
CAMTA2	5.056	3.04517	3.11787	-0.07	-1.05	0.304385	0.932219	No Change
CAND1	5.893	5.44261	5.47869	-0.04	-1.03	0.462685	0.991857	No Change
CAND2	4.577	-3.06224	-2.98191	-0.08	-1.06	0.547521	0.993835	No Change
CANT1	3.669	4.04437	4.09631	-0.05	-1.04	0.429965	0.976999	No Change
CANX	5.111	8.10796	8.04278	0.07	1.05	0.0481133	0.449656	No Change
CAP1	2.763	6.60108	6.61225	-0.01	-1.01	0.917377	0.995434	No Change
CAP2	3.117	1.53024	1.64323	-0.11	-1.08	0.470576	0.993835	No Change
CAPG	1.892	5.56526	5.43575	0.13	1.09	0.0305365	0.346194	No Change
CAPN1	3.374	6.59273	6.65518	-0.06	-1.04	0.286026	0.922668	No Change
CAPN10	4.254	1.6266	1.43441	0.19	1.14	0.0696032	0.537638	No Change
CAPN11	2.737	-3.19576	-3.27609	0.08	1.06	0.625666	0.993835	No Change
CAPN12	3.314	-2.34344	-2.42475	0.08	1.06	0.746366	0.993835	No Change
CAPN13	4.408	-3.32193	-3.32193	0	1	NA	NA	No Change
CAPN14	3.99	-2.98476	-2.53392	-0.45	-1.37	0.0955498	0.623977	No Change
CAPN15	7.529	3.67391	3.72585	-0.05	-1.04	0.379735	0.959612	No Change
CAPN2	5.351	7.01478	7.07459	-0.06	-1.04	0.159951	0.783138	No Change
CAPN3	4.448	-1.72334	-2.02661	0.3	1.23	0.202359	0.845942	No Change
CAPN5	6.02	-0.41615	-1.07811	0.66	1.58	0.000477997	0.0191086	2HF Up
CAPN6	3.582	-2.49345	-2.10074	-0.39	-1.31	0.218165	0.860892	No Change
CAPN7	4.347	3.59502	3.6008	-0.01	-1.01	0.978518	0.995721	No Change
CAPN8	2.082	-3.23026	-3.16012	-0.07	-1.05	0.77352	0.993835	No Change
CAPN9	2.573	-3.32193	-3.32193	0	1	NA	NA	No Change
CAPNS1	1.752	7.32705	7.36385	-0.04	-1.03	0.444137	0.982851	No Change
CAPRIN1	7.11	6.23303	6.28893	-0.06	-1.04	0.183556	0.820915	No Change
CAPRIN2	4.872	3.3799	3.12024	0.26	1.2	0.000456193	0.0183953	No Change
CAPS	1.604	-0.289821	-0.483386	0.19	1.14	0.643408	0.993835	No Change
CAPS2	4.595	-2.56758	-2.32313	-0.24	-1.18	0.343263	0.950132	No Change
CAPZA1	2.73	6.14224	6.4316	-0.29	-1.22	3.39553e-12	9.42783e-10	No Change
CAPZA2	2.537	5.56872	5.55867	0.01	1.01	0.701036	0.993835	No Change
CAPZB	2.826	5.56051	5.53985	0.02	1.01	0.546885	0.993835	No Change
CARD10	5.199	3.24382	3.20932	0.03	1.02	0.505698	0.993835	No Change
CARD14	7.704	-3.10808	-3.23425	0.13	1.09	0.420246	0.972818	No Change
CARD16	0.754	0.358299	0.640034	-0.28	-1.21	0.362785	0.957856	No Change
CARD19	0.911	3.12282	3.29213	-0.17	-1.13	0.19994	0.843826	No Change
CARD6	4.094	1.64501	1.71316	-0.07	-1.05	0.539964	0.993835	No Change
CARD8	9.232	-0.00502559	-0.0539102	0.05	1.04	0.639457	0.993835	No Change
CARD8-AS1	1.961	0.300215	0.291832	0.01	1.01	0.945616	0.995434	No Change
CARD9	3.597	-2.6318	-2.80578	0.17	1.13	0.546041	0.993835	No Change
CARF	7.825	-0.927962	-0.811405	-0.12	-1.09	0.490152	0.993835	No Change
CARHSP1	3.712	2.75427	2.82085	-0.07	-1.05	0.439432	0.981733	No Change
CARM1	2.996	5.62237	5.63254	-0.01	-1.01	0.946126	0.995434	No Change
CARNMT1	2.185	3.62895	3.66484	-0.04	-1.03	0.694657	0.993835	No Change
CARNS1	5.164	-3.0204	-3.14258	0.12	1.09	0.476941	0.993835	No Change
CARS	3.08	4.4074	4.66076	-0.25	-1.19	0.00100724	0.03315	No Change
CARS2	2.58	5.57233	5.62589	-0.05	-1.04	0.32962	0.946964	No Change
CASC1	2.757	-3.18842	-3.23425	0.05	1.04	0.877975	0.995434	No Change
CASC10	1.987	-0.156441	0.0441265	-0.2	-1.15	0.461906	0.991518	No Change
CASC15	4.546	-3.06845	-2.98476	-0.08	-1.06	0.723967	0.993835	No Change
CASC2	8.157	-2.30076	-2.42729	0.13	1.09	0.479968	0.993835	No Change
CASC3	4.385	4.03408	4.22328	-0.19	-1.14	0.000560705	0.0210913	No Change
CASC4	4.473	3.5117	3.28931	0.22	1.16	0.000186048	0.00907711	No Change
CASC5	8.06	3.53013	3.80686	-0.28	-1.21	2.59845e-06	0.000233417	No Change
CASC8	1.917	0.298642	0.596334	-0.3	-1.23	0.175416	0.810135	No Change
CASD1	3.865	1.97206	2.22925	-0.26	-1.2	0.00669365	0.130882	No Change
CASK	8.643	1.62186	1.63721	-0.02	-1.01	0.928798	0.995434	No Change
CASKIN1	5.675	-2.39726	-2.27938	-0.12	-1.09	0.584479	0.993835	No Change
CASKIN2	5.397	2.09583	2.25644	-0.16	-1.12	0.0515628	0.466947	No Change
CASP1	3.156	2.18794	2.37826	-0.19	-1.14	0.0527024	0.471757	No Change
CASP10	6.655	-2.94342	-3.06959	0.13	1.09	0.590237	0.993835	No Change
CASP14	3.137	-3.27609	-3.07244	-0.2	-1.15	0.290472	0.924093	No Change
CASP2	4.394	3.60126	3.81833	-0.22	-1.16	0.000181742	0.00896615	No Change
CASP3	2.856	4.04054	4.14409	-0.1	-1.07	0.128122	0.715565	No Change
CASP4	2.688	4.34551	4.29906	0.05	1.04	0.387962	0.963656	No Change
CASP6	1.654	3.49853	3.40344	0.1	1.07	0.247199	0.892369	No Change
CASP7	3.082	2.34272	2.4285	-0.09	-1.06	0.39283	0.966756	No Change
CASP8	6.404	2.47681	2.48641	-0.01	-1.01	0.949403	0.995434	No Change
CASP8AP2	6.753	2.82075	2.84728	-0.03	-1.02	0.739904	0.993835	No Change
CASP9	4.723	0.254187	0.240119	0.01	1.01	0.926851	0.995434	No Change
CASS4	3.998	-3.23026	-3.14258	-0.09	-1.06	0.591685	0.993835	No Change
CAST	6.369	5.37622	5.45254	-0.08	-1.06	0.137756	0.738666	No Change
CASZ1	10.442	1.00076	0.844086	0.16	1.12	0.0535775	0.475135	No Change
CAT	2.427	4.04331	3.92122	0.12	1.09	0.051258	0.465502	No Change
CATSPER1	2.607	-1.6854	-1.82394	0.14	1.1	0.726881	0.993835	No Change
CATSPER2	2.83	-1.61658	-2.02544	0.41	1.33	0.240505	0.88564	No Change
CATSPER2P1	2.756	-2.11312	-2.38231	0.27	1.21	0.469248	0.99278	No Change
CATSPER3	1.359	-1.21522	-0.793367	-0.42	-1.34	0.289211	0.924093	No Change
CATSPERB	3.579	-2.9193	-3.0204	0.1	1.07	0.494675	0.993835	No Change
CATSPERG	3.873	-2.99343	-3.14258	0.15	1.11	0.335981	0.948431	No Change
CAV1	4.492	7.35229	7.46623	-0.11	-1.08	0.0142995	0.221693	No Change
CAV2	5.608	4.82714	4.75273	0.07	1.05	0.113987	0.674773	No Change
CBARP	2.555	-0.0341644	-0.130024	0.1	1.07	0.623398	0.993835	No Change
CBFA2T2	9.28	1.90018	1.80831	0.09	1.06	0.140111	0.743868	No Change
CBFB	3.127	4.77344	4.86079	-0.09	-1.06	0.117481	0.683438	No Change
CBL	11.215	3.54293	3.66745	-0.12	-1.09	0.0216099	0.280855	No Change
CBLB	5.256	0.285988	0.332062	-0.05	-1.04	0.760046	0.993835	No Change
CBLC	1.58	3.29297	3.0662	0.23	1.17	0.0913579	0.613512	No Change
CBLL1	4.332	3.6797	3.72465	-0.04	-1.03	0.510002	0.993835	No Change
CBLN3	2.341	-1.79261	-2.08271	0.29	1.22	0.365718	0.957856	No Change
CBR1	2.401	4.54781	4.47814	0.07	1.05	0.176758	0.814035	No Change
CBR3	1.109	0.371633	0.484202	-0.11	-1.08	0.660816	0.993835	No Change
CBR3-AS1	2.121	-3.03527	-2.55493	-0.48	-1.39	0.210565	0.855575	No Change
CBR4	5.01	2.44008	2.5665	-0.13	-1.09	0.139234	0.742475	No Change
CBS	3.336	-1.98191	-1.34184	-0.64	-1.56	0.0218786	0.283084	No Change
CBWD1	4.077	0.900321	0.825137	0.08	1.06	0.58723	0.993835	No Change
CBWD2	2.664	1.26582	1.13925	0.13	1.09	0.341995	0.950132	No Change
CBWD3	6.67	-2.52891	-2.42475	-0.1	-1.07	0.669816	0.993835	No Change
CBWD6	2.34	-1.26751	-1.55806	0.29	1.22	0.314735	0.940329	No Change
CBX1	2.67	4.53728	4.65482	-0.12	-1.09	0.100936	0.641177	No Change
CBX2	4.991	1.9268	2.01593	-0.09	-1.06	0.346268	0.950265	No Change
CBX3	2.446	6.57526	6.6333	-0.06	-1.04	0.230653	0.874262	No Change
CBX3P2	1.427	-1.49809	-1.15415	-0.34	-1.27	0.408302	0.97082	No Change
CBX4	2.644	3.5761	3.56753	0.01	1.01	0.967396	0.995434	No Change
CBX5	11.861	4.0531	4.35289	-0.3	-1.23	1.46185e-07	1.82983e-05	No Change
CBX6	5.171	1.90034	2.06882	-0.17	-1.13	0.0678314	0.53234	No Change
CBX7	3.956	-1.00309	-1.39098	0.39	1.31	0.131965	0.725876	No Change
CBX8	1.541	1.71457	1.8532	-0.14	-1.1	0.421667	0.972818	No Change
CBY1	1.265	2.83329	2.75858	0.07	1.05	0.499887	0.993835	No Change
CC2D1A	4.657	3.52878	3.52938	0	1	0.90751	0.995434	No Change
CC2D1B	5.63	2.65297	2.74429	-0.09	-1.06	0.210473	0.855575	No Change
CC2D2A	6.402	1.67383	1.63114	0.04	1.03	0.567274	0.993835	No Change
CCAR1	3.839	5.12699	5.16516	-0.04	-1.03	0.504023	0.993835	No Change
CCAR2	4.463	5.40362	5.49078	-0.09	-1.06	0.0660241	0.525215	No Change
CCBE1	6.507	4.17687	4.49773	-0.32	-1.25	0.0606758	0.504399	No Change
CCBL1	3.024	0.26953	0.168616	0.1	1.07	0.568189	0.993835	No Change
CCBL2	2.294	3.7681	3.73869	0.03	1.02	0.611683	0.993835	No Change
CCDC102A	2.42	0.541817	0.48138	0.06	1.04	0.713901	0.993835	No Change
CCDC102B	4.868	-2.89474	-2.87214	-0.02	-1.01	0.893434	0.995434	No Change
CCDC103	1.795	-0.192256	-0.504377	0.31	1.24	0.303005	0.931124	No Change
CCDC106	2.711	0.389426	0.2929	0.1	1.07	0.573411	0.993835	No Change
CCDC107	1.943	2.15094	2.13934	0.01	1.01	0.900703	0.995434	No Change
CCDC109B	1.718	3.65984	3.72091	-0.06	-1.04	0.514388	0.993835	No Change
CCDC110	3.246	-2.94627	-3.14992	0.2	1.15	0.398544	0.96821	No Change
CCDC112	2.866	1.6551	1.65091	0	1	0.916218	0.995434	No Change
CCDC113	5.257	-1.21945	-1.2124	-0.01	-1.01	0.959716	0.995434	No Change
CCDC114	4.318	-3.23425	-3.18842	-0.05	-1.04	0.813565	0.993835	No Change
CCDC115	1.841	2.48355	2.38602	0.1	1.07	0.372375	0.957856	No Change
CCDC116	2.723	-3.02661	-2.75305	-0.27	-1.21	0.368658	0.957856	No Change
CCDC117	4.064	2.96758	2.76407	0.2	1.15	0.00445245	0.0951187	No Change
CCDC12	2.224	2.53767	2.50184	0.04	1.03	0.68925	0.993835	No Change
CCDC120	5.312	0.759358	0.828185	-0.07	-1.05	0.588537	0.993835	No Change
CCDC121	2.841	-1.87884	-1.66929	-0.21	-1.16	0.608828	0.993835	No Change
CCDC122	2.43	0.23338	0.121198	0.11	1.08	0.566949	0.993835	No Change
CCDC124	1.077	5.9568	5.97895	-0.02	-1.01	0.793685	0.993835	No Change
CCDC125	7.047	0.770249	0.838727	-0.07	-1.05	0.563768	0.993835	No Change
CCDC126	2.667	1.16316	1.17811	-0.01	-1.01	0.992276	0.998123	No Change
CCDC127	1.417	2.97205	2.91165	0.06	1.04	0.550943	0.993835	No Change
CCDC13	3.417	-2.64976	-2.95158	0.3	1.23	0.278706	0.917043	No Change
CCDC130	1.993	2.78978	2.7475	0.04	1.03	0.692112	0.993835	No Change
CCDC134	1.268	1.98945	2.18931	-0.2	-1.15	0.239162	0.884002	No Change
CCDC136	4.727	-0.93711	-0.948588	0.01	1.01	0.937212	0.995434	No Change
CCDC137	2.102	3.79579	3.84808	-0.05	-1.04	0.544668	0.993835	No Change
[truncated: 13,580 more rows]

## Sheet: Supp Table 4
Supplementary Table 4: MCF7_2HF vs. Control gene expression changes
symbol	gene.length.kb	avg.log2.rpkm.2HF	avg.log2.rpkm.C	log2ratio	fold.change	p.value	FDR	status
A1BG	4.013	0.488642	0.470283	0.02	1.01	0.362774	0.431851	No Change
A1BG-AS1	2.789	1.82259	1.93326	-0.11	-1.08	0.894264	0.914291	No Change
A2M-AS1	2.184	-1.41386	-1.53392	0.12	1.09	0.523796	0.592276	No Change
A2ML1	6.269	-2.94627	-3.18842	0.24	1.18	0.118457	0.156505	No Change
A4GALT	2.544	0.572073	3.12478	-2.55	-5.86	5.17449e-85	5.08053e-84	2HF Down
AAAS	1.821	4.49031	4.86765	-0.38	-1.3	6.78121e-06	1.32309e-05	No Change
AACS	4.353	3.58005	3.46534	0.11	1.08	1.77622e-05	3.38971e-05	No Change
AACSP1	2.812	-2.96513	-2.1146	-0.85	-1.8	0.0129801	0.0196291	2HF Down
AADAT	2.402	1.30281	2.31196	-1.01	-2.01	8.53473e-12	2.19642e-11	2HF Down
AAED1	1.219	3.09115	2.67933	0.41	1.33	1.12818e-05	2.17533e-05	No Change
AAGAB	3.395	5.42068	4.99154	0.43	1.35	1.41638e-47	8.37092e-47	No Change
AAK1	21.614	3.35511	0.773848	2.58	5.98	0	0	2HF Up
AAMDC	1.151	2.08255	2.18416	-0.1	-1.07	0.84211	0.874931	No Change
AAMP	1.785	6.22323	6.391	-0.17	-1.13	0.220847	0.275661	No Change
AANAT	2.141	-2.90494	-2.92055	0.02	1.01	0.877038	0.900059	No Change
AAR2	2.761	4.1401	3.76932	0.37	1.29	2.2621e-17	6.98088e-17	No Change
AARD	1.784	2.29284	2.51759	-0.22	-1.16	0.464679	0.534628	No Change
AARS	3.395	7.60774	6.26843	1.34	2.53	0	0	2HF Up
AARS2	4.76	2.9215	2.81453	0.11	1.08	0.000578578	0.000992256	No Change
AARSD1	1.584	-2.56758	-2.8746	0.31	1.24	0.416363	0.487574	No Change
AASDH	5.888	2.15443	1.88212	0.27	1.21	5.60059e-07	1.16314e-06	No Change
AASDHPPT	2.862	3.72428	4.03886	-0.31	-1.24	0.00109348	0.00183729	No Change
AASS	6.031	-2.5563	-2.50291	-0.05	-1.04	0.957464	0.96423	No Change
AATBC	4.871	-3.32193	-3.14992	-0.17	-1.13	0.213693	0.267762	No Change
AATF	2.129	4.57466	4.88954	-0.31	-1.24	0.000157037	0.000281276	No Change
AATK	5.343	-0.0489779	1.51541	-1.56	-2.95	7.57483e-32	3.30854e-31	2HF Down
ABAT	5.912	1.49068	3.80567	-2.31	-4.96	2.5629e-259	8.5888e-258	2HF Down
ABCA1	10.693	-3.27609	-3.32193	0.05	1.04	0.422003	0.493118	No Change
ABCA10	7.028	-3.18442	-3.14258	-0.04	-1.03	0.957383	0.96423	No Change
ABCA11P	2.349	2.81245	2.22441	0.59	1.51	3.44715e-13	9.31788e-13	2HF Up
ABCA12	9.315	3.20685	4.52276	-1.32	-2.5	3.49186e-206	8.71421e-205	2HF Down
ABCA17P	5.423	-2.90778	-2.65791	-0.25	-1.19	0.298443	0.362602	No Change
ABCA2	10.573	2.35606	4.06133	-1.71	-3.27	3.33092e-295	1.30565e-293	2HF Down
ABCA3	7.156	2.97615	4.05305	-1.08	-2.11	4.73313e-96	5.28336e-95	2HF Down
ABCA4	8.54	-2.70807	-1.87214	-0.84	-1.79	4.998e-05	9.26447e-05	2HF Down
ABCA5	9.661	0.759462	-0.171717	0.93	1.91	3.02718e-24	1.12308e-23	2HF Up
ABCA7	7.156	1.1228	0.626937	0.5	1.41	8.15236e-10	1.93324e-09	No Change
ABCB1	4.687	-3.27609	-3.32193	0.05	1.04	0.771472	0.812389	No Change
ABCB10	3.844	1.88685	2.56307	-0.68	-1.6	8.94623e-11	2.21592e-10	2HF Down
ABCB4	4.508	-2.74313	-1.95803	-0.79	-1.73	0.00787866	0.012205	2HF Down
ABCB6	4.461	5.70293	3.52526	2.18	4.53	0	0	2HF Up
ABCB7	2.512	2.11749	2.47613	-0.36	-1.28	0.0324201	0.0467197	No Change
ABCB8	5.377	2.92604	2.75831	0.17	1.13	2.41066e-06	4.83527e-06	No Change
ABCB9	6.019	-0.127222	1.30385	-1.43	-2.69	3.55581e-27	1.40828e-26	2HF Down
ABCC1	6.827	4.54513	3.4325	1.11	2.16	4.81534e-222	1.33986e-220	2HF Up
ABCC10	6.827	1.80806	1.52915	0.28	1.21	2.45459e-07	5.19467e-07	No Change
ABCC11	5.006	-2.80332	-1.89376	-0.91	-1.88	0.00116878	0.00195992	2HF Down
ABCC2	5.019	0.00242147	-1.76062	1.76	3.39	7.43662e-21	2.51986e-20	2HF Up
ABCC3	6.14	2.43954	-1.86058	4.3	19.7	4.87896e-172	9.77587e-171	2HF Up
ABCC4	6.484	1.44158	0.951021	0.49	1.4	1.0035e-10	2.47636e-10	No Change
ABCC5	10.533	2.99288	3.1059	-0.11	-1.08	0.839258	0.872563	No Change
ABCC6	5.548	-2.73911	-1.96973	-0.77	-1.71	0.00373089	0.00596067	2HF Down
ABCC6P2	0.704	-2.80991	-1.52609	-1.28	-2.43	0.115805	0.153241	No Change
ABCD1	3.654	2.8482	2.75766	0.09	1.06	0.00816136	0.012625	No Change
ABCD2	5.331	-3.32193	-3.23425	-0.09	-1.06	0.583514	0.647321	No Change
ABCD3	5.521	1.97799	2.84266	-0.86	-1.82	4.62239e-27	1.82549e-26	2HF Down
ABCD4	3.31	3.0585	2.29108	0.77	1.71	6.30252e-29	2.58823e-28	2HF Up
ABCE1	4.385	4.78931	5.40065	-0.61	-1.53	4.40438e-42	2.36056e-41	2HF Down
ABCF1	3.442	4.87625	5.26781	-0.39	-1.31	2.36358e-12	6.21271e-12	No Change
ABCF2	3.954	4.98543	5.06673	-0.08	-1.06	0.25411	0.313611	No Change
ABCF3	2.558	5.26935	5.07018	0.2	1.15	1.43698e-14	4.08028e-14	No Change
ABCG1	4.398	2.39579	0.864735	1.53	2.89	2.37416e-64	1.78155e-63	2HF Up
ABCG2	4.845	3.0857	2.54915	0.54	1.45	1.48057e-23	5.388e-23	No Change
ABCG4	3.919	-2.81324	-2.91309	0.1	1.07	0.699043	0.754353	No Change
ABHD1	1.461	-1.21945	-0.596983	-0.62	-1.54	0.157855	0.203189	No Change
ABHD10	2.8	2.3792	3.5801	-1.2	-2.3	8.04395e-43	4.36802e-42	2HF Down
ABHD11	1.747	3.6895	4.91829	-1.23	-2.35	1.92209e-63	1.43106e-62	2HF Down
ABHD11-AS1	0.469	-1.3478	-1.20585	-0.14	-1.1	0.964454	0.969797	No Change
ABHD12	2.397	4.12485	4.05107	0.07	1.05	0.00284443	0.00459253	No Change
ABHD13	5.3	2.43806	2.13497	0.3	1.23	8.32668e-09	1.89162e-08	No Change
ABHD14A	1.736	-1.61451	-1.0061	-0.61	-1.53	0.183474	0.233018	No Change
ABHD14B	2.979	2.59398	2.92474	-0.33	-1.26	0.0107449	0.0163936	No Change
ABHD15	3.353	1.45941	1.92505	-0.47	-1.39	0.00243852	0.0039615	No Change
ABHD16A	3.262	2.59468	2.76671	-0.17	-1.13	0.53388	0.601715	No Change
ABHD16B	1.775	-1.95916	-2.59862	0.64	1.56	0.0838073	0.113641	No Change
ABHD17A	1.793	0.97414	1.36985	-0.4	-1.32	0.112021	0.148569	No Change
ABHD17B	3.255	2.93419	2.1325	0.8	1.74	5.82026e-27	2.29381e-26	2HF Up
ABHD17C	2.357	4.23215	4.44302	-0.21	-1.16	0.121736	0.160351	No Change
ABHD18	2.951	2.44743	2.67651	-0.23	-1.17	0.239675	0.29712	No Change
ABHD2	9.118	3.21817	3.50616	-0.29	-1.22	0.000330686	0.000578909	No Change
ABHD3	3.587	4.3677	2.08622	2.28	4.86	1.92139e-298	7.64942e-297	2HF Up
ABHD4	2.921	5.44877	1.58342	3.87	14.62	0	0	2HF Up
ABHD5	5.346	2.40009	2.03161	0.37	1.29	4.88259e-11	1.22189e-10	No Change
ABHD6	2.448	0.676247	0.640359	0.04	1.03	0.443162	0.51371	No Change
ABHD8	2.085	-2.85508	-2.72556	-0.13	-1.09	0.892355	0.912582	No Change
ABI1	3.763	4.58444	4.13049	0.45	1.37	2.28965e-36	1.09719e-35	No Change
ABI2	6.901	3.77482	4.10974	-0.33	-1.26	6.32084e-08	1.37725e-07	No Change
ABI3BP	9.576	-3.32193	-3.27609	-0.05	-1.04	0.551879	0.618436	No Change
ABL1	5.951	3.99177	4.10402	-0.11	-1.08	0.810464	0.84748	No Change
ABL2	13.119	2.49652	1.53887	0.96	1.95	1.75568e-97	1.98447e-96	2HF Up
ABLIM1	9.466	3.34455	3.642	-0.3	-1.23	4.01172e-05	7.47807e-05	No Change
ABLIM2	5.752	-1.97546	-1.0719	-0.9	-1.87	0.000258436	0.000456303	2HF Down
ABLIM3	4.746	-0.648102	0.67983	-1.33	-2.51	5.15292e-14	1.43432e-13	2HF Down
ABR	7.526	3.9025	3.93158	-0.03	-1.02	0.0162951	0.0243572	No Change
ABRACL	0.842	4.72419	4.78103	-0.06	-1.04	0.404809	0.475505	No Change
ABT1	2.26	3.71791	3.71102	0.01	1.01	0.0639014	0.0883781	No Change
ABTB1	2.245	1.26722	0.148643	1.12	2.17	2.54929e-11	6.4485e-11	2HF Up
ABTB2	4.886	1.82058	2.47755	-0.66	-1.58	2.08432e-11	5.28814e-11	2HF Down
ACAA1	1.807	3.79875	4.45306	-0.65	-1.57	1.95811e-14	5.53836e-14	2HF Down
ACAA2	1.924	4.87328	5.65329	-0.78	-1.72	6.57463e-47	3.83512e-46	2HF Down
ACACA	11.69	2.71461	3.26823	-0.55	-1.46	5.4373e-21	1.85021e-20	No Change
ACACB	9.48	1.67972	2.45363	-0.77	-1.71	6.19379e-27	2.43786e-26	2HF Down
ACAD10	5.348	2.06396	2.13468	-0.07	-1.05	0.519985	0.588796	No Change
ACAD11	3.536	3.37734	1.7764	1.6	3.03	3.85675e-97	4.34969e-96	2HF Up
ACAD8	4.345	1.559	2.21813	-0.66	-1.58	3.108e-09	7.17932e-09	2HF Down
ACAD9	3.549	4.03098	4.43433	-0.4	-1.32	4.54915e-08	9.97059e-08	No Change
ACADL	2.969	-2.93324	-2.4539	-0.48	-1.39	0.222932	0.278149	No Change
ACADM	3.245	2.62427	3.57844	-0.95	-1.93	8.56238e-33	3.80639e-32	2HF Down
ACADS	2.046	1.18292	1.68598	-0.5	-1.41	0.0179046	0.0266377	No Change
ACADSB	5.93	1.76116	2.56865	-0.81	-1.75	1.31728e-20	4.43396e-20	2HF Down
ACADVL	3.227	6.66578	5.37829	1.29	2.45	0	0	2HF Up
ACAP1	2.486	-2.91063	-2.63872	-0.27	-1.21	0.396154	0.46638	No Change
ACAP2	8.163	4.47977	3.87611	0.6	1.52	4.03132e-103	4.7577e-102	2HF Up
ACAP3	6.829	0.235731	1.89411	-1.66	-3.16	3.49762e-48	2.08653e-47	2HF Down
ACAT1	4.378	2.81246	3.45908	-0.65	-1.57	3.06495e-16	9.14924e-16	2HF Down
ACAT2	2.679	3.48112	4.60223	-1.12	-2.17	6.79874e-70	5.53778e-69	2HF Down
ACBD3	3.557	4.67616	3.86996	0.81	1.75	1.01787e-89	1.04726e-88	2HF Up
ACBD4	3.084	0.820664	1.24937	-0.43	-1.35	0.0303373	0.0438842	No Change
ACBD5	4.365	3.59885	4.35231	-0.75	-1.68	9.2133e-41	4.81111e-40	2HF Down
ACBD6	1.608	4.43239	4.32749	0.1	1.07	0.000892368	0.00150919	No Change
ACBD7	4.179	2.22054	2.64915	-0.43	-1.35	0.000187737	0.000334809	No Change
ACCS	4.306	0.579805	0.679189	-0.1	-1.07	0.856491	0.883253	No Change
ACD	2.907	2.10358	2.3486	-0.25	-1.19	0.200844	0.252763	No Change
ACE	9.066	-2.23355	-2.54814	0.31	1.24	0.0425034	0.0602706	No Change
ACE2	3.553	-2.08993	-2.25592	0.17	1.13	0.366347	0.435527	No Change
ACER1	1.082	-3.32193	-2.87745	-0.44	-1.36	0.336677	0.404192	No Change
ACER2	3.496	0.0603039	0.226084	-0.17	-1.13	0.742083	0.791389	No Change
ACER3	4.981	2.97118	2.51899	0.45	1.37	4.98778e-16	1.48079e-15	No Change
ACHE	3.488	0.912412	-1.79061	2.7	6.5	9.59338e-36	4.54426e-35	2HF Up
ACIN1	6.72	5.65348	5.35017	0.3	1.23	1.00879e-50	6.24268e-50	No Change
ACKR2	7.469	-2.83896	-2.83896	0	1	0.676619	0.733685	No Change
ACKR3	2.3	0.378116	2.98517	-2.61	-6.11	7.13549e-72	5.95197e-71	2HF Down
ACLY	4.328	5.50031	6.67601	-1.18	-2.27	1.68134e-270	5.92081e-269	2HF Down
ACO1	3.924	1.76014	2.53043	-0.77	-1.71	1.90996e-13	5.21171e-13	2HF Down
ACO2	2.723	5.60196	5.32615	0.28	1.21	2.17454e-26	8.43483e-26	No Change
ACOT1	2.35	-3.32193	-3.32193	0	1	NA	NA	No Change
ACOT11	5.132	-3.10074	-2.71456	-0.39	-1.31	0.0644638	0.0891155	No Change
ACOT13	4.389	3.43834	2.47973	0.96	1.95	7.56859e-58	5.21962e-57	2HF Up
ACOT2	2.285	-3.05889	-3.07244	0.01	1.01	0.90878	0.926833	No Change
ACOT4	1.629	0.983146	2.09073	-1.11	-2.16	1.20934e-08	2.72458e-08	2HF Down
ACOT7	2.449	3.07651	3.55855	-0.48	-1.39	1.11067e-06	2.27444e-06	No Change
ACOT8	3.211	2.24271	1.95685	0.29	1.22	2.33871e-05	4.42989e-05	No Change
ACOT9	1.987	3.50619	3.21438	0.29	1.22	3.4084e-07	7.15365e-07	No Change
ACOX1	7.904	3.68413	3.11907	0.57	1.48	5.40592e-52	3.41182e-51	No Change
ACOX2	2.294	-2.69327	-1.71626	-0.98	-1.97	0.0197091	0.029163	2HF Down
ACOX3	2.986	2.34205	3.17558	-0.83	-1.78	1.71186e-15	5.00142e-15	2HF Down
ACOXL	3.301	-2.80792	-2.82593	0.02	1.01	0.95707	0.964024	No Change
ACP1	2.544	5.13334	4.95908	0.17	1.13	5.88657e-12	1.52185e-11	No Change
ACP2	2.789	3.81357	3.47455	0.34	1.27	4.64563e-12	1.20676e-11	No Change
ACP5	2.133	-3.23425	-2.98476	-0.25	-1.19	0.378955	0.44901	No Change
ACP6	4.107	1.96114	1.48254	0.48	1.39	1.0683e-09	2.52394e-09	No Change
ACP7	2.948	-2.80578	-2.14445	-0.66	-1.58	0.0431959	0.0611845	No Change
ACPP	3.807	-2.23817	0.266194	-2.5	-5.66	7.74015e-22	2.69518e-21	2HF Down
ACRBP	2.052	-1.72379	-0.972785	-0.75	-1.68	0.053784	0.0752522	No Change
ACRC	3.165	-1.05157	-1.93171	0.88	1.84	0.00071854	0.00122253	2HF Up
ACSBG1	2.966	-3.05007	-2.47824	-0.57	-1.48	0.107503	0.143149	No Change
ACSBG2	2.759	-2.91309	-2.88206	-0.03	-1.02	0.999606	0.999606	No Change
ACSF2	2.4	1.82866	2.6014	-0.77	-1.71	1.93296e-09	4.51706e-09	2HF Down
ACSF3	4.2	2.93866	3.44649	-0.51	-1.42	5.34487e-10	1.27781e-09	No Change
ACSL1	4.514	2.67672	1.86102	0.82	1.77	2.62778e-33	1.18056e-32	2HF Up
ACSL3	4.344	5.02346	4.94186	0.08	1.06	4.87096e-09	1.11789e-08	No Change
ACSL4	5.318	0.538221	1.06985	-0.53	-1.44	0.000592412	0.0010153	No Change
ACSL5	3.802	-3.14992	-3.23026	0.08	1.06	0.673781	0.731233	No Change
ACSL6	8.943	-3.27609	-3.06224	-0.21	-1.16	0.0786198	0.107073	No Change
ACSM3	2.387	-0.142384	0.111334	-0.25	-1.19	0.494068	0.563298	No Change
ACSS1	5.416	-0.496071	1.13344	-1.63	-3.1	2.16576e-27	8.6066e-27	2HF Down
ACSS2	3.173	2.67015	1.80032	0.87	1.83	9.18632e-26	3.51677e-25	2HF Up
ACSS3	3.21	2.71479	3.25637	-0.54	-1.45	1.39086e-08	3.12524e-08	No Change
ACTA1	1.485	-2.6147	-3.19576	0.58	1.49	0.126563	0.166078	No Change
ACTA2	3.024	0.274779	-0.402318	0.68	1.6	8.94353e-05	0.000162967	2HF Up
ACTB	2.248	9.59441	10.0111	-0.42	-1.34	1.39488e-33	6.30009e-33	No Change
ACTBL2	2.793	-3.32193	-3.32193	0	1	NA	NA	No Change
ACTG1	2.099	9.26289	9.20894	0.05	1.04	0.000216189	0.000383486	No Change
ACTG1P17	1.649	-2.25892	-2.91309	0.65	1.57	0.0909223	0.122494	No Change
ACTG1P20	2.651	3.868	3.84228	0.03	1.02	0.0255246	0.037301	No Change
ACTG2	2.518	-0.521373	-1.02797	0.51	1.42	0.0247354	0.0362136	No Change
ACTL10	2.027	-0.403545	0.272584	-0.68	-1.6	0.03707	0.05298	No Change
ACTL6A	1.892	5.70438	6.28363	-0.58	-1.49	5.62077e-30	2.36364e-29	No Change
ACTL8	1.858	-0.936786	0.183735	-1.12	-2.17	0.000342746	0.000598854	2HF Down
ACTN1	7.282	4.40184	4.67969	-0.28	-1.21	2.01386e-06	4.06289e-06	No Change
ACTN2	4.702	-3.32193	-2.98191	-0.34	-1.27	0.032231	0.0464692	No Change
ACTN4	4.123	5.85627	6.55027	-0.69	-1.61	4.64407e-99	5.33229e-98	2HF Down
ACTR10	3.098	4.6551	4.38136	0.27	1.21	5.6006e-18	1.75969e-17	No Change
ACTR1A	2.862	5.09706	5.21924	-0.12	-1.09	0.971284	0.975699	No Change
ACTR1B	2.247	3.94156	4.55149	-0.61	-1.53	1.14032e-16	3.44923e-16	2HF Down
ACTR2	4.318	5.92494	6.51453	-0.59	-1.51	2.37696e-67	1.87017e-66	2HF Down
ACTR3	5.868	5.41633	5.15108	0.27	1.21	7.66e-38	3.77626e-37	No Change
ACTR3B	2.205	2.4779	3.06899	-0.59	-1.51	1.01491e-05	1.96164e-05	2HF Down
ACTR3C	1.411	1.62053	0.306576	1.31	2.48	2.76042e-11	6.96637e-11	2HF Up
ACTR5	2.47	1.30903	2.15351	-0.84	-1.79	2.33488e-08	5.18832e-08	2HF Down
ACTR6	3.524	4.72464	4.42413	0.3	1.23	2.21615e-22	7.83668e-22	No Change
ACTR8	3.792	2.99413	2.93531	0.06	1.04	0.0172711	0.0257328	No Change
ACTRT3	2.001	1.33519	0.53957	0.8	1.74	6.10919e-07	1.2679e-06	2HF Up
ACVR1	3.255	2.90662	1.72932	1.18	2.27	3.96431e-47	2.32402e-46	2HF Up
ACVR1B	5.548	2.93476	2.795	0.14	1.1	9.31921e-06	1.80444e-05	No Change
ACVR1C	9.067	-2.80792	-2.75305	-0.05	-1.04	0.848358	0.877839	No Change
ACVR2A	5.422	0.955894	1.08823	-0.13	-1.09	0.887414	0.908925	No Change
ACVR2B	11.445	1.60606	1.70256	-0.1	-1.07	0.709263	0.762629	No Change
ACVR2B-AS1	2.515	-1.37153	-1.22917	-0.14	-1.1	0.878414	0.901228	No Change
ACVRL1	4.479	-3.32193	-2.70995	-0.61	-1.53	0.00160836	0.0026625	2HF Down
ACY1	2.269	-1.26229	-1.06923	-0.19	-1.14	0.79114	0.829777	No Change
ACYP1	0.682	2.77885	3.48055	-0.7	-1.62	0.000111648	0.00020221	2HF Down
ACYP2	1.218	2.13949	0.888165	1.25	2.38	7.48725e-13	2.0001e-12	2HF Up
ADA	1.52	2.18196	3.08755	-0.91	-1.88	1.63946e-10	4.00939e-10	2HF Down
ADAL	3.954	1.61955	1.79714	-0.18	-1.13	0.567937	0.632803	No Change
ADAM10	5.05	3.59512	3.73651	-0.14	-1.1	0.707317	0.76102	No Change
ADAM11	4.385	-0.0650132	1.421	-1.49	-2.81	4.18379e-24	1.54653e-23	2HF Down
ADAM12	6.963	-3.32193	-3.32193	0	1	NA	NA	No Change
ADAM15	5.093	4.36315	5.12171	-0.76	-1.69	3.21416e-66	2.48275e-65	2HF Down
ADAM17	4.69	4.98588	3.33865	1.65	3.14	0	0	2HF Up
ADAM19	7.075	-2.80332	-0.832987	-1.97	-3.92	3.48817e-18	1.10394e-17	2HF Down
ADAM1A	2.839	-0.384655	0.546364	-0.93	-1.91	3.32649e-05	6.23507e-05	2HF Down
ADAM20P1	3.034	-2.7181	-3.02375	0.31	1.24	0.220065	0.274775	No Change
ADAM21	2.662	-2.78978	-2.91309	0.12	1.09	0.591388	0.654484	No Change
ADAM21P1	2.048	-3.32193	-3.32193	0	1	NA	NA	No Change
ADAM22	11.111	-0.0916378	1.00882	-1.1	-2.14	2.6978e-26	1.04433e-25	2HF Down
ADAM23	6.245	-1.28745	-1.90353	0.62	1.54	0.00103151	0.00173641	2HF Up
ADAM32	3.377	-0.903176	-0.440835	-0.46	-1.38	0.125616	0.164935	No Change
ADAM8	3.805	0.000240389	0.221858	-0.22	-1.16	0.54701	0.613746	No Change
ADAM9	6.051	4.75403	4.06685	0.69	1.61	4.09591e-104	4.87925e-103	2HF Up
ADAMTS1	4.642	-3.10074	-3.32193	0.22	1.16	0.0697492	0.0959005	No Change
ADAMTS12	5.136	-3.27609	-3.27609	0	1	0.947721	0.955997	No Change
ADAMTS13	7.332	-0.00348856	-0.650179	0.65	1.57	1.95953e-07	4.16662e-07	2HF Up
ADAMTS14	6.754	-3.23026	-3.23026	0	1	0.831364	0.865772	No Change
ADAMTS15	5.668	-2.2773	-1.49809	-0.78	-1.72	0.00213158	0.00348214	2HF Down
ADAMTS16	5.835	-3.32193	-3.32193	0	1	NA	NA	No Change
ADAMTS17	6.604	0.716151	-2.06499	2.78	6.87	1.97045e-59	1.38714e-58	2HF Up
ADAMTS19	5.166	2.47102	4.84493	-2.37	-5.17	0	0	2HF Down
ADAMTS20	6.811	-1.72223	-1.92812	0.21	1.16	0.168445	0.215583	No Change
ADAMTS3	5.995	-3.14657	-2.77877	-0.37	-1.29	0.0754133	0.103066	No Change
ADAMTS4	4.769	-3.14657	-2.80578	-0.34	-1.27	0.130377	0.17057	No Change
ADAMTS6	7.793	-3.23026	-3.18442	-0.05	-1.04	0.653963	0.712666	No Change
ADAMTS7	6.284	-2.80332	-2.30538	-0.5	-1.41	0.0368813	0.052734	No Change
ADAMTS9	8.648	-1.54843	-2.16878	0.62	1.54	0.000276988	0.000488155	2HF Up
ADAMTSL3	8.614	-2.18542	-1.42954	-0.76	-1.69	0.000358699	0.000625509	2HF Down
ADAMTSL4	4.564	-2.47991	-1.72223	-0.76	-1.69	0.00951821	0.0146083	2HF Down
ADAMTSL5	2.995	0.36598	1.14384	-0.78	-1.72	2.37687e-05	4.5005e-05	2HF Down
ADAP1	2.962	2.48666	2.10092	0.39	1.31	9.75882e-08	2.10797e-07	No Change
ADAP2	2.756	0.635273	0.64184	-0.01	-1.01	0.572614	0.637315	No Change
ADAR	7.077	6.24186	6.48599	-0.24	-1.18	2.01271e-07	4.27673e-07	No Change
ADARB1	9.233	1.42223	1.99108	-0.57	-1.48	1.90953e-11	4.85437e-11	No Change
ADAT1	3.592	3.79213	4.29496	-0.5	-1.41	2.41774e-14	6.81311e-14	No Change
ADAT2	7.486	-0.833542	0.0903748	-0.92	-1.89	1.34936e-08	3.03422e-08	2HF Down
ADAT3	1.624	0.400203	1.02175	-0.62	-1.54	0.0172165	0.0256615	2HF Down
ADCK1	3.584	1.34267	1.48241	-0.14	-1.1	0.872966	0.896664	No Change
ADCK2	2.529	3.77289	3.82866	-0.06	-1.04	0.306227	0.371084	No Change
ADCK3	6.664	1.52257	1.3785	0.14	1.1	0.00246477	0.00400157	No Change
ADCK4	4.561	2.66114	1.95604	0.71	1.64	1.16344e-25	4.44502e-25	2HF Up
ADCK5	1.992	1.24237	2.01909	-0.78	-1.72	5.23939e-06	1.02858e-05	2HF Down
ADCY1	12.909	-0.858538	1.49554	-2.35	-5.1	1.57577e-129	2.32373e-128	2HF Down
ADCY10	5.833	-2.73911	-3.18842	0.45	1.37	0.00829079	0.0128161	No Change
ADCY10P1	7.275	-2.47824	-2.56758	0.09	1.06	0.528054	0.596162	No Change
ADCY3	4.443	3.14842	3.71464	-0.57	-1.48	1.72707e-15	5.0449e-15	No Change
ADCY5	7	-3.02375	-2.90778	-0.12	-1.09	0.564984	0.630019	No Change
ADCY6	7.709	2.49848	3.50446	-1.01	-2.01	1.28982e-65	9.8731e-65	2HF Down
ADCY7	6.224	2.5919	1.45851	1.13	2.19	6.34931e-64	4.74812e-63	2HF Up
ADCY9	7.716	1.7744	3.50829	-1.73	-3.32	8.14059e-169	1.59753e-167	2HF Down
ADD1	10.322	3.62474	3.96835	-0.34	-1.27	1.21454e-10	2.98891e-10	No Change
ADD2	6.856	-3.32193	-3.32193	0	1	NA	NA	No Change
ADD3	5.709	2.75135	4.15691	-1.41	-2.66	4.68053e-143	7.69059e-142	2HF Down
ADD3-AS1	1.396	-3.03395	-2.96973	-0.06	-1.04	0.853237	0.880343	No Change
ADGRA2	6.182	-2.45075	-1.78817	-0.66	-1.58	0.0131148	0.0198152	2HF Down
ADGRA3	8.066	2.11511	2.91147	-0.8	-1.74	1.57287e-31	6.83086e-31	2HF Down
ADGRB1	5.498	1.9518	2.69204	-0.74	-1.67	5.34475e-17	1.63091e-16	2HF Down
ADGRB2	6.284	-2.04087	0.0674153	-2.11	-4.32	4.64812e-25	1.75085e-24	2HF Down
ADGRD1	6.014	-2.02935	-1.65959	-0.37	-1.29	0.24257	0.300488	No Change
ADGRE2	7.07	-1.0802	-0.532612	-0.55	-1.46	0.00698647	0.0108726	No Change
ADGRE5	3.472	1.77167	2.99392	-1.22	-2.33	2.09751e-34	9.63337e-34	2HF Down
ADGRF1	6.792	-3.32193	-3.32193	0	1	NA	NA	No Change
ADGRF3	5.657	-2.48393	-3.02661	0.54	1.45	0.0056963	0.00896914	No Change
ADGRF4	3.379	1.12303	0.274605	0.85	1.8	2.73381e-09	6.33704e-09	2HF Up
ADGRF5	6.818	-3.32193	-3.32193	0	1	NA	NA	No Change
ADGRG1	4.667	4.46225	3.75457	0.71	1.64	1.5532e-71	1.28993e-70	2HF Up
ADGRG2	4.824	-2.09425	-1.29504	-0.8	-1.74	0.00396603	0.00632177	2HF Down
ADGRG3	3.199	-3.32193	-3.27609	-0.05	-1.04	0.850493	0.877839	No Change
ADGRG6	7.26	1.90963	3.6003	-1.69	-3.23	4.3e-140	6.93091e-139	2HF Down
ADGRL1	7.833	3.11571	4.25409	-1.14	-2.2	6.67466e-139	1.06348e-137	2HF Down
ADGRL2	6.68	1.78586	1.75338	0.03	1.02	0.0494054	0.0695022	No Change
ADGRL3	6.93	-2.84356	-2.37126	-0.47	-1.39	0.048517	0.0682902	No Change
ADGRV1	20.224	-0.805043	-0.690787	-0.11	-1.08	0.997001	0.997263	No Change
ADH5	3.701	3.75295	4.36593	-0.61	-1.53	2.89707e-23	1.04654e-22	2HF Down
ADHFE1	2.23	-3.23425	-2.99831	-0.24	-1.18	0.399876	0.470326	No Change
ADI1	4.611	5.21788	5.50141	-0.28	-1.21	2.48835e-06	4.98781e-06	No Change
ADIPOR1	2.339	6.30095	6.13316	0.17	1.13	3.14246e-16	9.3788e-16	No Change
ADIPOR2	3.979	5.20226	5.30717	-0.1	-1.07	0.622158	0.684118	No Change
ADIRF	0.669	3.96893	5.24908	-1.28	-2.43	1.80933e-36	8.68932e-36	2HF Down
ADK	2.427	5.28634	5.41821	-0.13	-1.09	0.841196	0.874282	No Change
ADM	1.445	2.11487	0.138055	1.98	3.94	7.83577e-25	2.93851e-24	2HF Up
ADM2	4.271	4.58319	-0.132286	4.72	26.35	0	0	2HF Up
ADM5	2.11	0.462542	1.09923	-0.64	-1.56	0.0051541	0.00814738	2HF Down
ADNP	4.708	5.30753	5.91241	-0.6	-1.52	2.39455e-58	1.66191e-57	2HF Down
ADNP2	5.383	3.95192	3.65627	0.3	1.23	8.87979e-21	3.00286e-20	No Change
ADO	3.723	3.52583	3.35806	0.17	1.13	1.23671e-06	2.52509e-06	No Change
ADORA1	3.266	-1.26559	0.033076	-1.3	-2.46	2.1051e-07	4.46994e-07	2HF Down
ADORA2A	3.365	-3.27609	-2.82593	-0.45	-1.37	0.0571339	0.0796178	No Change
ADORA2B	1.883	1.56591	2.13445	-0.57	-1.48	0.00121609	0.00203611	No Change
ADPGK	3.011	4.42273	4.18913	0.23	1.17	2.2389e-12	5.88802e-12	No Change
ADPGK-AS1	2.727	-2.90494	-3.23425	0.33	1.26	0.144703	0.18751	No Change
ADPRH	3.503	-1.52189	-1.0489	-0.47	-1.39	0.180625	0.229724	No Change
ADPRHL1	2.165	2.45267	2.34253	0.11	1.08	0.0345365	0.0495728	No Change
ADPRHL2	1.685	3.05496	3.41081	-0.36	-1.28	0.0255442	0.037319	No Change
ADPRM	1.624	2.38601	0.436131	1.95	3.86	3.2124e-31	1.38565e-30	2HF Up
ADRA1B	2.252	-3.14657	-3.32193	0.18	1.13	0.450741	0.520951	No Change
ADRA2B	3.265	-2.45075	-0.240216	-2.21	-4.63	1.60753e-13	4.39671e-13	2HF Down
ADRA2C	1.957	1.51012	2.24092	-0.73	-1.66	9.86387e-06	1.90772e-05	2HF Down
ADRB1	2.861	-2.90494	-1.67777	-1.23	-2.35	0.000784009	0.00133021	2HF Down
ADRB2	2.041	-3.23425	-3.23425	0	1	0.946212	0.955989	No Change
ADRBK1	3.423	4.87402	5.15126	-0.28	-1.21	7.8657e-05	0.000144033	No Change
ADRBK2	9.356	1.67573	1.93669	-0.26	-1.2	0.0325025	0.0468253	No Change
ADRM1	2.542	6.42399	5.20208	1.22	2.33	3.94207e-241	1.21678e-239	2HF Up
ADSL	1.766	4.52494	5.19976	-0.67	-1.59	6.985e-24	2.56954e-23	2HF Down
ADSS	3.091	2.91233	3.61658	-0.7	-1.62	4.15611e-17	1.27279e-16	2HF Down
ADSSL1	2.064	0.151419	1.53829	-1.39	-2.62	1.7219e-11	4.38397e-11	2HF Down
ADTRP	2.896	-3.32193	-3.32193	0	1	NA	NA	No Change
AEBP1	4.408	-1.17315	0.305946	-1.48	-2.79	5.58474e-13	1.49659e-12	2HF Down
AEBP2	5.798	2.87638	3.13734	-0.26	-1.2	0.0110783	0.016877	No Change
AEN	3.704	4.83696	3.70773	1.13	2.19	1.43745e-141	2.34671e-140	2HF Up
AES	3.897	4.1017	4.91126	-0.81	-1.75	1.54012e-60	1.10252e-59	2HF Down
AFAP1	7.752	0.887128	1.64431	-0.76	-1.69	2.05658e-14	5.81257e-14	2HF Down
AFAP1-AS1	6.792	-3.18842	-2.98191	-0.21	-1.16	0.22568	0.281188	No Change
AFAP1L1	4.545	-3.32193	-3.18842	-0.13	-1.09	0.348086	0.416234	No Change
AFAP1L2	5.676	-2.62543	1.23167	-3.86	-14.52	1.10874e-62	8.18299e-62	2HF Down
AFF1	10.213	3.4728	1.67419	1.8	3.48	0	0	2HF Up
AFF2	13.984	-3.14258	-2.73697	-0.41	-1.33	0.00289931	0.00467717	No Change
AFF3	8.94	-0.501312	0.573567	-1.07	-2.1	9.35634e-17	2.83799e-16	2HF Down
AFF4	10.318	4.6684	3.90817	0.76	1.69	2.9036e-180	6.20954e-179	2HF Up
AFG3L1P	6.753	2.24564	2.07667	0.17	1.13	2.64199e-05	4.98763e-05	No Change
AFG3L2	3.192	5.18968	5.67318	-0.48	-1.39	1.65127e-23	6.00062e-23	No Change
AFMID	3.422	1.02038	1.50716	-0.49	-1.4	0.00303521	0.00488969	No Change
AFP	2.309	-2.84642	-3.32193	0.48	1.39	0.0435466	0.0616583	No Change
AFTPH	4.113	4.46795	3.96793	0.5	1.41	1.48371e-43	8.15264e-43	No Change
AGA	2.093	3.35604	3.0122	0.34	1.27	3.43441e-08	7.57199e-08	No Change
AGAP1	11.348	2.48589	2.42985	0.06	1.04	0.000657293	0.00112271	No Change
AGAP11	5.657	-2.08111	-0.92561	-1.16	-2.23	1.11757e-06	2.28796e-06	2HF Down
AGAP2	6.068	0.234276	2.19733	-1.96	-3.89	6.37776e-79	5.80585e-78	2HF Down
AGAP2-AS1	1.529	2.12232	2.89092	-0.77	-1.71	2.27184e-07	4.81392e-07	2HF Down
AGAP3	7.425	2.71136	3.61766	-0.91	-1.88	1.1798e-61	8.54612e-61	2HF Down
AGAP4	2.877	-3.23425	-3.32193	0.09	1.06	0.756734	0.803305	No Change
AGAP5	3.929	-1.15271	-2.22828	1.08	2.11	2.95596e-05	5.56451e-05	2HF Up
AGAP6	2.764	0.938417	-0.269675	1.21	2.31	2.42593e-12	6.37218e-12	2HF Up
AGBL2	3.861	-1.67892	-0.856279	-0.82	-1.77	0.00425824	0.00677338	2HF Down
AGBL3	3.516	-2.88612	-1.99361	-0.89	-1.85	0.00740485	0.011499	2HF Down
AGBL5	3.399	3.66244	3.62119	0.04	1.03	0.00434655	0.00690952	No Change
AGER	2.445	0.598492	0.914677	-0.32	-1.25	0.285342	0.348294	No Change
AGFG1	8.724	3.15366	3.1699	-0.02	-1.01	0.014587	0.0219092	No Change
AGFG2	5.431	1.67309	1.11775	0.56	1.47	1.57107e-12	4.14746e-12	No Change
AGGF1	4.804	3.43942	3.60404	-0.16	-1.12	0.435889	0.506317	No Change
AGK	3.794	3.01805	3.31813	-0.3	-1.23	0.00685274	0.0106797	No Change
AGL	8.181	1.61823	2.52801	-0.91	-1.88	9.43084e-34	4.27091e-33	2HF Down
AGMAT	3.147	0.637856	2.21124	-1.57	-2.97	1.03806e-29	4.33889e-29	2HF Down
AGMO	2.462	-2.92558	-2.12394	-0.8	-1.74	0.0587968	0.0817856	No Change
AGO1	7.677	2.14434	2.73621	-0.59	-1.51	7.22839e-16	2.13685e-15	2HF Down
AGO2	3.481	4.48985	4.13445	0.36	1.28	4.61837e-21	1.57576e-20	No Change
AGO3	4.494	2.24993	1.20088	1.05	2.07	6.51783e-35	3.02815e-34	2HF Up
AGO4	7.042	1.51962	0.600234	0.92	1.89	3.09512e-28	1.25517e-27	2HF Up
AGPAT1	3.192	4.16471	4.43396	-0.27	-1.21	0.00326017	0.00523936	No Change
AGPAT2	1.542	3.49464	3.68137	-0.19	-1.14	0.446086	0.51651	No Change
AGPAT3	7.62	3.52635	3.88525	-0.36	-1.28	3.63098e-08	7.99498e-08	No Change
AGPAT4	8.656	-3.10074	-3.10409	0	1	0.916072	0.932088	No Change
AGPAT4-IT1	1.85	-3.32193	-3.23425	-0.09	-1.06	0.849144	0.877839	No Change
AGPAT5	5.511	2.75601	4.24407	-1.49	-2.81	2.42986e-170	4.81175e-169	2HF Down
AGPS	7.72	-2.91309	-2.56121	-0.35	-1.27	0.0922458	0.124123	No Change
AGR2	1.665	5.15118	4.45645	0.69	1.61	4.78688e-47	2.80086e-46	2HF Up
AGRN	7.29	3.05972	4.99241	-1.93	-3.81	0	0	2HF Down
AGT	2.576	-3.32193	-3.32193	0	1	NA	NA	No Change
AGTPBP1	4.913	3.32763	2.09456	1.23	2.35	1.33403e-91	1.41751e-90	2HF Up
AGTRAP	1.274	4.05472	3.4749	0.58	1.49	4.82464e-15	1.39066e-14	No Change
AHCTF1	8.806	2.18038	2.0726	0.11	1.08	0.000120436	0.000217404	No Change
AHCTF1P1	8.835	1.21256	1.09068	0.12	1.09	0.00313677	0.00504957	No Change
AHCY	3.315	5.90621	6.18677	-0.28	-1.21	1.43963e-06	2.92843e-06	No Change
AHCYL1	4.948	5.21322	4.86185	0.35	1.27	1.74268e-45	9.91136e-45	No Change
AHCYL2	5.759	2.64887	1.59526	1.05	2.07	9.28469e-52	5.83565e-51	2HF Up
AHDC1	6.611	0.502797	1.5606	-1.06	-2.08	6.46078e-19	2.09026e-18	2HF Down
AHI1	6.413	1.26555	0.902487	0.36	1.28	1.88613e-06	3.81025e-06	No Change
AHNAK	19.258	2.65242	4.73452	-2.08	-4.23	6.51924e-176	1.3543e-174	2HF Down
AHNAK2	18.337	-1.67731	0.137146	-1.81	-3.51	1.46704e-60	1.0507e-59	2HF Down
AHR	6.236	3.16257	3.30006	-0.14	-1.1	0.795158	0.833418	No Change
AHRR	6.862	1.38547	-0.473488	1.86	3.63	1.95146e-64	1.46581e-63	2HF Up
AHSA1	1.527	8.23157	7.22558	1.01	2.01	0	0	2HF Up
AHSA2	3.027	3.9493	2.75216	1.2	2.3	4.6149e-82	4.36797e-81	2HF Up
AIDA	4.48	0.976458	0.393433	0.58	1.49	1.82708e-07	3.89042e-07	No Change
AIF1L	3.715	4.43958	5.74687	-1.31	-2.48	2.34753e-221	6.48463e-220	2HF Down
AIFM1	3.236	4.21733	4.80686	-0.59	-1.51	9.66583e-25	3.61502e-24	2HF Down
AIFM2	4.637	4.54512	2.11045	2.43	5.39	0	0	2HF Up
AIFM3	2.506	-0.68649	0.190572	-0.88	-1.84	0.00125152	0.00209084	2HF Down
AIG1	4.631	1.99148	2.09561	-0.1	-1.07	0.842416	0.875071	No Change
AIM1	8.118	0.388458	2.63172	-2.24	-4.72	1.89671e-161	3.53127e-160	2HF Down
AIM1L	5.365	-1.03856	-0.654683	-0.38	-1.3	0.152743	0.197091	No Change
AIMP1	3.251	4.33269	4.42019	-0.09	-1.06	0.465672	0.53569	No Change
AIMP2	1.215	5.39942	5.55929	-0.16	-1.12	0.507722	0.576795	No Change
AIP	1.227	4.29005	5.11255	-0.82	-1.77	1.91083e-26	7.42895e-26	2HF Down
AJUBA	4.735	1.91164	1.97432	-0.06	-1.04	0.493104	0.562704	No Change
AK1	2.259	2.48318	3.17316	-0.69	-1.61	7.58821e-10	1.80254e-09	2HF Down
AK2	5.763	3.01239	3.52545	-0.51	-1.42	2.16598e-14	6.11722e-14	No Change
AK3	4.613	3.34136	3.99215	-0.65	-1.57	1.95857e-26	7.60874e-26	2HF Down
AK4	7.312	1.70416	3.62848	-1.92	-3.78	5.95076e-196	1.4046e-194	2HF Down
AK7	4.31	3.61142	3.0296	0.58	1.49	2.89723e-35	1.3572e-34	No Change
AK8	2.575	-0.839788	-1.7729	0.93	1.91	0.000915224	0.00154727	2HF Up
AK9	8.792	-1.1567	-0.814838	-0.34	-1.27	0.116844	0.154549	No Change
AKAP1	4.765	2.66994	4.46705	-1.8	-3.48	4.88439e-210	1.24962e-208	2HF Down
AKAP10	3.933	3.80083	3.48394	0.32	1.25	4.93711e-16	1.46604e-15	No Change
AKAP11	9.907	3.31175	3.62301	-0.31	-1.24	1.1955e-06	2.44292e-06	No Change
AKAP12	8.893	-1.65331	-0.273668	-1.38	-2.6	6.74573e-15	1.93598e-14	2HF Down
AKAP13	16.994	2.22848	1.77157	0.46	1.38	1.81223e-33	8.16573e-33	No Change
AKAP2	7.311	-3.32193	-3.32193	0	1	NA	NA	No Change
AKAP3	3.31	-2.05205	-2.14532	0.09	1.06	0.436338	0.506736	No Change
AKAP5	6.485	-2.27609	0.512044	-2.79	-6.92	6.52216e-43	3.54798e-42	2HF Down
AKAP6	12.386	-1.37126	-1.85001	0.48	1.39	0.00034069	0.000595602	No Change
AKAP7	3.451	-1.30538	-1.59028	0.28	1.21	0.158803	0.204288	No Change
AKAP8	3.942	3.19376	3.46997	-0.28	-1.21	0.0142903	0.0214805	No Change
AKAP8L	2.982	4.47573	3.84881	0.63	1.55	3.54796e-48	2.11574e-47	2HF Up
AKAP9	16.203	3.78881	3.05599	0.73	1.66	4.36726e-141	7.10693e-140	2HF Up
AKIP1	2.275	1.59086	1.94708	-0.36	-1.28	0.0657412	0.0907826	No Change
AKIRIN1	2.721	4.84139	3.92203	0.92	1.89	7.1759e-93	7.72727e-92	2HF Up
AKIRIN2	1.927	4.96765	3.48591	1.48	2.79	5.45937e-144	9.03848e-143	2HF Up
AKNA	8.755	2.85919	0.868945	1.99	3.97	8.58756e-217	2.27332e-215	2HF Up
AKNAD1	3.9	-3.27609	-3.18442	-0.09	-1.06	0.543247	0.610242	No Change
AKR1A1	2.003	4.4057	3.90472	0.5	1.41	7.30842e-23	2.61593e-22	No Change
AKR1B1	1.388	-1.46608	-3.0959	1.63	3.1	0.000339771	0.000594131	2HF Up
AKR1B10	1.586	-1.09711	-3.06959	1.97	3.92	1.76143e-06	3.56306e-06	2HF Up
AKR1B15	3.316	-3.23425	-3.32193	0.09	1.06	0.756734	0.803305	No Change
AKR1C1	2.823	4.4082	-2.94627	7.35	163.14	2.53683e-107	3.09949e-106	2HF Up
AKR1C2	4.143	3.85402	-2.91309	6.77	109.14	2.51228e-122	3.48247e-121	2HF Up
AKR1C3	2.599	-0.247197	-3.14657	2.9	7.46	1.42923e-16	4.30774e-16	2HF Up
AKR1E2	2.12	1.03889	0.431043	0.61	1.53	8.57742e-05	0.000156464	2HF Up
AKR7A2	3.031	2.03018	3.27932	-1.25	-2.38	1.44825e-34	6.67562e-34	2HF Down
AKR7A2P1	1.323	-0.489029	0.614458	-1.1	-2.14	0.00152876	0.00253513	2HF Down
AKR7A3	1.234	-3.06675	-2.44544	-0.62	-1.54	0.222436	0.277576	No Change
AKR7L	2.307	-2.72389	-2.32145	-0.4	-1.32	0.320591	0.386892	No Change
AKT1	4.693	5.03561	6.26052	-1.22	-2.33	0	0	2HF Down
AKT1S1	3.003	5.73688	5.13297	0.6	1.52	1.80024e-89	1.84601e-88	2HF Up
AKT2	7.126	3.53634	4.34724	-0.81	-1.75	1.52448e-69	1.23186e-68	2HF Down
AKT3	7.326	-3.23026	-3.14258	-0.09	-1.06	0.467215	0.537302	No Change
AKTIP	2.508	2.5426	2.29529	0.25	1.19	0.000487917	0.000841982	No Change
ALAD	3.523	2.13257	3.19687	-1.06	-2.08	1.27383e-32	5.63976e-32	2HF Down
ALAS1	2.44	3.77367	3.40463	0.37	1.29	7.03474e-13	1.88086e-12	No Change
ALB	2.253	-3.07244	-3.07244	0	1	0.92771	0.941457	No Change
ALCAM	7.178	4.30807	3.57558	0.73	1.66	3.79803e-110	4.71984e-109	2HF Up
ALDH16A1	3.089	3.34441	3.21453	0.13	1.09	0.00035498	0.000619377	No Change
ALDH18A1	3.445	4.97384	5.3524	-0.38	-1.3	2.1954e-11	5.5644e-11	No Change
ALDH1A1	2.431	-2.73911	-2.98476	0.25	1.19	0.322794	0.389457	No Change
ALDH1A3	3.482	1.06688	-0.640633	1.71	3.27	3.97382e-25	1.49982e-24	2HF Up
ALDH1B1	3.068	2.17899	4.33264	-2.15	-4.44	3.93455e-175	8.10729e-174	2HF Down
ALDH1L1	11.377	-3.18842	-3.32193	0.13	1.09	0.0171331	0.0255422	No Change
ALDH1L2	8.165	2.59274	-1.80504	4.4	21.11	2.54686e-247	8.12439e-246	2HF Up
ALDH2	2.047	-1.7427	-2.37662	0.63	1.55	0.0632618	0.0875729	No Change
ALDH3A1	4.045	-3.23026	-3.32193	0.09	1.06	0.450741	0.520951	No Change
ALDH3A2	4.143	4.70903	4.57357	0.14	1.1	1.13842e-10	2.80521e-10	No Change
ALDH3B1	5.987	-2.01963	-0.0459038	-1.97	-3.92	4.87945e-22	1.71157e-21	2HF Down
ALDH3B2	2.845	0.480423	2.90467	-2.42	-5.35	4.28794e-76	3.79249e-75	2HF Down
ALDH4A1	3.565	3.01328	3.75615	-0.74	-1.67	4.05448e-20	1.34778e-19	2HF Down
ALDH5A1	5.159	2.01161	3.3926	-1.38	-2.6	1.19014e-82	1.13562e-81	2HF Down
ALDH6A1	2.331	4.36292	4.56336	-0.2	-1.15	0.156724	0.201903	No Change
ALDH7A1	5.277	2.18839	3.30236	-1.11	-2.16	2.39832e-48	1.43523e-47	2HF Down
ALDH8A1	2.591	-3.19576	-3.32193	0.13	1.09	0.48773	0.55749	No Change
ALDH9A1	2.772	4.6401	5.1231	-0.48	-1.39	4.57294e-16	1.36002e-15	No Change
ALDOA	3.454	8.26063	8.77156	-0.51	-1.42	9.1128e-44	5.02357e-43	No Change
ALDOC	1.642	2.19227	4.95819	-2.77	-6.82	1.5521e-159	2.8411e-158	2HF Down
ALG1	5.308	1.65152	2.02321	-0.37	-1.29	0.00332402	0.00533747	No Change
ALG10	3.124	1.35282	1.98167	-0.63	-1.55	8.00935e-06	1.55674e-05	2HF Down
ALG10B	10.071	0.0456561	0.0814261	-0.04	-1.03	0.505939	0.575069	No Change
ALG11	2.005	1.91926	0.949848	0.97	1.96	1.55442e-12	4.10491e-12	2HF Up
ALG12	2.363	3.69797	3.33155	0.37	1.29	9.36634e-11	2.31547e-10	No Change
ALG13	6.975	2.17323	2.24336	-0.07	-1.05	0.440584	0.511148	No Change
ALG14	1.053	2.43431	2.33912	0.1	1.07	0.160812	0.206594	No Change
ALG1L	0.914	-1.3487	1.44458	-2.79	-6.92	7.30619e-13	1.95276e-12	2HF Down
ALG1L9P	3.864	-2.3478	-2.80578	0.46	1.38	0.0533291	0.0746706	No Change
ALG2	2.986	4.95528	3.71841	1.24	2.36	3.5183e-150	6.02776e-149	2HF Up
ALG3	2.243	4.34283	4.408	-0.07	-1.05	0.323115	0.389783	No Change
ALG5	1.338	5.53643	4.48473	1.05	2.07	1.04471e-91	1.11164e-90	2HF Up
ALG6	3.356	1.61654	2.41956	-0.8	-1.74	6.64785e-12	1.71546e-11	2HF Down
ALG8	1.823	4.82435	5.3301	-0.51	-1.42	8.74405e-13	2.33134e-12	No Change
ALG9	7.791	1.78446	1.54615	0.24	1.18	1.78031e-06	3.60029e-06	No Change
ALKBH1	2.579	3.36619	3.01533	0.35	1.27	7.23465e-10	1.72043e-09	No Change
ALKBH2	1.193	4.56366	4.98835	-0.42	-1.34	1.39422e-05	2.67478e-05	No Change
ALKBH3	1.718	3.69695	2.79474	0.9	1.87	1.82541e-30	7.75967e-30	2HF Up
ALKBH4	2.118	2.77875	3.51922	-0.74	-1.67	4.71102e-13	1.26668e-12	2HF Down
ALKBH5	3.429	5.59816	5.64572	-0.05	-1.04	0.0375786	0.0536716	No Change
ALKBH6	1.564	4.58178	2.7293	1.85	3.61	5.40128e-122	7.47357e-121	2HF Up
ALKBH7	1.327	2.93988	3.15789	-0.22	-1.16	0.389529	0.459682	No Change
ALKBH8	4.055	1.66323	1.76094	-0.1	-1.07	0.808208	0.845353	No Change
ALMS1	13.607	2.10423	2.45133	-0.35	-1.27	1.23172e-05	2.36838e-05	No Change
ALOX12-AS1	2.136	-0.377771	-0.0439433	-0.33	-1.26	0.382811	0.452874	No Change
ALOX12B	2.487	-3.10808	-3.14657	0.04	1.03	0.686637	0.74312	No Change
ALOX12P2	3.067	3.05354	0.709732	2.34	5.06	2.01427e-103	2.3846e-102	2HF Up
ALOX15	3.011	3.07244	3.68379	-0.61	-1.53	5.1197e-13	1.37487e-12	2HF Down
ALOX15B	2.991	-2.98811	-2.98811	0	1	0.873134	0.896777	No Change
ALOX5AP	1.264	-3.32193	-2.77877	-0.54	-1.45	0.194925	0.246228	No Change
ALOXE3	3.62	0.532213	-0.753402	1.29	2.45	7.65898e-14	2.12103e-13	2HF Up
ALPK1	8.615	1.85386	1.1362	0.72	1.65	2.37201e-27	9.42374e-27	2HF Up
ALPK2	7.626	-3.32193	-3.32193	0	1	NA	NA	No Change
ALPK3	10.991	-2.12394	-2.06224	-0.06	-1.04	0.91159	0.929078	No Change
ALPL	2.733	-1.13095	-2.1104	0.98	1.97	0.00122234	0.00204591	2HF Up
ALPP	2.856	-3.32193	-3.32193	0	1	NA	NA	No Change
ALS2	9.992	3.0755	1.74835	1.33	2.51	2.38951e-175	4.93702e-174	2HF Up
ALS2CL	5.585	0.905008	0.2405	0.66	1.58	1.62676e-10	3.97959e-10	2HF Up
ALS2CR12	2.177	-1.76483	-2.10074	0.34	1.27	0.244142	0.302313	No Change
ALYREF	1.091	6.39845	7.08714	-0.69	-1.61	1.1546e-42	6.26079e-42	2HF Down
AMACR	3.858	1.93092	2.68706	-0.76	-1.69	5.45865e-14	1.51803e-13	2HF Down
AMBP	2.03	-2.10348	-1.95158	-0.15	-1.11	0.79398	0.832298	No Change
AMBRA1	5.796	3.47751	3.10999	0.37	1.29	4.49553e-21	1.53419e-20	No Change
AMD1	3.606	4.35092	5.17351	-0.82	-1.77	4.95066e-69	3.9543e-68	2HF Down
AMDHD1	2.127	-2.20059	-1.78369	-0.42	-1.34	0.400132	0.470519	No Change
AMDHD2	2.272	2.13615	3.06908	-0.93	-1.91	1.67874e-14	4.757e-14	2HF Down
AMER1	8.441	0.787708	1.82221	-1.03	-2.04	5.02672e-31	2.15969e-30	2HF Down
AMFR	3.586	4.77576	5.46598	-0.69	-1.61	3.41401e-51	2.12911e-50	2HF Down
AMH	2.013	1.45081	2.09499	-0.64	-1.56	0.000171557	0.00030649	2HF Down
AMIGO1	2.469	1.43971	0.990614	0.45	1.37	0.000265574	0.000468525	No Change
AMIGO2	3.953	1.74696	4.39711	-2.65	-6.28	4.27378e-267	1.48443e-265	2HF Down
AMIGO3	2.971	1.88064	0.838942	1.04	2.06	2.73314e-19	8.92972e-19	2HF Up
AMMECR1	5.899	3.07651	3.31453	-0.24	-1.18	0.0250376	0.0366279	No Change
AMMECR1L	4.767	4.56487	3.65866	0.91	1.88	8.89381e-127	1.28057e-125	2HF Up
AMN	2.334	-3.14657	-3.32193	0.18	1.13	0.450741	0.520951	No Change
AMN1	2.396	0.651053	1.16116	-0.51	-1.42	0.019225	0.0285042	No Change
AMOT	7.673	-1.69167	0.882157	-2.57	-5.94	4.2167e-60	3.00169e-59	2HF Down
AMOTL1	8.986	2.01507	3.97899	-1.96	-3.89	0	0	2HF Down
AMOTL2	5.617	2.48468	2.34602	0.14	1.1	0.000377331	0.000657023	No Change
AMPD2	4.905	2.98886	2.97952	0.01	1.01	0.0286696	0.0415783	No Change
AMPD3	5.691	-1.08619	-1.31435	0.23	1.17	0.112866	0.149586	No Change
AMPH	5.259	-2.88206	-1.87035	-1.01	-2.01	7.14391e-05	0.000131099	2HF Down
AMT	2.35	-0.774818	-0.998464	0.22	1.16	0.272404	0.334269	No Change
AMY2B	6.819	-1.96674	-1.75995	-0.21	-1.16	0.516782	0.585691	No Change
AMZ1	4.748	-0.0800825	2.05457	-2.13	-4.38	5.88315e-62	4.28806e-61	2HF Down
AMZ2	2.961	5.3006	5.02686	0.27	1.21	3.33289e-22	1.17421e-21	No Change
AMZ2P1	3.752	1.4936	0.841418	0.65	1.57	4.25774e-10	1.02223e-09	2HF Up
ANAPC1	7.688	2.51169	2.94709	-0.44	-1.36	1.05038e-08	2.37454e-08	No Change
ANAPC10	1.944	3.00047	2.34363	0.66	1.58	3.99167e-14	1.11556e-13	2HF Up
ANAPC11	1.387	4.10663	4.68211	-0.58	-1.49	2.33719e-10	5.67384e-10	No Change
ANAPC13	1.839	4.4387	4.71596	-0.28	-1.21	0.00787661	0.0122031	No Change
ANAPC15	2.119	2.70299	3.83141	-1.13	-2.19	1.18667e-34	5.48147e-34	2HF Down
ANAPC16	4.388	4.58986	4.14034	0.45	1.37	5.14194e-42	2.7491e-41	No Change
ANAPC1P1	1.756	-1.82336	-2.59862	0.78	1.72	0.713237	0.766065	No Change
ANAPC2	3.495	2.77969	3.4123	-0.63	-1.55	8.30229e-14	2.2971e-13	2HF Down
ANAPC4	3.955	2.6009	3.20383	-0.6	-1.52	3.51561e-10	8.46589e-10	2HF Down
ANAPC5	4.183	4.86248	5.45228	-0.59	-1.51	3.40737e-41	1.79219e-40	2HF Down
ANAPC7	3.633	4.04021	4.9473	-0.91	-1.88	6.54206e-72	5.45995e-71	2HF Down
ANG	1.321	-0.119966	-0.933157	0.81	1.75	0.00852752	0.0131594	2HF Up
ANGEL1	4.101	3.27217	4.07311	-0.8	-1.74	6.19276e-35	2.878e-34	2HF Down
ANGEL2	5.809	2.18138	2.0916	0.09	1.06	0.0045685	0.00725026	No Change
ANGPT1	5.137	-1.1104	-1.31277	0.2	1.15	0.141343	0.183577	No Change
ANGPTL4	1.896	-0.104749	2.10184	-2.21	-4.63	2.63737e-27	1.04671e-26	2HF Down
ANGPTL6	1.867	-3.32193	-3.06675	-0.26	-1.2	0.364415	0.433567	No Change
ANK1	9.235	-1.69544	-0.837115	-0.86	-1.82	2.40649e-06	4.82755e-06	2HF Down
ANK2	15.198	-2.18542	-2.98811	0.8	1.74	7.84952e-09	1.78614e-08	2HF Up
ANK3	19.562	0.855274	1.43958	-0.58	-1.49	5.51347e-16	1.63495e-15	No Change
ANKAR	5.518	-0.190675	-0.998464	0.81	1.75	1.78737e-07	3.80747e-07	2HF Up
ANKDD1A	4.558	-2.45075	-2.0061	-0.44	-1.36	0.144533	0.187305	No Change
ANKDD1B	2.538	-1.88215	-1.61389	-0.27	-1.21	0.548243	0.614858	No Change
ANKEF1	3.857	3.5229	2.69522	0.83	1.78	2.50023e-50	1.53786e-49	2HF Up
ANKFN1	2.409	-2.78978	-3.32193	0.53	1.44	0.02651	0.0386226	No Change
ANKFY1	9.154	2.77593	3.35373	-0.58	-1.49	1.42448e-24	5.31712e-24	No Change
ANKH	8.195	1.26981	1.44496	-0.18	-1.13	0.530582	0.598661	No Change
ANKHD1	8.476	0.665897	0.00807251	0.66	1.58	4.02503e-13	1.08453e-12	2HF Up
ANKHD1-EIF4EBP3	8.364	-2.16769	-2.53843	0.37	1.29	0.0258902	0.0377846	No Change
ANKIB1	6.061	5.03996	4.95262	0.09	1.06	2.06341e-11	5.23684e-11	No Change
ANKK1	2.535	-3.14657	-3.23425	0.09	1.06	0.641286	0.701912	No Change
ANKLE1	3.311	-1.57451	-2.52066	0.95	1.93	0.000779609	0.00132289	2HF Up
ANKLE2	4.701	4.09589	4.11629	-0.02	-1.01	0.0169828	0.025328	No Change
ANKMY1	5.55	-0.306311	0.0271132	-0.33	-1.26	0.15077	0.19476	No Change
ANKMY2	2.656	3.57845	2.20163	1.38	2.6	2.79759e-71	2.31835e-70	2HF Up
ANKRA2	2.189	2.98103	1.66489	1.32	2.5	9.08918e-40	4.65385e-39	2HF Up
ANKRD1	1.965	-3.07244	-3.32193	0.25	1.19	0.260959	0.321155	No Change
ANKRD10	3.211	2.30132	2.0434	0.26	1.2	0.000167311	0.00029908	No Change
ANKRD11	14.072	5.16845	3.69384	1.47	2.77	0	0	2HF Up
ANKRD12	11.849	2.66795	2.51338	0.15	1.11	1.30939e-09	3.08016e-09	No Change
ANKRD13A	5.981	2.58463	2.50682	0.08	1.06	0.00201919	0.00330705	No Change
ANKRD13B	3.346	1.80966	2.31048	-0.5	-1.41	0.000131423	0.000236509	No Change
ANKRD13C	5.654	2.25392	2.23368	0.02	1.01	0.0558561	0.0779582	No Change
ANKRD13D	3.986	2.78248	2.63739	0.15	1.11	0.000261792	0.000462068	No Change
ANKRD16	2.63	1.20681	2.01212	-0.81	-1.75	2.54189e-07	5.37643e-07	2HF Down
ANKRD17	9.664	4.12098	4.17382	-0.05	-1.04	0.0853498	0.115548	No Change
ANKRD18A	5.031	-0.0497709	0.446193	-0.5	-1.41	0.0101749	0.0155785	No Change
ANKRD18B	3.737	0.397987	1.2158	-0.82	-1.77	5.19484e-07	1.08079e-06	2HF Down
ANKRD19P	2.621	-1.11129	-1.20196	0.09	1.06	0.527362	0.595557	No Change
ANKRD2	1.442	-2.84356	-2.12295	-0.72	-1.65	0.161466	0.207295	No Change
ANKRD20A11P	2.893	-2.21582	-2.83162	0.62	1.54	0.0547708	0.0765486	No Change
ANKRD20A19P	5.091	-3.23026	-2.77877	-0.45	-1.37	0.0218302	0.0321456	No Change
ANKRD20A5P	6.844	-2.05973	-1.1741	-0.89	-1.85	5.55025e-05	0.00010257	2HF Down
ANKRD20A9P	37.566	-2.98191	-3.10074	0.12	1.09	0.0255309	0.0373067	No Change
ANKRD22	3.977	-3.10409	-3.00424	-0.1	-1.07	0.69079	0.746927	No Change
ANKRD23	2.573	1.14157	0.918894	0.22	1.16	0.0259143	0.0378162	No Change
ANKRD24	4.099	-2.49829	-2.61294	0.11	1.08	0.696496	0.752136	No Change
ANKRD26	6.891	1.94685	2.3699	-0.42	-1.34	5.94848e-06	1.16419e-05	No Change
ANKRD27	6.48	3.42615	3.76793	-0.34	-1.27	1.22136e-06	2.49442e-06	No Change
ANKRD28	9.905	3.3271	3.59328	-0.27	-1.21	0.000184059	0.000328442	No Change
ANKRD29	2.263	-2.21771	-2.43681	0.22	1.16	0.524816	0.593209	No Change
ANKRD30BL	2.16	-2.01707	-2.71564	0.7	1.62	0.0467929	0.0660157	No Change
ANKRD31	6.011	-1.09717	-1.53702	0.44	1.36	0.0104367	0.0159586	No Change
ANKRD33B	9.329	-2.81726	-3.10074	0.28	1.21	0.0822205	0.111658	No Change
ANKRD34A	3.608	-0.550985	1.93273	-2.48	-5.58	1.70715e-53	1.10253e-52	2HF Down
ANKRD35	3.349	-3.32193	-3.23026	-0.09	-1.06	0.558972	0.624364	No Change
ANKRD36	9.554	-1.67677	-0.933559	-0.74	-1.67	4.95035e-05	9.17837e-05	2HF Down
ANKRD36B	6.674	-1.99892	-1.72556	-0.27	-1.21	0.368321	0.4376	No Change
ANKRD37	1.565	-0.554032	0.504654	-1.06	-2.08	0.000640749	0.00109543	2HF Down
ANKRD39	0.894	3.97054	4.59697	-0.63	-1.55	6.44121e-08	1.40288e-07	2HF Down
ANKRD40	4.164	4.49961	4.26125	0.24	1.18	7.92673e-18	2.47932e-17	No Change
ANKRD42	5.464	2.29529	1.3126	0.98	1.97	2.40053e-37	1.17168e-36	2HF Up
ANKRD44	11.296	-2.20888	-1.90575	-0.3	-1.23	0.179243	0.228119	No Change
ANKRD45	4.115	-3.03926	-3.06845	0.03	1.02	0.861637	0.887419	No Change
ANKRD46	5.364	1.84903	1.55876	0.29	1.22	2.48965e-06	4.98977e-06	No Change
ANKRD49	3.022	2.09815	1.82738	0.27	1.21	0.000548526	0.000942627	No Change
ANKRD50	8.792	2.71887	4.53234	-1.81	-3.51	0	0	2HF Down
ANKRD52	8.69	4.49133	4.53762	-0.05	-1.04	0.0187927	0.0278968	No Change
ANKRD54	2.091	2.74666	2.81016	-0.06	-1.04	0.507966	0.576943	No Change
ANKRD6	6.627	0.171397	0.229722	-0.06	-1.04	0.672209	0.729838	No Change
ANKRD61	1.42	-2.22159	-2.66107	0.44	1.36	0.290097	0.353279	No Change
ANKRD63	1.142	-3.16012	-2.64151	-0.52	-1.43	0.282085	0.344706	No Change
ANKRD9	1.714	2.28043	2.73048	-0.45	-1.37	0.00490338	0.00776717	No Change
ANKS1A	7.176	3.12213	2.95666	0.17	1.13	1.04914e-08	2.37208e-08	No Change
ANKS1B	7.721	-1.39894	-1.22995	-0.17	-1.13	0.702361	0.756808	No Change
ANKS3	5.63	1.30048	0.794795	0.51	1.42	2.21134e-09	5.15653e-09	No Change
ANKS6	8.124	0.73224	1.17741	-0.45	-1.37	0.000830432	0.00140647	No Change
ANKZF1	4.464	3.16803	3.56556	-0.4	-1.32	3.32206e-06	6.60772e-06	No Change
ANLN	4.746	4.71714	5.726	-1.01	-2.01	1.46629e-171	2.92644e-170	2HF Down
ANO1	5.481	-3.32193	-3.14258	-0.18	-1.13	0.194925	0.246228	No Change
ANO10	2.84	3.00515	2.873	0.13	1.09	0.00162525	0.00268871	No Change
ANO2	5.065	-2.90778	-2.00077	-0.91	-1.88	0.000621608	0.00106378	2HF Down
ANO4	4.663	-3.23026	-2.84642	-0.38	-1.3	0.069174	0.095144	No Change
ANO6	7.29	3.2554	3.27472	-0.02	-1.01	0.0260292	0.0379621	No Change
ANO7	4.423	-2.61658	-1.52724	-1.09	-2.13	0.000123016	0.000221929	2HF Down
ANO8	4.692	0.81002	1.2392	-0.43	-1.35	0.0084389	0.0130292	No Change
ANO9	3.077	0.3946	1.77777	-1.38	-2.6	1.71234e-16	5.14985e-16	2HF Down
ANOS1	6.3	-2.7181	-2.99343	0.28	1.21	0.129323	0.169322	No Change
ANP32A	2.459	4.77517	5.73677	-0.96	-1.95	1.43377e-85	1.41686e-84	2HF Down
ANP32A-IT1	3.28	-2.28995	-2.42326	0.13	1.09	0.456952	0.526935	No Change
ANP32AP1	0.737	3.56314	4.06273	-0.5	-1.41	0.00277003	0.00447572	No Change
ANP32B	1.609	7.24	7.83792	-0.6	-1.52	2.04573e-58	1.4224e-57	2HF Down
ANP32C	0.704	2.55492	3.33832	-0.78	-1.72	3.50938e-05	6.56657e-05	2HF Down
ANP32D	0.395	-0.561981	-0.30713	-0.25	-1.19	0.861366	0.88726	No Change
ANP32E	3.545	5.46999	5.8472	-0.38	-1.3	9.51745e-15	2.71662e-14	No Change
ANPEP	3.629	-2.99343	-3.11428	0.12	1.09	0.463982	0.533866	No Change
ANTXR1	7.606	2.63295	2.19432	0.44	1.36	4.43086e-21	1.51247e-20	No Change
ANTXR2	8.256	-2.08271	-2.29277	0.21	1.16	0.176164	0.224651	No Change
ANXA1	2.76	-1.05107	-3.12694	2.08	4.23	4.58487e-10	1.09904e-09	2HF Up
ANXA11	4.014	3.55879	4.41011	-0.85	-1.8	6.12806e-46	3.51413e-45	2HF Down
ANXA2	2.288	5.58849	4.40245	1.19	2.28	5.99589e-170	1.18427e-168	2HF Up
ANXA2P1	1.342	0.31375	-0.37059	0.68	1.6	0.0102413	0.015674	2HF Up
ANXA2P2	1.309	6.01799	4.97996	1.04	2.06	2.167e-121	2.98216e-120	2HF Up
ANXA2P3	1.349	3.28041	2.17274	1.11	2.16	2.02799e-23	7.35555e-23	2HF Up
ANXA2R	1.265	-1.41226	0.552745	-1.97	-3.92	2.4798e-07	5.24657e-07	2HF Down
ANXA3	1.605	2.52358	1.19309	1.33	2.51	1.45364e-20	4.88542e-20	2HF Up
ANXA4	3.034	3.6106	4.16558	-0.55	-1.46	8.15663e-14	2.25721e-13	No Change
ANXA5	1.621	7.19931	6.91264	0.29	1.22	3.86413e-36	1.84587e-35	No Change
ANXA6	3.088	3.64126	5.62479	-1.98	-3.94	0	0	2HF Down
ANXA7	2.572	6.50011	5.64619	0.85	1.8	3.72477e-193	8.60535e-192	2HF Up
ANXA8	9.229	-3.32193	-3.32193	0	1	NA	NA	No Change
ANXA9	1.81	0.913999	3.56146	-2.65	-6.28	1.11638e-84	1.09119e-83	2HF Down
AOC1	6.688	-3.27609	-2.9193	-0.36	-1.28	0.00788644	0.0122158	No Change
AOC2	2.661	-0.789462	-1.88612	1.1	2.14	8.92375e-05	0.000162626	2HF Up
AOC3	4.149	-2.23827	-2.77014	0.53	1.44	0.0328764	0.047313	No Change
AOX1	4.999	-2.90778	-1.66444	-1.24	-2.36	2.16754e-06	4.36025e-06	2HF Down
AP1AR	3.15	3.98662	4.2049	-0.22	-1.16	0.0658436	0.0908911	No Change
AP1B1	6.035	4.21691	5.09116	-0.87	-1.83	6.20015e-106	7.51509e-105	2HF Down
AP1G1	8.046	5.57769	5.38595	0.19	1.14	4.00704e-35	1.8702e-34	No Change
AP1G2	4.781	3.01046	3.09864	-0.09	-1.06	0.575926	0.640347	No Change
AP1M1	2.378	3.65134	4.29082	-0.64	-1.56	1.41708e-16	4.27198e-16	2HF Down
AP1M2	1.745	5.6771	6.15252	-0.48	-1.39	1.06469e-18	3.42797e-18	No Change
AP1S1	1.292	5.96784	6.69501	-0.73	-1.66	6.48372e-52	4.08697e-51	2HF Down
AP1S2	4.243	0.872935	1.88954	-1.02	-2.03	2.99297e-16	8.94139e-16	2HF Down
AP1S3	4.071	0.948553	1.33329	-0.38	-1.3	0.0406129	0.0577996	No Change
AP2A1	5.683	3.89522	4.61076	-0.72	-1.65	2.8059e-54	1.83309e-53	2HF Down
AP2A2	6.116	2.32815	2.16932	0.16	1.12	0.000192547	0.000343185	No Change
AP2B1	6.042	5.31402	5.03818	0.28	1.21	1.26005e-36	6.06861e-36	No Change
AP2M1	3.149	6.82085	7.39173	-0.57	-1.48	1.29763e-78	1.17706e-77	No Change
AP2S1	0.885	6.28733	6.98754	-0.7	-1.62	5.97109e-41	3.12662e-40	2HF Down
AP3B1	4.022	4.52106	4.56341	-0.04	-1.03	0.0496749	0.0698555	No Change
AP3B2	4.62	1.18119	-1.21492	2.4	5.28	1.47672e-50	9.10884e-50	2HF Up
AP3D1	5.198	5.60089	5.2015	0.4	1.32	1.66532e-55	1.10837e-54	No Change
AP3M1	5.663	3.91272	4.15114	-0.24	-1.18	0.00759279	0.0117789	No Change
AP3M2	3.939	2.2693	2.60327	-0.33	-1.26	0.0078201	0.012118	No Change
AP3S1	1.318	4.31391	4.64948	-0.34	-1.27	0.00193678	0.00317958	No Change
AP3S2	6.046	-1.17005	-2.37763	1.21	2.31	3.80032e-08	8.35698e-08	2HF Up
AP4B1	4.546	4.31852	3.66598	0.65	1.57	4.47189e-67	3.49679e-66	2HF Up
AP4B1-AS1	1.729	3.18573	2.71966	0.47	1.39	2.98262e-08	6.59212e-08	No Change
AP4E1	6.849	4.93977	4.69276	0.25	1.19	2.5305e-31	1.09275e-30	No Change
AP4M1	2.49	2.89192	2.63173	0.26	1.2	3.63909e-05	6.8001e-05	No Change
AP4S1	6.313	0.831079	0.905161	-0.07	-1.05	0.669093	0.726972	No Change
AP5B1	6.593	3.24728	1.91052	1.34	2.53	1.01323e-134	1.54963e-133	2HF Up
AP5M1	3.695	4.15381	4.24385	-0.09	-1.06	0.52268	0.591277	No Change
AP5S1	1.957	2.68058	3.2458	-0.57	-1.48	1.75116e-06	3.54322e-06	No Change
AP5Z1	6.578	3.44519	1.55257	1.89	3.71	4.36671e-222	1.21725e-220	2HF Up
APAF1	7.164	1.3666	2.34183	-0.98	-1.97	3.81041e-28	1.54278e-27	2HF Down
APBA1	6.571	-2.67677	-1.87148	-0.81	-1.75	0.000894697	0.00151296	2HF Down
APBA3	2.604	1.81252	0.872009	0.94	1.92	7.66624e-13	2.04719e-12	2HF Up
APBB1	4.81	-2.55806	-2.24519	-0.31	-1.24	0.330914	0.3979	No Change
APBB2	9.219	2.13527	2.42092	-0.29	-1.22	0.00338363	0.00542919	No Change
APBB3	3.284	1.30575	1.08584	0.22	1.16	0.00883933	0.0136185	No Change
APC	11.383	2.92647	2.88164	0.04	1.03	0.000190281	0.000339266	No Change
APC2	12.553	-2.80792	-2.80332	0	1	0.749516	0.798032	No Change
APCDD1	2.557	-0.695768	-0.399522	-0.3	-1.23	0.444084	0.514582	No Change
APCDD1L	3.278	-3.32193	-3.32193	0	1	NA	NA	No Change
APCDD1L-AS1	4.315	-2.88206	-3.03527	0.15	1.11	0.487436	0.557362	No Change
APEH	2.751	3.99074	5.05863	-1.07	-2.1	2.12918e-77	1.912e-76	2HF Down
APEX1	1.548	5.50806	6.22104	-0.71	-1.64	1.71424e-44	9.5676e-44	2HF Down
APEX2	2.089	2.20525	3.54231	-1.34	-2.53	7.0069e-38	3.45988e-37	2HF Down
APH1A	2.26	6.50523	6.47152	0.03	1.02	3.16895e-07	6.66025e-07	No Change
APH1B	4.25	0.682115	1.16976	-0.49	-1.4	0.00321015	0.00516278	No Change
API5	4.046	4.49783	4.43223	0.07	1.05	3.61518e-05	6.75792e-05	No Change
APIP	1.461	2.44523	2.65369	-0.21	-1.16	0.473211	0.543093	No Change
APITD1	1.238	0.827195	1.60806	-0.78	-1.72	0.00175649	0.00289764	2HF Down
APITD1-CORT	2.144	-0.456681	-0.0621382	-0.39	-1.31	0.280158	0.342681	No Change
APLF	5.11	0.435545	-1.3578	1.79	3.46	6.06756e-26	2.33043e-25	2HF Up
APLN	3.221	-3.06224	-2.84073	-0.22	-1.16	0.423752	0.494749	No Change
APLP1	2.622	1.91401	2.8606	-0.95	-1.93	3.01625e-17	9.27815e-17	2HF Down
APLP2	4.058	6.32472	6.65444	-0.33	-1.26	1.55013e-15	4.53674e-15	No Change
APMAP	2.235	5.32002	5.25563	0.06	1.04	8.73757e-06	1.69526e-05	No Change
APOA1	0.893	-1.34961	0.980337	-2.33	-5.03	2.13437e-08	4.74969e-08	2HF Down
APOBEC3B	1.53	0.781236	2.09958	-1.32	-2.5	4.29871e-11	1.07718e-10	2HF Down
APOBEC3C	1.105	-2.87745	-2.15415	-0.72	-1.65	0.215629	0.26981	No Change
APOBEC3F	6.125	-0.889134	-0.618251	-0.27	-1.21	0.323984	0.390646	No Change
APOBEC3H	1.137	-2.1886	-2.0204	-0.17	-1.13	0.922043	0.93685	No Change
APOBR	3.788	-2.53206	-2.16704	-0.37	-1.29	0.289136	0.352305	No Change
APOC1	0.639	0.596393	1.07837	-0.48	-1.39	0.365545	0.434742	No Change
APOD	1.811	-2.46148	-2.66009	0.2	1.15	0.606212	0.669045	No Change
APOE	1.176	0.687803	0.71392	-0.03	-1.02	0.770408	0.812389	No Change
APOL1	3.236	-3.23425	-3.27609	0.04	1.03	0.945859	0.955989	No Change
APOL2	2.886	3.22296	1.69711	1.53	2.89	3.96785e-69	3.18095e-68	2HF Up
APOL3	4.093	-3.32193	-3.27609	-0.05	-1.04	0.849577	0.877839	No Change
APOL6	10.136	-3.0204	-3.32193	0.3	1.23	0.00456671	0.00724818	No Change
APOLD1	4.822	0.883042	-0.167643	1.05	2.07	2.48069e-16	7.42696e-16	2HF Up
APOM	0.903	-0.596401	-0.409925	-0.19	-1.14	0.843632	0.876154	No Change
APOO	1.12	3.30973	3.40871	-0.1	-1.07	0.833177	0.867364	No Change
APOOL	6.458	2.99293	2.56543	0.43	1.35	2.24795e-21	7.74091e-21	No Change
APOOP5	1.05	-0.105418	-0.174986	0.07	1.05	0.572594	0.637315	No Change
APOPT1	1.23	3.68476	3.63912	0.05	1.04	0.0678906	0.0934968	No Change
APP	4.458	5.60872	5.66056	-0.05	-1.04	0.0172418	0.0256916	No Change
APPBP2	6.455	6.56605	6.18732	0.38	1.3	3.95993e-107	4.83435e-106	No Change
APPL1	6.32	3.14671	3.75219	-0.61	-1.53	8.682e-23	3.10103e-22	2HF Down
APPL2	3.657	4.08224	3.9443	0.14	1.1	2.1989e-07	4.66586e-07	No Change
APRT	0.802	6.97036	8.14665	-1.18	-2.27	1.05554e-183	2.29598e-182	2HF Down
APTR	2.637	2.08763	1.01087	1.08	2.11	2.16191e-20	7.23389e-20	2HF Up
APTX	2.564	3.7762	3.21596	0.56	1.47	2.31767e-23	8.39624e-23	No Change
AQP1	3.774	-2.83896	-2.91309	0.07	1.05	0.854863	0.881813	No Change
AQP11	2.394	-1.59463	0.090531	-1.69	-3.23	5.51151e-08	1.20391e-07	2HF Down
AQP3	2.948	2.13029	4.4021	-2.27	-4.82	1.49054e-190	3.38714e-189	2HF Down
AQP6	5.122	-3.32193	-3.02661	-0.3	-1.23	0.0352085	0.0504615	No Change
AQR	5.045	3.57153	3.81091	-0.24	-1.18	0.014164	0.0213054	No Change
AR	12.448	1.48499	2.74495	-1.26	-2.39	5.17411e-93	5.59538e-92	2HF Down
ARAF	3.778	2.8665	3.23568	-0.37	-1.29	0.000199823	0.00035578	No Change
ARAP1	7.048	1.68852	3.12588	-1.44	-2.71	2.15975e-103	2.55286e-102	2HF Down
ARAP2	9.669	1.67755	0.857919	0.82	1.77	9.92047e-36	4.69483e-35	2HF Up
ARAP3	5.95	-0.129464	-1.61895	1.49	2.81	1.32929e-17	4.13399e-17	2HF Up
ARC	2.945	1.50745	1.08497	0.42	1.34	5.21365e-05	9.65248e-05	No Change
ARCN1	4.168	7.09911	6.273	0.83	1.78	0	0	2HF Up
AREG	2.464	-2.7306	-2.91063	0.18	1.13	0.3726	0.442167	No Change
AREL1	5.517	4.15795	4.10739	0.05	1.04	2.50016e-05	4.72632e-05	No Change
ARF1	2.192	7.37377	7.08419	0.29	1.22	3.88406e-53	2.4926e-52	No Change
ARF3	3.532	5.57204	6.80724	-1.24	-2.36	0	0	2HF Down
ARF4	1.734	6.80329	5.93333	0.87	1.83	2.30183e-164	4.37635e-163	2HF Up
ARF5	1.562	5.28045	5.92614	-0.65	-1.57	1.04134e-30	4.44649e-30	2HF Down
ARF6	3.937	5.08259	5.82091	-0.74	-1.67	1.6622e-73	1.4215e-72	2HF Down
ARFGAP1	3.756	5.25835	4.26323	1	2	1.20877e-175	2.50426e-174	2HF Up
ARFGAP2	3.417	5.06437	4.82222	0.24	1.18	2.3896e-18	7.60681e-18	No Change
ARFGAP3	2.817	4.64983	2.87713	1.77	3.41	2.12947e-200	5.12956e-199	2HF Up
ARFGEF1	11.087	2.48043	2.26674	0.21	1.16	8.20053e-11	2.03518e-10	No Change
ARFGEF2	8.993	4.55696	4.11696	0.44	1.36	1.66729e-59	1.17589e-58	No Change
ARFGEF3	14.848	2.58411	2.12747	0.46	1.38	1.73582e-39	8.84325e-39	No Change
ARFIP1	3.081	4.22451	4.37333	-0.15	-1.11	0.619975	0.681963	No Change
ARFIP2	4.453	4.81774	4.53592	0.28	1.21	2.38422e-26	9.24347e-26	No Change
ARFRP1	3.227	2.99316	2.61588	0.38	1.3	5.74596e-11	1.43372e-10	No Change
ARG2	1.972	2.92423	2.0367	0.89	1.85	7.54691e-21	2.55666e-20	2HF Up
ARGLU1	4.26	3.37107	3.62159	-0.25	-1.19	0.0193124	0.0286204	No Change
ARHGAP1	5.361	3.60358	4.30068	-0.7	-1.62	1.27369e-40	6.62612e-40	2HF Down
ARHGAP10	4.261	2.45289	2.89631	-0.44	-1.36	8.44516e-06	1.6404e-05	No Change
ARHGAP11A	5.979	3.9955	4.59005	-0.59	-1.51	1.0123e-29	4.23473e-29	2HF Down
ARHGAP11B	1.862	0.590716	0.363588	0.23	1.17	0.124148	0.16319	No Change
ARHGAP12	5.306	3.63323	3.3267	0.31	1.24	1.48551e-17	4.61418e-17	No Change
ARHGAP17	7.824	2.94248	2.43679	0.51	1.42	7.00168e-31	3.0023e-30	No Change
ARHGAP18	3.758	0.379886	1.83256	-1.45	-2.73	3.72248e-26	1.43624e-25	2HF Down
ARHGAP19	5.646	2.67557	2.80023	-0.12	-1.09	0.952357	0.959785	No Change
ARHGAP21	8.551	2.98953	2.15228	0.84	1.79	2.39335e-72	2.01512e-71	2HF Up
ARHGAP22	4.459	-1.96674	-2.58721	0.62	1.54	0.0083269	0.0128667	2HF Up
ARHGAP23	5.904	-2.48494	-2.83896	0.35	1.27	0.0908261	0.122375	No Change
ARHGAP24	6.354	-2.3181	-0.0705495	-2.25	-4.76	6.94746e-26	2.6657e-25	2HF Down
ARHGAP25	4.433	-3.23425	-3.32193	0.09	1.06	0.472106	0.541865	No Change
ARHGAP26	9.018	0.32885	-1.01459	1.34	2.53	1.10656e-29	4.6227e-29	2HF Up
ARHGAP27	6.425	1.9245	2.17682	-0.25	-1.19	0.0649527	0.0897506	No Change
ARHGAP28	9.263	-3.32193	-3.23026	-0.09	-1.06	0.483555	0.553672	No Change
ARHGAP29	16.943	0.282365	0.324734	-0.04	-1.03	0.36962	0.438904	No Change
ARHGAP30	4.951	-3.06224	-2.91309	-0.15	-1.11	0.507917	0.576934	No Change
ARHGAP31	8.067	-2.3998	-2.6147	0.21	1.16	0.160231	0.205917	No Change
ARHGAP32	12.533	1.66137	1.9117	-0.25	-1.19	0.0220325	0.0324278	No Change
ARHGAP33	4.625	0.616651	1.85725	-1.24	-2.36	2.75173e-22	9.71483e-22	2HF Down
ARHGAP35	8.882	4.79333	4.47017	0.32	1.25	1.85357e-43	1.0163e-42	No Change
ARHGAP39	5.253	2.59659	2.43526	0.16	1.12	2.62153e-05	4.95023e-05	No Change
ARHGAP4	3.398	0.212303	1.17896	-0.97	-1.96	5.79571e-08	1.26446e-07	2HF Down
ARHGAP40	2.823	-3.32193	-3.32193	0	1	NA	NA	No Change
ARHGAP42	5.039	-2.0056	-2.51094	0.51	1.42	0.0219799	0.0323535	No Change
ARHGAP44	4.432	2.77411	1.84314	0.93	1.91	2.63711e-41	1.39137e-40	2HF Up
ARHGAP5	9.667	3.79085	3.48869	0.3	1.23	1.41015e-29	5.87806e-29	No Change
ARHGAP5-AS1	1.28	-0.610056	0.700501	-1.31	-2.48	0.000155094	0.000277959	2HF Down
ARHGAP8	3.617	-0.550967	0.680653	-1.23	-2.35	1.3573e-09	3.19238e-09	2HF Down
ARHGAP9	3.822	-0.242124	-3.32193	3.08	8.46	2.49873e-21	8.58701e-21	2HF Up
ARHGDIA	2.178	5.53729	6.58795	-1.05	-2.07	1.3743e-137	2.15811e-136	2HF Down
ARHGDIB	1.21	-2.80332	-1.9341	-0.87	-1.83	0.129842	0.169898	No Change
ARHGEF1	6.081	3.10034	3.26523	-0.16	-1.12	0.395247	0.465493	No Change
ARHGEF10	9.89	0.269404	1.27434	-1	-2	5.12726e-24	1.89253e-23	2HF Down
ARHGEF10L	10.176	0.340019	1.1591	-0.82	-1.77	3.02309e-16	9.02783e-16	2HF Down
ARHGEF11	7.289	3.22871	3.38688	-0.16	-1.12	0.43002	0.500568	No Change
ARHGEF12	10.087	4.08177	4.13341	-0.05	-1.04	0.0464583	0.0655618	No Change
ARHGEF16	4.348	1.50296	2.78305	-1.28	-2.43	7.11455e-41	3.72153e-40	2HF Down
ARHGEF17	7.792	1.33763	2.00466	-0.67	-1.59	5.27963e-13	1.41607e-12	2HF Down
ARHGEF18	6.278	2.61009	2.18008	0.43	1.35	1.15161e-17	3.58947e-17	No Change
ARHGEF19	3.013	-0.729017	2.62481	-3.35	-10.2	1.65012e-89	1.69321e-88	2HF Down
ARHGEF2	5.271	4.58859	2.23241	2.36	5.13	0	0	2HF Up
ARHGEF25	3.106	1.87114	2.22597	-0.35	-1.27	0.0215065	0.0316872	No Change
ARHGEF26	5.469	2.19513	2.78903	-0.59	-1.51	7.21499e-12	1.86055e-11	2HF Down
ARHGEF26-AS1	2.594	-0.363116	-1.64724	1.28	2.43	6.5786e-07	1.36236e-06	2HF Up
ARHGEF28	13.209	-0.789462	0.793274	-1.58	-2.99	6.20888e-51	3.85476e-50	2HF Down
ARHGEF3	5.414	0.0510384	0.290488	-0.24	-1.18	0.363568	0.432627	No Change
ARHGEF33	4.288	-3.0204	-3.23026	0.21	1.16	0.177026	0.225617	No Change
ARHGEF34P	5.741	-0.242842	-1.15958	0.92	1.89	1.17072e-08	2.63914e-08	2HF Up
ARHGEF35	2.472	0.415056	-0.529843	0.94	1.92	2.08189e-06	4.19514e-06	2HF Up
ARHGEF37	4.852	-0.055598	0.132949	-0.19	-1.14	0.594589	0.657741	No Change
ARHGEF38	6.077	-0.488912	1.23985	-1.73	-3.32	3.06638e-37	1.49524e-36	2HF Down
ARHGEF39	6.479	-0.0993873	1.14781	-1.25	-2.38	3.26297e-21	1.11806e-20	2HF Down
ARHGEF4	7.453	-1.55806	0.161468	-1.72	-3.29	9.68925e-25	3.62289e-24	2HF Down
ARHGEF40	7.07	-1.40492	-0.935977	-0.47	-1.39	0.0470247	0.0663121	No Change
ARHGEF5	6.003	1.40212	0.534584	0.87	1.83	1.40911e-21	4.87765e-21	2HF Up
ARHGEF6	5.683	-2.29572	-1.06301	-1.23	-2.35	7.15502e-07	1.47892e-06	2HF Down
ARHGEF7	10.613	2.13728	2.08827	0.05	1.04	0.00212255	0.00346777	No Change
ARHGEF9	6.44	1.6245	1.84993	-0.23	-1.17	0.183553	0.233074	No Change
ARID1A	8.975	3.98704	4.10929	-0.12	-1.09	0.981693	0.98421	No Change
ARID1B	13.27	2.12253	2.17097	-0.05	-1.04	0.144877	0.187688	No Change
ARID2	11.516	3.46413	3.44914	0.01	1.01	0.000177584	0.000317035	No Change
ARID3A	2.801	2.40253	2.37672	0.03	1.02	0.131121	0.171485	No Change
ARID3B	6.049	0.0224618	-1.53561	1.56	2.95	2.81768e-21	9.67222e-21	2HF Up
ARID3C	1.232	-3.32193	-3.16012	-0.16	-1.12	0.849577	0.877839	No Change
ARID4A	6.108	3.34814	2.8691	0.48	1.39	2.12893e-31	9.21691e-31	No Change
ARID4B	10.927	2.29341	2.06291	0.23	1.17	9.43888e-11	2.33302e-10	No Change
ARID5A	3.024	1.52275	2.58522	-1.06	-2.08	1.06624e-16	3.22835e-16	2HF Down
ARID5B	8.441	-0.0388103	1.42169	-1.46	-2.75	5.01538e-40	2.57837e-39	2HF Down
ARIH1	5.237	4.77978	4.3284	0.45	1.37	7.25582e-52	4.56988e-51	No Change
ARIH2	4.986	4.03145	3.14296	0.89	1.85	1.14773e-86	1.14758e-85	2HF Up
ARIH2OS	1.597	-0.445403	-1.98423	1.54	2.91	0.000200461	0.000356833	2HF Up
ARL1	3.204	5.58847	5.18928	0.4	1.32	1.81541e-46	1.05173e-45	No Change
ARL11	3.758	-0.512547	-0.123059	-0.39	-1.31	0.158924	0.204409	No Change
ARL13B	4.098	2.68954	2.36497	0.32	1.25	1.11465e-08	2.51535e-08	No Change
ARL14	1.287	-3.32193	-3.19576	-0.13	-1.09	0.849577	0.877839	No Change
ARL14EP	1.766	2.9916	2.64699	0.34	1.27	5.3519e-06	1.05027e-05	No Change
ARL14EPL	0.639	-3.32193	-3.32193	0	1	NA	NA	No Change
ARL15	2.539	1.41808	1.71678	-0.3	-1.23	0.160926	0.206706	No Change
ARL16	1.857	2.0716	1.79459	0.28	1.21	0.00352928	0.00564981	No Change
ARL17A	12.718	-2.91063	-2.90778	0	1	0.944658	0.955753	No Change
ARL2	1.827	2.55796	3.42812	-0.87	-1.83	2.99761e-14	8.41604e-14	2HF Down
ARL2-SNX15	2.452	3.13165	2.61614	0.52	1.43	3.49632e-13	9.44464e-13	No Change
ARL2BP	2.119	3.92811	3.87206	0.06	1.04	0.00897844	0.0138258	No Change
ARL3	3.868	2.08532	3.28176	-1.2	-2.3	6.87876e-44	3.80026e-43	2HF Down
ARL4A	3.425	0.481731	2.74924	-2.27	-4.82	1.90092e-77	1.70803e-76	2HF Down
ARL4C	4.007	0.381389	0.201852	0.18	1.13	0.084226	0.114138	No Change
ARL4D	1.583	1.09738	1.08473	0.01	1.01	0.510466	0.579396	No Change
ARL5A	3.612	3.30577	3.76869	-0.46	-1.38	2.05408e-08	4.57636e-08	No Change
ARL5B	3.583	4.47165	3.74034	0.73	1.66	1.9794e-66	1.53208e-65	2HF Up
ARL6	1.849	1.3821	1.58705	-0.2	-1.15	0.646489	0.706237	No Change
ARL6IP1	2.429	6.09718	7.71952	-1.62	-3.07	0	0	2HF Down
ARL6IP4	1.593	4.97894	5.43166	-0.45	-1.37	5.15312e-11	1.28769e-10	No Change
ARL6IP5	2.125	3.74496	5.07557	-1.33	-2.51	6.13831e-100	7.07995e-99	2HF Down
ARL6IP6	3.32	1.61707	2.60117	-0.98	-1.97	2.13231e-18	6.79773e-18	2HF Down
ARL8A	1.788	5.06487	4.46009	0.6	1.52	6.4096e-40	3.2907e-39	2HF Up
ARL8B	2.978	5.69451	5.14343	0.55	1.46	4.59865e-75	4.02066e-74	No Change
ARL9	0.832	-2.52909	-3.32193	0.79	1.73	0.0885947	0.11958	No Change
ARMC1	3.035	4.28052	4.50456	-0.22	-1.16	0.040685	0.0578915	No Change
ARMC10	2.627	4.28419	4.35316	-0.07	-1.05	0.384923	0.454844	No Change
ARMC12	1.166	-1.34862	-1.91495	0.57	1.48	0.203132	0.255389	No Change
ARMC2	3.395	-1.55571	-1.14076	-0.41	-1.33	0.269015	0.330428	No Change
ARMC3	4.848	-2.35143	-1.52932	-0.82	-1.77	0.00458392	0.00727321	2HF Down
ARMC5	5.039	1.61386	1.36503	0.25	1.19	0.000329482	0.000576867	No Change
ARMC6	2.736	2.85973	4.28059	-1.42	-2.68	1.80236e-85	1.7765e-84	2HF Down
ARMC7	2.469	2.58302	2.43864	0.14	1.1	0.00638412	0.0099995	No Change
ARMC8	7.275	2.74887	3.01286	-0.26	-1.2	0.00898555	0.013834	No Change
ARMC9	5.055	1.29573	2.16287	-0.87	-1.83	7.35322e-16	2.17291e-15	2HF Down
ARMCX1	2.129	-3.32193	-3.32193	0	1	NA	NA	No Change
ARMCX2	3.235	-2.04187	-1.27639	-0.77	-1.71	0.0241161	0.0353579	2HF Down
ARMCX3	3.459	5.18358	3.82694	1.36	2.57	2.00806e-244	6.31318e-243	2HF Up
ARMCX4	8.516	-3.27609	-3.18442	-0.09	-1.06	0.295393	0.359254	No Change
ARMCX5	3.043	2.92012	2.2336	0.69	1.61	2.221e-21	7.65501e-21	2HF Up
ARMCX5-GPRASP2	3.933	-1.30446	-1.59222	0.29	1.22	0.111612	0.148142	No Change
ARMCX6	1.932	2.46358	2.66787	-0.2	-1.15	0.44251	0.51311	No Change
ARMT1	2.567	4.80481	7.04665	-2.24	-4.72	0	0	2HF Down
ARNT	4.969	4.01992	4.24362	-0.22	-1.16	0.0207446	0.0306031	No Change
ARNT2	7.077	-0.910319	-1.19116	0.28	1.21	0.0373834	0.0534078	No Change
ARNTL	3.365	2.62121	1.49806	1.12	2.17	6.16233e-38	3.04581e-37	2HF Up
ARNTL2	7.427	-0.387476	0.90261	-1.29	-2.45	2.43689e-23	8.81768e-23	2HF Down
ARPC1A	2.181	5.76183	6.4674	-0.71	-1.64	7.24955e-59	5.07302e-58	2HF Down
ARPC1B	1.521	5.46109	6.41582	-0.95	-1.93	3.61344e-91	3.81299e-90	2HF Down
ARPC2	2.952	5.75217	6.02905	-0.28	-1.21	6.41502e-06	1.25293e-05	No Change
ARPC3	0.877	6.2638	6.5613	-0.3	-1.23	0.000114236	0.000206603	No Change
ARPC4	2.075	5.38051	5.65777	-0.28	-1.21	0.000201602	0.000358738	No Change
ARPC4-TTLL3	4.665	-2.6854	-3.07244	0.39	1.31	0.0585882	0.0815103	No Change
ARPC5	2.082	5.40133	6.02052	-0.62	-1.54	7.28778e-38	3.59625e-37	2HF Down
ARPC5L	1.021	5.60485	5.84713	-0.24	-1.18	0.0247314	0.0362113	No Change
ARPIN	2.66	-0.705299	0.782102	-1.49	-2.81	3.87012e-11	9.71704e-11	2HF Down
ARPP19	5.21	7.02179	7.49721	-0.48	-1.39	3.80225e-64	2.84758e-63	No Change
ARRB1	7.506	0.370619	2.49988	-2.13	-4.38	1.17218e-122	1.63079e-121	2HF Down
ARRB2	2.003	4.05588	4.57799	-0.52	-1.43	5.57896e-11	1.39228e-10	No Change
ARRDC1	3.421	2.83984	3.92875	-1.09	-2.13	9.66915e-50	5.89505e-49	2HF Down
ARRDC1-AS1	1.449	2.77879	1.98074	0.8	1.74	4.28235e-12	1.11505e-11	2HF Up
ARRDC2	2.933	3.24492	2.47408	0.77	1.71	2.55111e-29	1.05504e-28	2HF Up
ARRDC3	4.153	4.81569	2.05383	2.76	6.77	0	0	2HF Up
ARRDC3-AS1	2.499	-1.69418	-1.39832	-0.3	-1.23	0.511649	0.580477	No Change
ARRDC4	4.104	4.81217	3.45028	1.36	2.57	2.08076e-217	5.53708e-216	2HF Up
ARSA	4.495	0.978084	0.442835	0.54	1.45	1.52318e-05	2.91741e-05	No Change
ARSB	6.666	0.508865	1.65295	-1.14	-2.2	1.03433e-26	4.04708e-26	2HF Down
ARSD	5.394	1.77647	1.57902	0.2	1.15	0.000720095	0.00122476	No Change
ARSE	2.59	-3.32193	-3.32193	0	1	NA	NA	No Change
ARSG	3.241	1.75542	1.78331	-0.03	-1.02	0.398325	0.468719	No Change
ARSI	3.165	-3.32193	-3.32193	0	1	NA	NA	No Change
ARSJ	4.756	-2.53057	-2.47542	-0.06	-1.04	0.904087	0.922849	No Change
ARSK	4.29	-0.114985	0.371567	-0.49	-1.4	0.0190385	0.0282448	No Change
ART5	1.687	-2.8746	-1.43574	-1.44	-2.71	0.00111595	0.0018738	2HF Down
ARTN	2.257	1.00829	0.165886	0.84	1.79	4.01543e-07	8.3965e-07	2HF Up
ARV1	1.573	2.98219	2.57102	0.41	1.33	1.97717e-06	3.99097e-06	No Change
ARVCF	4.147	1.91254	2.28765	-0.38	-1.3	0.00325773	0.00523599	No Change
ARX	2.869	-2.81441	-2.83896	0.02	1.01	0.837262	0.871082	No Change
ASAH1	2.946	3.67607	3.74556	-0.07	-1.05	0.395438	0.465681	No Change
ASAH2B	0.72	-1.88558	-2.31477	0.43	1.35	0.415582	0.486819	No Change
ASAP1	6.323	4.51913	3.78125	0.74	1.67	1.66314e-101	1.93142e-100	2HF Up
ASAP1-IT2	2.03	-2.65647	-3.14657	0.49	1.4	0.124599	0.163727	No Change
ASAP2	5.689	4.24805	3.90952	0.34	1.27	1.57578e-29	6.56129e-29	No Change
ASAP3	4.305	1.80204	2.30929	-0.51	-1.42	2.22732e-05	4.22468e-05	No Change
ASB1	6.828	1.69262	1.68019	0.01	1.01	0.0912106	0.122849	No Change
ASB13	2.805	1.85966	3.04448	-1.18	-2.27	1.37765e-29	5.74416e-29	2HF Down
ASB14	3.196	-2.81441	-2.52891	-0.29	-1.22	0.451486	0.521613	No Change
ASB16	2.134	-2.69641	-3.23425	0.54	1.45	0.0574221	0.0799975	No Change
ASB16-AS1	2.254	2.28549	1.51391	0.77	1.71	3.04153e-13	8.23607e-13	2HF Up
ASB2	4.616	-3.32193	-3.10074	-0.22	-1.16	0.121087	0.159621	No Change
ASB3	3.02	3.52199	2.42457	1.1	2.14	3.73438e-58	2.58278e-57	2HF Up
ASB6	5.42	2.49326	2.07389	0.42	1.34	2.17213e-13	5.91439e-13	No Change
ASB7	5.124	3.56824	2.78027	0.79	1.73	8.02692e-62	5.83386e-61	2HF Up
ASB8	2.609	3.94024	3.72219	0.22	1.16	3.61485e-08	7.96176e-08	No Change
ASB9	2.051	-2.24182	0.0970597	-2.34	-5.06	2.73608e-11	6.9061e-11	2HF Down
ASCC1	3.552	3.69259	3.24729	0.45	1.37	1.4329e-21	4.9555e-21	No Change
ASCC2	2.987	4.68715	4.3618	0.33	1.26	5.23191e-21	1.78191e-20	No Change
ASCC3	10.924	2.72812	2.68905	0.04	1.03	0.000453427	0.000785041	No Change
ASCL5	1.419	-2.96973	-2.86988	-0.1	-1.07	0.875468	0.898872	No Change
ASF1A	2.504	4.65469	3.39477	1.26	2.39	4.51205e-118	6.07236e-117	2HF Up
ASF1B	1.727	3.88198	5.58129	-1.7	-3.25	7.76251e-168	1.50589e-166	2HF Down
ASGR1	1.622	-2.32694	-2.16809	-0.16	-1.12	0.789805	0.828548	No Change
ASH1L	11.776	3.62479	3.82161	-0.2	-1.15	0.0529411	0.074175	No Change
ASH1L-AS1	1.963	-0.274786	0.504135	-0.78	-1.72	0.0060656	0.00953291	2HF Down
ASH2L	3.284	3.40221	3.97412	-0.57	-1.48	1.09354e-14	3.11437e-14	No Change
ASIC1	4.74	-0.863628	1.53852	-2.4	-5.28	3.76215e-52	2.38228e-51	2HF Down
ASIC3	2.303	0.202227	-0.85399	1.06	2.08	3.88708e-06	7.69242e-06	2HF Up
ASL	3.206	1.83795	1.89949	-0.06	-1.04	0.551797	0.618436	No Change
ASNA1	1.273	6.65019	6.49779	0.15	1.11	1.26291e-12	3.34553e-12	No Change
ASNS	2.512	7.77401	4.5334	3.24	9.45	0	0	2HF Up
ASNSD1	2.465	4.62139	4.97515	-0.35	-1.27	9.91846e-07	2.03467e-06	No Change
ASPH	12.002	1.47377	0.695865	0.78	1.72	5.67157e-35	2.63739e-34	2HF Up
ASPHD1	1.624	3.02415	3.09063	-0.07	-1.05	0.592121	0.655248	No Change
ASPHD2	3.309	-0.264036	-0.980947	0.72	1.65	0.000424931	0.000737262	2HF Up
ASPM	10.998	3.41715	4.31668	-0.9	-1.87	5.85635e-103	6.89557e-102	2HF Down
ASPRV1	2.173	-0.785959	-1.05568	0.27	1.21	0.212212	0.26608	No Change
ASPSCR1	2.336	2.83547	3.06748	-0.23	-1.17	0.211957	0.265782	No Change
ASRGL1	3.862	-0.937698	0.434331	-1.37	-2.58	1.22718e-10	3.01952e-10	2HF Down
ASS1	2.273	6.12815	5.95387	0.17	1.13	7.56993e-17	2.303e-16	No Change
ASTE1	2.789	1.49342	2.32388	-0.83	-1.78	1.21302e-09	2.85876e-09	2HF Down
ASTL	1.287	-2.58596	-1.23008	-1.36	-2.57	0.0306099	0.0442617	2HF Down
ASTN2	8.051	-0.944128	-0.732392	-0.21	-1.16	0.476999	0.546863	No Change
ASUN	2.959	3.86286	4.51358	-0.65	-1.57	4.9193e-23	1.76618e-22	2HF Down
ASXL1	7.507	3.40003	3.33	0.07	1.05	1.14017e-05	2.19789e-05	No Change
ASXL2	7.222	3.58488	3.31494	0.27	1.21	2.92245e-18	9.274e-18	No Change
ATAD1	3.38	4.53145	3.87598	0.66	1.58	4.16526e-51	2.59021e-50	2HF Up
ATAD2	6.439	4.51925	6.0194	-1.5	-2.83	0	0	2HF Down
ATAD2B	9.019	2.69101	2.35069	0.34	1.27	8.3157e-17	2.52485e-16	No Change
ATAD3A	2.79	2.18912	3.30647	-1.12	-2.17	1.28962e-30	5.49583e-30	2HF Down
ATAD3B	3.992	1.15423	1.50044	-0.35	-1.27	0.0608422	0.0844305	No Change
ATAD3C	3.847	-3.02375	-2.86726	-0.16	-1.12	0.51418	0.582959	No Change
ATAD5	6.284	0.646417	2.05859	-1.41	-2.66	1.52155e-42	8.22422e-42	2HF Down
ATAT1	3.423	1.20788	1.28285	-0.07	-1.05	0.692318	0.748261	No Change
ATE1	2.68	3.56484	3.1087	0.46	1.38	4.01402e-15	1.15986e-14	No Change
ATF1	2.648	3.92176	3.91833	0	1	0.0372161	0.0531738	No Change
ATF2	4.835	3.67368	3.52344	0.15	1.11	6.67689e-08	1.45296e-07	No Change
ATF3	3.351	4.9696	-0.954936	5.92	60.55	0	0	2HF Up
ATF4	2.122	6.94658	5.11354	1.83	3.56	0	0	2HF Up
ATF5	2.371	4.6383	5.0836	-0.45	-1.37	3.96543e-12	1.03447e-11	No Change
ATF6	10.173	4.02944	2.85321	1.18	2.27	1.24982e-259	4.19765e-258	2HF Up
ATF6B	3.781	4.8435	4.21662	0.63	1.55	2.01056e-71	1.66796e-70	2HF Up
ATF7	7.337	2.35983	2.46925	-0.11	-1.08	0.862864	0.888563	No Change
ATF7IP	6.362	2.80582	3.19948	-0.39	-1.31	5.39172e-07	1.12053e-06	No Change
ATF7IP2	3.695	0.382479	-0.922312	1.3	2.46	9.29321e-13	2.4743e-12	2HF Up
ATG10	3.344	1.5157	1.62444	-0.11	-1.08	0.923981	0.938382	No Change
ATG101	1.433	5.50296	4.56696	0.94	1.92	5.59865e-83	5.36907e-82	2HF Up
ATG12	4.556	3.50321	2.77308	0.73	1.66	5.45656e-37	2.64721e-36	2HF Up
ATG13	6.054	5.15321	3.85464	1.3	2.46	0	0	2HF Up
ATG14	5.043	3.31284	2.42952	0.88	1.84	1.02959e-58	7.18827e-58	2HF Up
ATG16L1	3.387	3.02483	2.80531	0.22	1.16	1.63103e-05	3.11926e-05	No Change
ATG16L2	6.156	-0.526921	1.09415	-1.62	-3.07	1.26367e-26	4.93556e-26	2HF Down
ATG2A	6.511	3.08658	2.31906	0.77	1.71	3.27169e-52	2.07516e-51	2HF Up
ATG2B	11.057	3.08023	2.51391	0.57	1.48	1.11111e-51	6.97497e-51	No Change
ATG3	2.986	3.99264	4.0965	-0.1	-1.07	0.720942	0.772463	No Change
ATG4A	2.602	3.41099	2.14626	1.26	2.39	3.85261e-51	2.3997e-50	2HF Up
ATG4B	3.847	3.38859	3.04532	0.34	1.27	1.97844e-12	5.20753e-12	No Change
ATG4C	2.713	1.85724	2.60891	-0.75	-1.68	4.30626e-10	1.03339e-09	2HF Down
ATG4D	2.052	4.43887	3.91451	0.52	1.43	1.62236e-25	6.17827e-25	No Change
ATG5	3.376	3.47014	3.09465	0.38	1.3	2.19907e-14	6.20838e-14	No Change
ATG7	5.032	2.59131	2.45229	0.14	1.1	0.000123994	0.000223642	No Change
ATG9A	5.012	3.51231	2.83496	0.68	1.6	3.15342e-46	1.81858e-45	2HF Up
ATG9B	4.969	-1.84427	-2.87745	1.03	2.04	1.50155e-05	2.8767e-05	2HF Up
ATHL1	3.621	1.69598	2.23501	-0.54	-1.45	1.31977e-05	2.53577e-05	No Change
ATIC	2.405	5.75281	6.67231	-0.92	-1.89	1.09213e-120	1.49891e-119	2HF Down
ATL1	2.925	-1.96513	-0.729806	-1.24	-2.36	0.000134775	0.000242312	2HF Down
ATL2	3.781	4.37544	4.59691	-0.22	-1.16	0.0234187	0.0343651	No Change
ATL3	2.586	4.62806	5.01127	-0.38	-1.3	2.08788e-08	4.65031e-08	No Change
ATM	15.878	1.59765	1.66444	-0.07	-1.05	0.330489	0.397515	No Change
ATMIN	5.986	5.28899	4.71309	0.58	1.49	1.05244e-98	1.20477e-97	No Change
ATN1	6.739	5.04565	4.94032	0.11	1.08	3.28005e-13	8.87091e-13	No Change
ATOH8	8.455	-1.50961	-2.30076	0.79	1.73	5.52936e-06	1.08398e-05	2HF Up
ATOX1	0.485	4.38152	5.19741	-0.82	-1.77	2.55745e-11	6.46806e-11	2HF Down
ATP10D	7.229	0.253186	-0.343914	0.6	1.52	6.3687e-08	1.38728e-07	2HF Up
ATP11A	9.209	1.7735	2.51931	-0.75	-1.68	4.52153e-25	1.70443e-24	2HF Down
ATP11B	8.311	4.28873	3.47923	0.81	1.75	8.16335e-141	1.3242e-139	2HF Up
ATP11C	6.243	2.58878	3.24425	-0.66	-1.58	8.71982e-21	2.95007e-20	2HF Down
ATP12A	3.711	-3.27609	-3.11428	-0.16	-1.12	0.417344	0.488386	No Change
ATP13A1	5.705	3.7324	3.82957	-0.1	-1.07	0.614805	0.677205	No Change
ATP13A2	4.769	2.36277	2.22907	0.13	1.09	0.000953177	0.00160971	No Change
ATP13A3	9.15	4.70769	5.08031	-0.37	-1.29	5.74742e-18	1.80545e-17	No Change
ATP13A4	5.266	-3.23026	-3.10409	-0.13	-1.09	0.484389	0.554518	No Change
ATP1A1	5.886	6.82069	6.73489	0.09	1.06	8.88687e-21	3.00459e-20	No Change
ATP1A1-AS1	2.628	1.26618	1.24281	0.02	1.01	0.295823	0.359734	No Change
ATP1A3	4.031	0.568363	1.12667	-0.56	-1.47	0.00112075	0.00188144	No Change
ATP1B1	2.194	4.01066	4.8458	-0.84	-1.79	8.7618e-35	4.06079e-34	2HF Down
ATP1B2	3.325	-2.30538	-2.14167	-0.16	-1.12	0.793559	0.831914	No Change
ATP1B3	1.956	4.69445	5.1787	-0.48	-1.39	4.73378e-13	1.27258e-12	No Change
ATP23	1.154	1.6504	2.89569	-1.25	-2.38	5.24144e-13	1.40657e-12	2HF Down
ATP2A1	3.67	-1.64433	-1.44084	-0.2	-1.15	0.614706	0.677144	No Change
ATP2A1-AS1	0.582	0.424127	1.2742	-0.85	-1.8	0.0330627	0.0475558	2HF Down
ATP2A2	8.858	6.33431	5.93408	0.4	1.32	9.99506e-126	1.42434e-124	No Change
ATP2A3	4.862	1.89017	4.8013	-2.91	-7.52	0	0	2HF Down
ATP2B1	6.912	5.26609	4.87187	0.39	1.31	2.90288e-63	2.15707e-62	No Change
ATP2B2	9.814	-3.32193	-3.32193	0	1	NA	NA	No Change
ATP2B4	9.127	2.10644	3.25877	-1.15	-2.22	6.2093e-93	6.69586e-92	2HF Down
ATP2C1	7.284	4.73965	4.05946	0.68	1.6	3.49156e-115	4.51181e-114	2HF Up
ATP2C2	5.254	3.3994	1.76268	1.64	3.12	2.94187e-154	5.22207e-153	2HF Up
ATP5A1	2.899	7.42886	8.51399	-1.09	-2.13	0	0	2HF Down
ATP5B	1.833	8.3183	9.28079	-0.96	-1.95	0	0	2HF Down
ATP5C1	1.605	6.32038	6.82352	-0.5	-1.41	2.49428e-27	9.90436e-27	No Change
ATP5D	0.992	5.14576	6.36396	-1.22	-2.33	6.70047e-92	7.14466e-91	2HF Down
ATP5E	0.436	1.73463	2.74228	-1.01	-2.01	0.000696941	0.0011875	2HF Down
ATP5EP2	0.367	5.99095	6.70533	-0.71	-1.64	4.50683e-16	1.34088e-15	2HF Down
ATP5F1	2.203	5.52454	6.19349	-0.67	-1.59	2.84691e-51	1.77836e-50	2HF Down
ATP5G1	0.641	4.34933	5.77137	-1.42	-2.68	3.3866e-56	2.28592e-55	2HF Down
ATP5G2	1.398	6.21536	6.91286	-0.7	-1.62	2.23025e-54	1.45827e-53	2HF Down
ATP5G3	3.479	4.42172	5.6237	-1.2	-2.3	5.45805e-161	1.01e-159	2HF Down
ATP5H	0.616	6.35312	7.03853	-0.69	-1.61	1.56702e-30	6.66682e-30	2HF Down
ATP5I	0.675	5.79441	6.8185	-1.02	-2.03	1.83323e-64	1.37768e-63	2HF Down
ATP5J	1.292	4.34881	4.92486	-0.58	-1.49	4.66805e-12	1.21237e-11	No Change
ATP5J2	0.507	6.04061	7.17032	-1.13	-2.19	6.05248e-75	5.27361e-74	2HF Down
ATP5L	1.387	5.76925	6.3925	-0.62	-1.54	8.78459e-33	3.9029e-32	2HF Down
ATP5O	1.387	4.42314	5.02175	-0.6	-1.52	9.36798e-15	2.67546e-14	2HF Down
ATP5S	2.561	2.31378	2.73472	-0.42	-1.34	0.00291719	0.00470503	No Change
ATP5SL	2.626	3.71597	3.97843	-0.26	-1.2	0.0206681	0.030505	No Change
ATP6AP1	4.767	4.81696	4.70664	0.11	1.08	2.33387e-10	5.66669e-10	No Change
ATP6AP1L	2.018	0.95579	0.136407	0.82	1.77	3.39296e-06	6.74258e-06	2HF Up
ATP6AP2	2.109	4.73377	4.70201	0.03	1.02	0.00385339	0.00614994	No Change
ATP6V0A1	5.398	4.56211	3.07769	1.48	2.79	1.7267e-279	6.29872e-278	2HF Up
ATP6V0A2	6.752	3.17913	2.27191	0.91	1.88	1.49649e-71	1.24419e-70	2HF Up
ATP6V0A4	3.334	-3.14992	-0.54339	-2.61	-6.11	2.05458e-14	5.80797e-14	2HF Down
ATP6V0B	2.472	4.60323	3.85657	0.75	1.68	4.89467e-55	3.23511e-54	2HF Up
ATP6V0C	1.227	2.9077	2.96086	-0.05	-1.04	0.608437	0.671063	No Change
ATP6V0D1	1.998	5.02126	4.83798	0.18	1.13	4.33865e-09	9.97823e-09	No Change
ATP6V0E1	0.878	6.68167	6.16548	0.52	1.43	5.04016e-36	2.40239e-35	No Change
ATP6V0E2	2.953	2.37832	3.50924	-1.13	-2.19	1.531e-36	7.35959e-36	2HF Down
ATP6V0E2-AS1	3.065	-0.958416	-1.00255	0.04	1.03	0.542056	0.609039	No Change
ATP6V1A	4.629	5.34852	5.56297	-0.21	-1.16	0.00318177	0.00511822	No Change
ATP6V1B1	3.93	-1.89376	-1.59982	-0.29	-1.22	0.437375	0.507773	No Change
ATP6V1B2	3.03	4.45652	4.2297	0.23	1.17	1.47349e-12	3.89456e-12	No Change
ATP6V1C1	5.691	4.43787	4.49015	-0.05	-1.04	0.0583394	0.0812012	No Change
ATP6V1C2	3.226	-1.45714	0.567428	-2.02	-4.06	1.10857e-16	3.35454e-16	2HF Down
ATP6V1D	1.797	5.22499	4.69858	0.53	1.44	1.14356e-36	5.51281e-36	No Change
ATP6V1E1	1.396	5.57955	5.2042	0.38	1.3	4.05311e-22	1.42433e-21	No Change
ATP6V1E2	1.977	1.65897	1.19266	0.47	1.39	0.000209355	0.000372014	No Change
ATP6V1F	0.814	5.54812	5.86741	-0.32	-1.25	0.000693511	0.00118192	No Change
ATP6V1G1	1.608	6.24483	5.75419	0.49	1.4	1.54878e-55	1.03216e-54	No Change
ATP6V1G2	1.6	-1.4573	-1.93582	0.48	1.39	0.176153	0.224651	No Change
ATP6V1H	2.671	4.20083	3.56395	0.64	1.56	1.88447e-35	8.85499e-35	2HF Up
ATP7A	13.758	0.574232	0.564336	0.01	1.01	0.125027	0.164232	No Change
ATP7B	8.257	-0.737915	0.392683	-1.13	-2.19	2.29319e-15	6.66284e-15	2HF Down
ATP8A1	8.304	0.14166	1.17039	-1.03	-2.04	3.25357e-20	1.08438e-19	2HF Down
ATP8A2	5.793	-2.74559	-1.90092	-0.84	-1.79	0.000948179	0.0016018	2HF Down
ATP8B1	5.909	3.59378	4.89932	-1.31	-2.48	8.4319e-209	2.1464e-207	2HF Down
ATP8B2	6.55	2.58002	2.28178	0.3	1.23	1.14687e-10	2.82558e-10	No Change
ATP8B3	6.896	-0.638282	-0.9559	0.32	1.25	0.0111734	0.0170167	No Change
ATP8B5P	5.998	-0.515269	-0.654368	0.14	1.1	0.138243	0.179931	No Change
ATP9A	7.573	4.36332	4.18808	0.18	1.13	2.73177e-18	8.67792e-18	No Change
ATP9B	10.283	-0.111585	-0.260766	0.15	1.11	0.0251631	0.0368045	No Change
ATPAF1	2.141	4.06671	4.61957	-0.55	-1.46	8.31335e-14	2.29974e-13	No Change
ATPAF2	3.63	2.23443	2.38658	-0.15	-1.11	0.745311	0.794109	No Change
ATPIF1	1.923	4.11896	4.94537	-0.83	-1.78	3.59832e-35	1.68201e-34	2HF Down
ATR	11.73	2.2271	2.86307	-0.64	-1.56	1.01857e-27	4.08498e-27	2HF Down
ATRAID	1.391	5.31469	5.79905	-0.48	-1.39	3.79018e-14	1.06042e-13	No Change
ATRIP	5.102	-0.49135	0.973052	-1.46	-2.75	5.85783e-21	1.99065e-20	2HF Down
ATRN	8.701	3.16967	3.0029	0.17	1.13	1.94109e-10	4.73413e-10	No Change
ATRNL1	9.073	-2.02272	-1.18732	-0.84	-1.79	1.81188e-05	3.45646e-05	2HF Down
ATRX	11.271	2.79739	3.21092	-0.41	-1.33	2.04554e-11	5.19234e-11	No Change
ATXN1	12.509	3.3669	0.514906	2.85	7.21	0	0	2HF Up
ATXN10	3.325	4.21206	4.9316	-0.72	-1.65	8.13032e-42	4.3286e-41	2HF Down
ATXN1L	7.883	4.47328	3.88034	0.59	1.51	4.21972e-85	4.14576e-84	2HF Up
ATXN2	9.255	2.78454	2.16381	0.62	1.54	1.37726e-40	7.15762e-40	2HF Up
ATXN2L	4.411	6.20726	5.5614	0.65	1.57	6.73174e-137	1.0474e-135	2HF Up
ATXN3	7.272	2.47916	2.40918	0.07	1.05	0.00121177	0.00202956	No Change
ATXN7	8.238	4.06202	3.0681	0.99	1.99	2.3354e-176	4.87144e-175	2HF Up
ATXN7L1	7.988	1.0727	1.00182	0.07	1.05	0.0541366	0.0757038	No Change
ATXN7L2	3.201	1.2172	1.57451	-0.36	-1.28	0.0659159	0.0909827	No Change
ATXN7L3	3.62	4.74216	4.57188	0.17	1.13	1.23375e-11	3.15746e-11	No Change
ATXN7L3B	3.681	6.18003	6.2492	-0.07	-1.05	0.0613135	0.0850303	No Change
AUH	1.992	2.66743	2.30698	0.36	1.28	2.48343e-05	4.69702e-05	No Change
AUNIP	2.058	2.63123	2.74036	-0.11	-1.08	0.838877	0.872405	No Change
AUP1	2.395	5.37098	5.12227	0.25	1.19	9.48625e-19	3.05806e-18	No Change
AURKA	2.536	6.36311	6.51642	-0.15	-1.11	0.337378	0.404907	No Change
AURKAIP1	1.219	4.99316	5.54938	-0.56	-1.47	1.87438e-13	5.11647e-13	No Change
AURKAPS1	1.536	3.34529	3.35208	-0.01	-1.01	0.212568	0.266483	No Change
AURKB	1.347	3.84274	5.44567	-1.6	-3.03	8.7696e-108	1.07491e-106	2HF Down
AURKC	1.294	-3.16012	-2.94058	-0.22	-1.16	0.564398	0.629504	No Change
AUTS2	6.673	-0.748402	-0.316689	-0.43	-1.35	0.0342207	0.049152	No Change
AVEN	1.525	3.5255	2.91236	0.61	1.53	1.24834e-13	3.43216e-13	2HF Up
AVIL	3.542	-2.50142	-2.42729	-0.07	-1.05	0.960887	0.966783	No Change
AVL9	3.032	4.74537	4.39746	0.35	1.27	2.10392e-25	7.98622e-25	No Change
AVPI1	1.389	3.29457	3.47983	-0.19	-1.14	0.519939	0.588788	No Change
AXDND1	5.821	-3.10808	-3.02661	-0.08	-1.06	0.898692	0.918203	No Change
AXIN1	3.649	4.03349	4.00242	0.03	1.02	0.00216709	0.00353751	No Change
AXIN2	4.922	-0.105588	-0.831839	0.73	1.66	3.20595e-06	6.38177e-06	2HF Up
AXL	4.874	-3.14258	-3.05889	-0.08	-1.06	0.762019	0.807904	No Change
AZGP1	1.261	-2.64976	-1.53392	-1.12	-2.17	0.0255224	0.037301	2HF Down
AZI2	4.069	5.05678	3.08627	1.97	3.92	0	0	2HF Up
AZIN1	4.335	7.02468	5.9801	1.04	2.06	0	0	2HF Up
AZIN2	6.45	-2.67892	-2.54412	-0.13	-1.09	0.693616	0.749451	No Change
B2M	1.611	5.64801	6.17084	-0.52	-1.43	2.104e-20	7.04322e-20	No Change
B3GALNT1	3.633	3.09527	3.78948	-0.69	-1.61	4.66772e-21	1.59225e-20	2HF Down
B3GALNT2	5.598	3.15487	2.76169	0.39	1.31	4.94793e-18	1.55591e-17	No Change
B3GALT1	2.166	-3.07244	-2.91063	-0.16	-1.12	0.713783	0.766246	No Change
B3GALT4	1.685	-1.26598	0.521363	-1.79	-3.46	1.62156e-08	3.62971e-08	2HF Down
B3GALT5	3.715	-3.32193	-3.10808	-0.21	-1.16	0.140204	0.182253	No Change
B3GALT6	2.791	2.66429	3.34341	-0.68	-1.6	6.1892e-13	1.65654e-12	2HF Down
B3GAT2	2.002	-3.32193	-2.81726	-0.5	-1.41	0.0752726	0.102892	No Change
B3GAT3	2.047	3.57505	3.27335	0.3	1.23	2.01547e-07	4.28197e-07	No Change
B3GLCT	4.583	0.489575	1.46094	-0.97	-1.96	9.89451e-13	2.63163e-12	2HF Down
B3GNT2	2.747	3.30256	3.58172	-0.28	-1.21	0.0220657	0.0324704	No Change
B3GNT3	2.736	1.07821	2.84848	-1.77	-3.41	1.76638e-49	1.07392e-48	2HF Down
B3GNT4	1.501	-1.35434	0.802847	-2.16	-4.47	5.14549e-11	1.28599e-10	2HF Down
B3GNT5	4.757	-0.954253	-0.87562	-0.08	-1.06	0.83236	0.866692	No Change
B3GNT7	3.623	-2.71456	-2.96239	0.25	1.19	0.357102	0.425697	No Change
B3GNT8	1.871	-1.84481	-0.631262	-1.21	-2.31	0.00141907	0.00235862	2HF Down
B3GNT9	2.703	-0.0894202	-0.574127	0.48	1.39	0.0110332	0.0168117	No Change
B3GNTL1	3.349	-1.4468	-0.0907077	-1.36	-2.57	3.61631e-07	7.58168e-07	2HF Down
B4GALNT1	4.454	4.63629	2.51427	2.12	4.35	0	0	2HF Up
B4GALNT3	4.291	0.330112	1.62122	-1.29	-2.45	3.9656e-21	1.35486e-20	2HF Down
B4GALNT4	3.434	2.217	3.43458	-1.22	-2.33	3.60237e-47	2.11347e-46	2HF Down
B4GALT1	4.193	4.98956	5.69938	-0.71	-1.64	7.39113e-72	6.16184e-71	2HF Down
B4GALT2	2.416	3.24887	4.40027	-1.15	-2.22	7.18622e-54	4.66676e-53	2HF Down
B4GALT3	2.539	4.33042	4.24097	0.09	1.06	0.000209498	0.000372223	No Change
B4GALT4	6.173	2.44347	1.75139	0.69	1.61	1.29357e-29	5.39803e-29	2HF Up
B4GALT5	4.718	3.8961	3.93374	-0.04	-1.03	0.0730347	0.100102	No Change
B4GALT6	4.819	-0.182382	0.565331	-0.75	-1.68	5.52944e-05	0.00010221	2HF Down
B4GALT7	2.04	3.60869	3.04113	0.57	1.48	6.4109e-16	1.89849e-15	No Change
B4GAT1	2.068	1.95961	3.47677	-1.52	-2.87	1.10686e-38	5.54268e-38	2HF Down
B9D1	2.017	2.93916	2.12319	0.82	1.77	2.52154e-19	8.25075e-19	2HF Up
B9D2	1.027	0.921218	1.23255	-0.31	-1.24	0.426765	0.497691	No Change
BAALC-AS1	1.971	-1.34332	-0.164833	-1.18	-2.27	0.000807106	0.00136818	2HF Down
BAAT	3.523	-2.9239	-3.14258	0.22	1.16	0.413331	0.484395	No Change
BABAM1	2.645	5.0031	4.39004	0.61	1.53	4.3771e-52	2.76823e-51	2HF Up
BACE1	6.01	2.00686	2.32668	-0.32	-1.25	0.00521973	0.008246	No Change
BACE1-AS	0.795	-0.188415	0.280072	-0.47	-1.39	0.349548	0.417606	No Change
BACE2	2.984	2.25356	3.60673	-1.35	-2.55	2.18749e-54	1.43154e-53	2HF Down
BACH1	6.72	2.79263	1.23945	1.55	2.93	3.76836e-119	5.10755e-118	2HF Up
BACH2	9.599	-1.12448	-3.27609	2.15	4.44	1.78117e-24	6.63067e-24	2HF Up
BAD	1.642	3.38535	3.98503	-0.6	-1.52	2.76835e-09	6.41126e-09	2HF Down
BAG1	3.865	4.47792	4.81344	-0.34	-1.27	4.81022e-06	9.47381e-06	No Change
BAG2	2.266	5.14011	3.84689	1.29	2.45	5.93837e-141	9.64305e-140	2HF Up
BAG3	2.565	7.89113	6.19717	1.69	3.23	0	0	2HF Up
BAG4	4.459	2.48004	2.96013	-0.48	-1.39	2.65362e-07	5.60731e-07	No Change
BAG5	5.251	4.22187	4.34515	-0.12	-1.09	0.995905	0.996428	No Change
BAG6	3.937	5.81506	5.87398	-0.06	-1.04	0.0266778	0.0388485	No Change
BAHCC1	10.225	-0.130921	2.09572	-2.23	-4.69	7.7169e-144	1.27622e-142	2HF Down
BAHD1	4.763	3.12028	3.42379	-0.3	-1.23	0.0012409	0.00207538	No Change
BAIAP2	6.077	2.77188	2.2487	0.52	1.43	3.69374e-23	1.33055e-22	No Change
BAIAP2-AS1	4.419	0.697117	1.89629	-1.2	-2.3	5.27605e-23	1.89382e-22	2HF Down
BAIAP2L1	3.656	3.80808	3.03754	0.77	1.71	3.26445e-40	1.68448e-39	2HF Up
BAIAP2L2	2.131	-2.64292	-2.60076	-0.04	-1.03	0.957054	0.964024	No Change
BAIAP3	5.182	-0.422369	0.547568	-0.97	-1.96	7.83281e-09	1.78261e-08	2HF Down
BAK1	2.323	3.31907	2.55379	0.77	1.71	8.01333e-24	2.93931e-23	2HF Up
BAMBI	1.721	5.34407	7.1839	-1.84	-3.58	0	0	2HF Down
BANF1	1.149	5.63184	6.25984	-0.63	-1.55	2.66549e-24	9.89373e-24	2HF Down
BANK1	3.978	-2.60443	-2.78978	0.19	1.14	0.462698	0.53255	No Change
BANP	2.975	3.17388	2.16873	1.01	2.01	1.71856e-40	8.91011e-40	2HF Up
BAP1	3.753	3.87457	3.74403	0.13	1.09	1.1475e-06	2.34734e-06	No Change
BARD1	2.583	1.37052	3.61389	-2.24	-4.72	6.86812e-106	8.31812e-105	2HF Down
BARX2	1.763	-0.324188	0.808125	-1.13	-2.19	2.77806e-05	5.23932e-05	2HF Down
BASP1	1.96	5.53189	5.88428	-0.35	-1.27	2.34488e-07	4.96593e-07	No Change
BATF	0.937	2.57543	2.9202	-0.34	-1.27	0.151324	0.195342	No Change
BATF2	2.217	-2.81324	-2.66498	-0.15	-1.11	0.722746	0.774179	No Change
BATF3	0.978	-2.65647	-2.96513	0.31	1.24	0.488177	0.557875	No Change
BAX	1.249	5.40541	5.19262	0.21	1.16	5.55929e-09	1.2726e-08	No Change
BAZ1A	6.259	4.27782	4.77498	-0.5	-1.41	3.17619e-26	1.22795e-25	No Change
BAZ1B	6.095	5.24335	5.3415	-0.1	-1.07	0.474277	0.544029	No Change
BAZ2A	9.222	4.30862	3.92209	0.39	1.31	6.30926e-54	4.106e-53	No Change
BAZ2B	11.522	1.50827	1.53043	-0.02	-1.01	0.136942	0.178378	No Change
BBC3	2.09	3.72566	1.82544	1.9	3.73	5.36102e-99	6.15085e-98	2HF Up
BBIP1	2.454	3.31337	2.54894	0.76	1.69	7.1715e-24	2.63687e-23	2HF Up
BBOF1	3.648	0.950869	-0.215822	1.17	2.25	1.05826e-15	3.11212e-15	2HF Up
BBS1	4.062	2.76175	1.67787	1.08	2.11	8.47564e-48	5.0189e-47	2HF Up
BBS10	3.581	2.57531	3.14887	-0.57	-1.48	4.70885e-10	1.12805e-09	No Change
BBS12	3.429	0.849819	0.16569	0.68	1.6	9.01285e-07	1.85338e-06	2HF Up
BBS2	6.319	1.8326	2.12405	-0.29	-1.22	0.025921	0.0378224	No Change
BBS4	3.32	3.37911	2.27836	1.1	2.14	3.16988e-59	2.22533e-58	2HF Up
BBS5	3.145	0.179675	0.0370363	0.14	1.1	0.176827	0.225383	No Change
BBS7	4.806	1.87628	1.75388	0.12	1.09	0.00644851	0.0100924	No Change
BBS9	5.604	2.00383	1.45696	0.55	1.46	9.88245e-15	2.81712e-14	No Change
BBX	9.387	3.83595	3.65967	0.18	1.13	1.1058e-13	3.04686e-13	No Change
BCAM	3.417	2.19458	4.01515	-1.82	-3.53	4.02676e-133	6.06121e-132	2HF Down
BCAN	4.036	-2.28159	-3.08111	0.8	1.74	0.00299302	0.00482479	2HF Up
BCAP29	6.089	3.11808	3.34134	-0.22	-1.16	0.046422	0.0655227	No Change
BCAP31	2.387	6.43741	5.93929	0.5	1.41	1.42139e-83	1.37347e-82	No Change
BCAR1	5.895	4.39848	3.93032	0.47	1.39	1.29932e-41	6.90313e-41	No Change
BCAR3	4.537	-0.220697	1.14874	-1.37	-2.58	4.89255e-18	1.53881e-17	2HF Down
BCAS1	4.264	-0.707434	1.70621	-2.41	-5.31	1.26797e-54	8.33365e-54	2HF Down
BCAS2	1.294	6.93853	6.21731	0.72	1.65	4.51137e-117	5.96612e-116	2HF Up
BCAS3	5.229	4.55957	5.33294	-0.77	-1.71	3.62193e-75	3.17215e-74	2HF Down
BCAS4	1.725	2.46078	3.2317	-0.77	-1.71	4.42561e-10	1.06153e-09	2HF Down
BCAT2	4.29	2.4965	3.84354	-1.35	-2.55	1.54784e-77	1.39159e-76	2HF Down
BCCIP	4.068	3.93278	4.50666	-0.57	-1.48	5.02163e-24	1.85444e-23	No Change
BCDIN3D	3.247	2.09734	1.32329	0.77	1.71	1.45003e-15	4.24704e-15	2HF Up
BCDIN3D-AS1	3.085	-1.04524	-1.45668	0.41	1.33	0.0659255	0.0909877	No Change
BCHE	2.443	-3.32193	-3.32193	0	1	NA	NA	No Change
BCKDHA	2.506	4.41595	4.43585	-0.02	-1.01	0.0612927	0.0850169	No Change
BCKDHB	3.702	1.01169	2.38491	-1.37	-2.58	3.28121e-27	1.30021e-26	2HF Down
BCKDK	2.21	4.75616	5.51123	-0.76	-1.69	6.43679e-45	3.61636e-44	2HF Down
BCL10	3.101	3.30519	2.47575	0.83	1.78	1.96065e-34	9.01025e-34	2HF Up
BCL11A	7.753	-3.27609	-3.32193	0.05	1.04	0.771472	0.812389	No Change
BCL11B	7.811	-0.161577	2.08811	-2.25	-4.76	1.28784e-105	1.55356e-104	2HF Down
BCL2	6.883	3.4806	5.48068	-2	-4	0	0	2HF Down
BCL2L1	2.712	4.11086	4.57007	-0.46	-1.38	3.06344e-10	7.40275e-10	No Change
BCL2L11	6.2	3.69353	3.07266	0.62	1.54	6.27063e-53	4.009e-52	2HF Up
BCL2L12	1.897	3.16031	3.31466	-0.15	-1.11	0.70181	0.756429	No Change
BCL2L13	6.11	4.34988	3.46245	0.89	1.85	1.1752e-134	1.79553e-133	2HF Up
BCL2L15	5.602	-2.27938	-2.64929	0.37	1.29	0.0779701	0.106236	No Change
BCL2L2	3.708	3.53872	1.94903	1.59	3.01	3.70652e-117	4.91026e-116	2HF Up
BCL3	1.855	3.00892	3.69968	-0.69	-1.61	6.95466e-11	1.73191e-10	2HF Down
BCL6	3.964	2.48316	2.28875	0.19	1.14	7.0604e-05	0.000129629	No Change
BCL7A	3.708	3.11241	3.00923	0.1	1.07	0.00180191	0.00296723	No Change
BCL7B	2.677	4.51022	4.05554	0.45	1.37	1.25904e-26	4.91873e-26	No Change
BCL7C	1.051	4.16161	5.20697	-1.05	-2.07	9.28573e-33	4.12195e-32	2HF Down
BCL9	6.266	2.81672	2.83406	-0.02	-1.01	0.0734931	0.100658	No Change
BCL9L	7.73	4.96622	5.18885	-0.22	-1.16	0.000508157	0.000875425	No Change
BCLAF1	7.97	4.08171	4.69459	-0.61	-1.53	4.47862e-50	2.74257e-49	2HF Down
BCO1	2.669	-3.23425	-2.67677	-0.56	-1.47	0.0539358	0.0754478	No Change
BCO2	4.73	-2.50739	-2.6854	0.18	1.13	0.305793	0.370588	No Change
BCOR	7.204	2.46758	3.1982	-0.73	-1.66	5.28194e-22	1.84935e-21	2HF Down
BCORL1	7.336	1.35993	1.6111	-0.25	-1.19	0.146915	0.190054	No Change
BCR	9.415	2.60428	2.92155	-0.32	-1.25	5.64745e-05	0.000104303	No Change
BCRP2	2.328	-2.7822	-2.84642	0.06	1.04	0.719965	0.771702	No Change
BCS1L	2.124	3.14032	3.81645	-0.68	-1.6	3.35986e-12	8.78299e-12	2HF Down
BDH1	3.68	3.6973	4.52116	-0.82	-1.77	3.72022e-45	2.10174e-44	2HF Down
BDH2	2.91	-0.29854	1.01166	-1.31	-2.48	3.04262e-11	7.67095e-11	2HF Down
BDKRB1	1.298	-3.06959	-2.47824	-0.59	-1.51	0.275494	0.337517	No Change
BDKRB2	6.886	-0.957972	-0.473699	-0.48	-1.39	0.0224138	0.0329603	No Change
BDNF	7.718	-3.27609	-3.32193	0.05	1.04	0.771472	0.812389	No Change
BDNF-AS	3.328	-1.11214	-2.14167	1.03	2.04	7.90909e-05	0.000144775	2HF Up
BDP1	11.614	2.87419	2.97142	-0.1	-1.07	0.563268	0.628381	No Change
BEAN1	3.513	-2.84126	-2.95494	0.11	1.08	0.533015	0.600917	No Change
BECN1	2.802	4.82731	4.5909	0.24	1.18	2.06876e-15	6.02453e-15	No Change
BEGAIN	2.917	-1.16769	-0.622177	-0.55	-1.46	0.0822159	0.111658	No Change
BEND3	6.655	0.695829	1.71378	-1.02	-2.03	1.94431e-22	6.88182e-22	2HF Down
BEND6	5.733	0.960487	-0.889629	1.85	3.61	2.31532e-43	1.26811e-42	2HF Up
BEND7	9.175	0.867319	-0.54196	1.41	2.66	2.15206e-41	1.13861e-40	2HF Up
BEST1	4.502	1.97924	-3.06845	5.05	33.13	2.82259e-63	2.09843e-62	2HF Up
BEST2	1.901	-2.95158	-2.44942	-0.5	-1.41	0.265361	0.326256	No Change
BEST3	5.33	-3.19576	-3.32193	0.13	1.09	0.280345	0.342806	No Change
BEST4	2.087	-3.14657	-2.5773	-0.57	-1.48	0.117482	0.155271	No Change
BET1	6.258	3.00031	1.56414	1.44	2.71	1.01693e-113	1.30085e-112	2HF Up
BET1L	2.953	4.51771	3.41538	1.1	2.14	1.48771e-109	1.83979e-108	2HF Up
BEX1	0.859	0.601411	-2.79361	3.4	10.56	1.71697e-11	4.37286e-11	2HF Up
BEX2	1.173	5.07536	0.703805	4.37	20.68	8.10345e-219	2.18306e-217	2HF Up
BEX3	1.243	4.29545	5.42566	-1.13	-2.19	1.07915e-57	7.42211e-57	2HF Down
BEX4	1.279	2.62502	0.684265	1.94	3.84	9.09565e-30	3.80913e-29	2HF Up
BEX5	1.013	3.74176	2.14007	1.6	3.03	1.82093e-39	9.27061e-39	2HF Up
BFAR	3.035	4.23417	3.74746	0.49	1.4	2.01339e-27	8.01572e-27	No Change
BFSP1	2.995	-0.528816	-0.055462	-0.47	-1.39	0.0910493	0.122654	No Change
BFSP2	1.619	-2.13965	-2.12025	-0.02	-1.01	0.807446	0.844671	No Change
BGN	2.436	3.34106	2.47925	0.86	1.82	3.92682e-30	1.65541e-29	2HF Up
BHLHA15	0.703	4.64614	-0.406061	5.05	33.13	4.82156e-93	5.22153e-92	2HF Up
BHLHB9	4.276	0.86061	0.774803	0.09	1.06	0.13415	0.175085	No Change
BHLHE40	3.299	3.35597	4.30036	-0.94	-1.92	6.4015e-10	1.5254e-09	2HF Down
BHLHE40-AS1	2.713	-2.21771	-1.58596	-0.63	-1.55	0.106434	0.141862	No Change
BHLHE41	3.775	-1.07432	-1.62505	0.55	1.46	0.0232137	0.034084	No Change
BHMG1	1.161	-3.16012	-2.62611	-0.53	-1.44	0.219131	0.273695	No Change
BICC1	3.426	-3.32193	-3.32193	0	1	NA	NA	No Change
BICD1	3.923	1.68405	0.447329	1.24	2.36	7.28561e-28	2.93039e-27	2HF Up
BICD2	6.409	2.67177	2.79045	-0.12	-1.09	0.974046	0.977766	No Change
BID	2.746	3.29839	3.40127	-0.1	-1.07	0.728154	0.778932	No Change
BIK	0.948	1.84285	1.16469	0.68	1.6	0.000362162	0.000631259	2HF Up
BIN1	2.927	0.891513	-2.3181	3.21	9.25	5.93614e-34	2.70273e-33	2HF Up
BIN2	2.924	-2.57842	-2.43407	-0.14	-1.1	0.799102	0.837034	No Change
BIN3	1.838	3.15043	2.84956	0.3	1.23	2.02988e-05	3.85833e-05	No Change
BIN3-IT1	1.838	-2.68707	-2.89139	0.2	1.15	0.495664	0.564738	No Change
BIRC2	4.256	3.79237	3.09083	0.7	1.62	7.87581e-50	4.80939e-49	2HF Up
BIRC3	6.903	-2.80792	-2.8365	0.03	1.02	0.847413	0.877839	No Change
BIRC5	3.087	4.73947	5.42716	-0.69	-1.61	4.57718e-46	2.62873e-45	2HF Down
BIRC6	15.628	3.55202	3.15094	0.4	1.32	2.37587e-41	1.25571e-40	No Change
BIRC7	1.44	-2.86242	-2.21462	-0.65	-1.57	0.236371	0.293191	No Change
BIVM	5.189	0.632188	0.613347	0.02	1.01	0.283493	0.346148	No Change
BLCAP	2.535	3.44801	3.40994	0.04	1.03	0.0254877	0.0372543	No Change
BLK	4.285	-3.32193	-3.23026	-0.09	-1.06	0.556361	0.621995	No Change
BLM	4.781	2.1196	3.53315	-1.41	-2.66	7.18735e-89	7.32572e-88	2HF Down
BLMH	2.525	4.66795	4.35404	0.31	1.24	1.19965e-17	3.73769e-17	No Change
BLNK	1.811	-2.12822	-0.166292	-1.96	-3.89	3.31282e-07	6.95688e-07	2HF Down
BLOC1S1	1.655	1.23226	2.3187	-1.09	-2.13	3.41998e-10	8.2433e-10	2HF Down
BLOC1S2	2.914	4.88846	3.85348	1.03	2.04	1.4805e-124	2.09607e-123	2HF Up
BLOC1S3	2.598	3.11264	2.86915	0.24	1.18	9.10673e-06	1.76397e-05	No Change
BLOC1S4	1.545	2.93209	3.3041	-0.37	-1.29	0.0123157	0.0186781	No Change
BLOC1S5	2.973	-2.6364	-2.55493	-0.08	-1.06	0.891402	0.911915	No Change
BLOC1S6	4.314	3.90128	3.52181	0.38	1.3	6.73043e-23	2.41188e-22	No Change
BLVRA	1.166	4.26538	5.08461	-0.82	-1.77	3.14269e-24	1.16508e-23	2HF Down
BLVRB	0.851	7.65613	6.002	1.65	3.14	0	0	2HF Up
BLZF1	3.804	3.71288	3.08704	0.63	1.55	6.55839e-37	3.17568e-36	2HF Up
BMF	4.772	-0.0233727	0.733312	-0.76	-1.69	7.46958e-06	1.45424e-05	2HF Down
BMI1	3.42	-1.08001	-0.367067	-0.71	-1.64	0.00891318	0.0137295	2HF Down
BMP1	5.315	0.504948	0.970626	-0.47	-1.39	0.00355028	0.00568224	No Change
BMP2	3.147	-2.84073	-3.32193	0.48	1.39	0.27929	0.341755	No Change
BMP2K	4.668	1.81856	1.94407	-0.13	-1.09	0.943591	0.954815	No Change
BMP4	2.123	3.56923	2.70314	0.87	1.83	4.75861e-30	2.00385e-29	2HF Up
BMP6	3.098	1.39798	-1.32676	2.72	6.59	9.8365e-46	5.61959e-45	2HF Up
BMP7	4.228	4.93303	5.23698	-0.3	-1.23	1.44664e-07	3.09679e-07	No Change
BMP8A	5.619	-2.21582	-1.26529	-0.95	-1.93	0.000315845	0.000553946	2HF Down
BMP8B	4.086	-0.978954	0.0180911	-1	-2	7.34427e-06	1.43094e-05	2HF Down
BMPER	5.015	-3.23026	-3.14258	-0.09	-1.06	0.630134	0.691343	No Change
BMPR1A	3.603	2.0179	2.37237	-0.35	-1.27	0.00866305	0.013359	No Change
BMPR1B	5.981	-1.22865	-1.0802	-0.15	-1.11	0.781527	0.821277	No Change
BMPR2	12.147	2.43291	3.34902	-0.92	-1.89	5.69964e-83	5.46248e-82	2HF Down
BMS1	8.025	3.68322	3.77978	-0.1	-1.07	0.512821	0.581748	No Change
BMS1P20	4.444	2.74969	2.22814	0.52	1.43	1.1257e-17	3.51015e-17	No Change
BMS1P4	2.408	-1.20431	-2.11757	0.91	1.88	0.00333354	0.0053522	2HF Up
BNC1	4.786	-3.32193	-3.32193	0	1	NA	NA	No Change
BNIP1	1.387	3.45493	3.35593	0.1	1.07	0.0186245	0.0276655	No Change
BNIP2	2.701	4.09956	3.99157	0.11	1.08	7.6355e-05	0.000139952	No Change
BNIP3	2.479	4.0351	5.24631	-1.21	-2.31	4.53618e-28	1.83128e-27	2HF Down
BNIP3L	3.721	4.37835	4.86343	-0.49	-1.4	8.15292e-05	0.000149006	No Change
BNIPL	2.555	-1.78009	-1.00059	-0.78	-1.72	0.0387994	0.0553324	No Change
BOC	8.84	-0.706556	-1.75438	1.05	2.07	1.42453e-12	3.76648e-12	2HF Up
BOD1	1.93	5.91789	5.30999	0.61	1.53	4.77484e-67	3.73177e-66	2HF Up
BOD1L1	13.456	3.03643	2.64846	0.39	1.31	1.00401e-36	4.84469e-36	No Change
BOD1L2	3.346	-2.83896	-2.8746	0.04	1.03	0.721391	0.772836	No Change
BOK	2.642	2.49604	3.08985	-0.59	-1.51	5.02608e-08	1.09954e-07	2HF Down
BOK-AS1	0.824	-2.53843	-1.63979	-0.9	-1.87	0.287907	0.351088	No Change
BOLA1	0.855	4.85677	4.60061	0.26	1.2	1.43325e-06	2.91624e-06	No Change
BOLA3	0.55	4.16451	5.36789	-1.2	-2.3	1.57839e-28	6.4351e-28	2HF Down
BOLA3-AS1	4.188	-1.78978	-0.423356	-1.37	-2.58	1.04848e-07	2.26127e-07	2HF Down
BOP1	2.357	0.321077	1.87245	-1.55	-2.93	1.95955e-19	6.42425e-19	2HF Down
BORA	3.014	3.58414	2.91533	0.67	1.59	7.67362e-31	3.2895e-30	2HF Up
BORCS5	2.081	1.52973	1.14954	0.38	1.3	0.00163996	0.00271157	No Change
BORCS6	1.913	2.63008	1.93103	0.7	1.62	5.21923e-12	1.35115e-11	2HF Up
BORCS7	2.43	1.95791	1.76298	0.19	1.14	0.011788	0.0179099	No Change
BORCS8	2.329	1.49514	1.70401	-0.21	-1.16	0.495132	0.564342	No Change
BPGM	2.101	2.54704	2.4266	0.12	1.09	0.0277031	0.040257	No Change
BPHL	1.906	1.70002	3.02072	-1.32	-2.5	6.15304e-24	2.26513e-23	2HF Down
BPNT1	2.452	3.49986	3.69772	-0.2	-1.15	0.300413	0.364647	No Change
BPTF	11.88	4.44884	4.77725	-0.33	-1.26	2.61867e-13	7.10489e-13	No Change
BRAF	2.928	2.53838	1.57023	0.97	1.96	1.27059e-25	4.85075e-25	2HF Up
BRAP	4.137	4.0758	3.01684	1.06	2.08	3.11886e-97	3.52009e-96	2HF Up
BRAT1	5.35	2.09984	3.22156	-1.12	-2.17	1.98989e-53	1.2835e-52	2HF Down
BRCA1	8.193	3.08698	4.00777	-0.92	-1.89	2.98681e-79	2.73695e-78	2HF Down
BRCA2	11.359	2.72948	3.38341	-0.65	-1.57	4.44843e-38	2.20513e-37	2HF Down
BRCC3	2.92	3.10634	4.44111	-1.33	-2.51	3.22186e-74	2.78024e-73	2HF Down
BRD1	5.353	3.50174	2.84435	0.66	1.58	1.44034e-46	8.35707e-46	2HF Up
BRD2	5.646	6.68009	5.88364	0.8	1.74	6.05822e-298	2.39937e-296	2HF Up
BRD3	6.096	3.30097	3.46861	-0.17	-1.13	0.363807	0.432878	No Change
BRD4	8.531	4.61431	3.99607	0.62	1.54	1.62687e-119	2.21684e-118	2HF Up
BRD7	2.295	3.33282	3.60361	-0.27	-1.21	0.0478286	0.0673648	No Change
BRD7P3	2.46	-2.77475	-3.07244	0.3	1.23	0.216753	0.271016	No Change
BRD8	5.067	3.72336	3.54004	0.18	1.13	4.2105e-10	1.01105e-09	No Change
BRD9	4.475	3.22133	3.21389	0.01	1.01	0.0272021	0.0395705	No Change
BRE	2.097	4.24429	3.98525	0.26	1.2	1.15042e-09	2.71374e-09	No Change
BRE-AS1	1.658	-1.96872	-2.57516	0.61	1.53	0.132669	0.173331	No Change
BREA2	1	-1.29391	-1.56919	0.28	1.21	0.546952	0.613727	No Change
BRF1	6.664	2.55748	2.63536	-0.08	-1.06	0.485736	0.555794	No Change
BRF2	1.996	4.37315	2.55814	1.82	3.53	1.42323e-134	2.17231e-133	2HF Up
BRI3	1.112	4.85706	3.95032	0.91	1.88	8.75034e-41	4.57092e-40	2HF Up
BRI3BP	1.269	3.02199	5.15012	-2.13	-4.38	1.04615e-133	1.58565e-132	2HF Down
BRICD5	1.122	-0.0516465	0.0849421	-0.14	-1.1	0.803043	0.840873	No Change
BRINP2	3.976	-1.92527	0.367736	-2.29	-4.89	3.47014e-22	1.22144e-21	2HF Down
BRINP3	2.908	-0.561702	2.18762	-2.75	-6.73	2.27204e-57	1.55914e-56	2HF Down
BRIP1	9.21	4.32944	5.84785	-1.52	-2.87	0	0	2HF Down
BRIX1	3.727	4.20863	4.73278	-0.52	-1.43	3.57303e-18	1.13009e-17	No Change
BRK1	1.173	5.93302	6.8897	-0.96	-1.95	8.30829e-89	8.45693e-88	2HF Down
BRMS1	1.971	4.66802	4.80743	-0.14	-1.1	0.768629	0.812313	No Change
BRMS1L	2.686	2.83454	3.16744	-0.33	-1.26	0.00742166	0.0115228	No Change
BROX	2.023	4.15833	3.73351	0.42	1.34	3.0325e-15	8.79247e-15	No Change
BRPF1	4.714	3.90441	3.29684	0.61	1.53	3.35448e-47	1.9703e-46	2HF Up
BRPF3	6.025	4.14265	3.76435	0.38	1.3	7.66308e-32	3.34612e-31	No Change
BRSK1	3.587	3.6119	1.42543	2.19	4.56	5.35816e-177	1.12227e-175	2HF Up
BRSK2	6.472	-1.19345	-0.348078	-0.85	-1.8	2.86452e-05	5.3977e-05	2HF Down
BRWD1	19.84	3.51347	2.2974	1.22	2.33	0	0	2HF Up
BRWD3	13.283	0.196993	0.704678	-0.51	-1.42	9.05052e-06	1.7533e-05	No Change
BSCL2	2.585	-2.47591	-2.90092	0.43	1.35	0.208238	0.261377	No Change
BSDC1	4.799	4.33646	2.89323	1.44	2.71	2.78903e-215	7.31964e-214	2HF Up
BSG	3.031	6.00078	6.3044	-0.3	-1.23	2.73615e-09	6.34151e-09	No Change
BSN	15.947	-2.22917	-2.37126	0.14	1.1	0.13781	0.179447	No Change
BSPRY	2.342	3.60045	4.00277	-0.4	-1.32	2.73361e-05	5.15803e-05	No Change
BST1	1.471	-2.46156	-2.66107	0.2	1.15	0.591175	0.6543	No Change
BST2	0.934	5.11823	4.54378	0.57	1.48	1.90026e-22	6.72745e-22	No Change
BTAF1	7.228	4.02178	3.35802	0.66	1.58	7.66303e-82	7.23056e-81	2HF Up
BTBD1	3.282	4.54109	5.15034	-0.61	-1.53	9.68198e-32	4.22164e-31	2HF Down
BTBD10	3.223	3.28003	2.86228	0.42	1.34	2.22295e-13	6.05171e-13	No Change
BTBD11	7.64	-0.931069	-0.786018	-0.15	-1.11	0.917147	0.932933	No Change
BTBD19	1.628	-3.32193	-3.32193	0	1	NA	NA	No Change
BTBD2	4.21	3.26299	4.22894	-0.97	-1.96	4.80683e-60	3.41859e-59	2HF Down
BTBD3	5.339	2.52813	2.29164	0.24	1.18	3.34809e-07	7.029e-07	No Change
BTBD6	1.982	-0.455787	0.317252	-0.77	-1.71	0.0132622	0.02002	2HF Down
BTBD7	11.191	2.98973	2.90152	0.09	1.06	6.21039e-07	1.28786e-06	No Change
BTBD8	1.78	-1.78657	-0.620888	-1.17	-2.25	0.0053821	0.00849372	2HF Down
BTBD9	9.436	1.13077	0.928191	0.2	1.15	7.65596e-05	0.00014031	No Change
BTC	1.317	-0.0319273	-1.3949	1.36	2.57	7.21768e-05	0.000132405	2HF Up
BTD	2.703	0.785094	0.973004	-0.19	-1.14	0.659751	0.718082	No Change
BTF3	1.692	6.90183	6.9864	-0.08	-1.06	0.198751	0.250417	No Change
BTF3L4	4.637	2.56799	3.22396	-0.66	-1.58	1.40757e-16	4.24415e-16	2HF Down
BTG1	4.678	4.13189	3.72514	0.41	1.33	1.84507e-29	7.65751e-29	No Change
BTG2	2.709	3.83942	2.88775	0.95	1.93	7.25672e-49	4.37873e-48	2HF Up
BTG3	1.588	2.56475	2.43544	0.13	1.09	0.0475873	0.0670559	No Change
BTK	3.622	-3.32193	-3.23026	-0.09	-1.06	0.559391	0.624394	No Change
BTN2A1	3.641	3.40391	2.07766	1.33	2.51	1.66534e-84	1.6236e-83	2HF Up
BTN2A2	5.835	1.2158	0.20814	1.01	2.01	1.6968e-22	6.01832e-22	2HF Up
BTN2A3P	2.421	0.308833	-0.625867	0.93	1.91	7.35969e-06	1.43376e-05	2HF Up
BTN3A1	4.181	-0.50751	-0.883693	0.38	1.3	0.0197844	0.0292687	No Change
BTN3A2	4.098	-0.94276	-0.421597	-0.52	-1.43	0.0490774	0.0690471	No Change
BTN3A3	2.991	-1.51079	-2.3726	0.86	1.82	0.00355111	0.00568297	2HF Up
BTRC	6.149	2.79089	2.48875	0.3	1.23	5.70213e-12	1.47491e-11	No Change
BUB1	4.191	5.09961	5.46404	-0.36	-1.28	3.63334e-11	9.13608e-11	No Change
BUB1B	3.734	3.42831	4.23231	-0.8	-1.74	1.63928e-36	7.87765e-36	2HF Down
BUB3	3.748	4.87206	5.57062	-0.7	-1.62	1.53858e-61	1.11239e-60	2HF Down
BUD13	2.48	2.41299	3.03175	-0.62	-1.54	1.35639e-07	2.90889e-07	2HF Down
BUD31	1.322	6.44751	5.84308	0.6	1.52	1.3435e-68	1.06919e-67	2HF Up
BVES	5.777	-3.27609	-3.32193	0.05	1.04	0.767514	0.811363	No Change
BYSL	1.983	3.59461	4.13826	-0.54	-1.45	1.21918e-09	2.87238e-09	No Change
BZRAP1-AS1	2.991	-2.77475	-2.60076	-0.17	-1.13	0.613822	0.676366	No Change
BZW1	3.655	4.79849	4.90273	-0.1	-1.07	0.626643	0.688301	No Change
BZW2	3.413	4.42811	5.22207	-0.79	-1.73	8.08403e-55	5.32694e-54	2HF Down
C10orf10	2.058	-2.55493	-3.00823	0.45	1.37	0.192261	0.243064	No Change
C10orf107	1.245	-2.28492	-1.64433	-0.64	-1.56	0.237091	0.294059	No Change
C10orf11	0.886	-2.20864	-2.59862	0.39	1.31	0.581006	0.645195	No Change
C10orf111	1.712	-2.49259	-2.81441	0.32	1.25	0.345861	0.41411	No Change
C10orf12	4.544	1.44566	1.35137	0.09	1.06	0.0423289	0.0600568	No Change
C10orf131	1.168	-3.01326	-1.53805	-1.48	-2.79	0.00693881	0.0108072	2HF Down
C10orf2	3.78	3.05698	3.53182	-0.47	-1.39	1.36271e-07	2.92163e-07	No Change
C10orf25	3.21	-2.0158	-2.4324	0.42	1.34	0.122374	0.161067	No Change
C10orf35	1.072	5.33689	3.02248	2.31	4.96	2.89227e-168	5.63235e-167	2HF Up
C10orf54	4.766	-3.14657	-3.23026	0.08	1.06	0.487248	0.557231	No Change
C10orf55	2.508	-3.32193	-3.32193	0	1	NA	NA	No Change
C10orf67	2.938	-3.32193	-3.32193	0	1	NA	NA	No Change
C10orf76	4.264	3.26546	3.1012	0.16	1.12	5.57716e-06	1.09321e-05	No Change
C10orf82	2.308	1.36086	0.76512	0.6	1.52	1.11002e-05	2.14139e-05	2HF Up
C10orf88	3.081	2.76256	2.06582	0.7	1.62	2.84596e-19	9.29035e-19	2HF Up
C10orf90	4.629	-3.32193	-3.32193	0	1	NA	NA	No Change
C10orf91	0.735	-0.287842	0.120121	-0.41	-1.33	0.493601	0.563078	No Change
C10orf95	1.467	-0.747554	-1.00588	0.26	1.2	0.37991	0.449897	No Change
C11orf1	1.818	2.13978	1.64809	0.49	1.4	1.68911e-05	3.22792e-05	No Change
C11orf24	2.098	4.24913	4.18321	0.07	1.05	0.00176499	0.00290978	No Change
C11orf31	1.29	4.19527	5.24407	-1.05	-2.07	1.33834e-45	7.62596e-45	2HF Down
C11orf45	3.861	-3.18842	-2.46027	-0.73	-1.66	0.00857162	0.0132221	2HF Down
C11orf49	2.518	3.50761	3.28494	0.22	1.16	2.39514e-06	4.8054e-06	No Change
C11orf54	4.01	1.68541	1.41738	0.27	1.21	0.000473761	0.000818666	No Change
C11orf57	5.592	2.93397	2.51885	0.42	1.34	2.72927e-18	8.67178e-18	No Change
C11orf58	3.975	4.43689	4.17992	0.26	1.2	1.17151e-16	3.54287e-16	No Change
C11orf63	3.854	0.845962	-0.0288103	0.87	1.83	4.2615e-10	1.02298e-09	2HF Up
C11orf65	3.302	-2.1007	-1.87275	-0.23	-1.17	0.758729	0.805087	No Change
C11orf68	1.556	3.2202	3.34621	-0.13	-1.09	0.981656	0.98421	No Change
C11orf70	2.492	-3.23425	-3.14657	-0.09	-1.06	0.763633	0.809108	No Change
C11orf71	2.233	1.6392	1.15584	0.48	1.39	3.94892e-05	7.36373e-05	No Change
C11orf73	1.34	4.49142	3.97784	0.51	1.42	2.77781e-17	8.55159e-17	No Change
C11orf74	3.065	0.645038	0.839028	-0.19	-1.14	0.672137	0.729812	No Change
C11orf80	2.309	3.53864	3.49821	0.04	1.03	0.0247967	0.0362929	No Change
C11orf84	1.955	4.86522	3.95631	0.91	1.88	3.12935e-69	2.51535e-68	2HF Up
C11orf86	1.183	-3.16012	-3.32193	0.16	1.12	0.756734	0.803305	No Change
C11orf91	0.98	-3.32193	-3.32193	0	1	NA	NA	No Change
C11orf94	0.365	-1.70144	-1.06735	-0.63	-1.55	0.766512	0.811363	No Change
C11orf95	5.577	0.309753	0.957571	-0.65	-1.57	1.07298e-05	2.07047e-05	2HF Down
C11orf96	1.327	-2.48393	-2.56919	0.09	1.06	0.855805	0.882725	No Change
C12orf10	2.035	4.95145	3.98475	0.97	1.96	8.711e-76	7.68665e-75	2HF Up
C12orf29	2.867	3.02027	3.47364	-0.45	-1.37	2.34813e-06	4.71357e-06	No Change
C12orf4	3.805	2.36701	2.56176	-0.19	-1.14	0.343873	0.411923	No Change
C12orf43	2.266	2.89164	3.0169	-0.13	-1.09	0.963604	0.969069	No Change
C12orf45	0.618	4.01359	4.10504	-0.09	-1.06	0.81199	0.848901	No Change
C12orf49	2.77	4.58203	4.29077	0.29	1.22	4.71874e-17	1.44307e-16	No Change
C12orf56	2.155	1.946	2.50018	-0.55	-1.46	0.000346583	0.000605349	No Change
C12orf57	1.34	4.39995	3.62414	0.78	1.72	1.69646e-28	6.91092e-28	2HF Up
C12orf60	1.124	-0.55198	0.0613277	-0.61	-1.53	0.113731	0.150654	No Change
C12orf65	3.159	2.65134	2.69887	-0.05	-1.04	0.393399	0.463686	No Change
C12orf66	2.597	2.19623	2.89375	-0.7	-1.62	1.80175e-09	4.21754e-09	2HF Down
C12orf73	1.989	2.47299	2.96382	-0.49	-1.4	0.000676338	0.00115381	No Change
C12orf75	1.36	3.82018	4.97963	-1.16	-2.23	1.04591e-45	5.97304e-45	2HF Down
C12orf76	2.577	1.74675	0.878965	0.87	1.83	2.12493e-12	5.59023e-12	2HF Up
C14orf1	1.535	4.71668	5.12405	-0.41	-1.33	4.07269e-07	8.51273e-07	No Change
C14orf119	2.943	3.49388	3.42847	0.07	1.05	0.00434483	0.00690751	No Change
C14orf132	7.581	-0.719476	1.04261	-1.76	-3.39	2.12407e-36	1.01848e-35	2HF Down
C14orf142	1.174	3.90352	4.26183	-0.36	-1.28	0.00448277	0.00711865	No Change
C14orf159	4.138	-2.20779	-1.60507	-0.6	-1.52	0.0516186	0.0724151	No Change
C14orf166	1.043	6.82305	6.78135	0.04	1.03	1.5563e-05	2.97898e-05	No Change
C14orf178	0.643	-1.73611	-2.81157	1.08	2.11	0.084996	0.11512	No Change
C14orf2	2.337	4.57689	5.34242	-0.77	-1.71	1.85327e-38	9.2409e-38	2HF Down
C14orf28	3.76	1.94945	0.206768	1.74	3.34	4.22124e-49	2.5552e-48	2HF Up
C14orf37	3.687	-0.0673226	-1.17461	1.11	2.16	2.10349e-08	4.6837e-08	2HF Up
C14orf79	1.96	3.23724	2.57821	0.66	1.58	2.23227e-16	6.69241e-16	2HF Up
C14orf80	2.243	3.15877	4.05415	-0.9	-1.87	1.87001e-27	7.44681e-27	2HF Down
C14orf93	2.608	1.33833	2.05895	-0.72	-1.65	8.46007e-06	1.64288e-05	2HF Down
C15orf39	4.745	1.84704	3.08812	-1.24	-2.36	3.32352e-50	2.03768e-49	2HF Down
C15orf40	2.649	2.57366	2.1595	0.41	1.33	8.36719e-08	1.81232e-07	No Change
C15orf41	2.958	0.905951	0.877856	0.03	1.02	0.33357	0.400746	No Change
C15orf48	0.949	-2.73697	-3.16012	0.42	1.34	0.41667	0.487821	No Change
C15orf52	7.283	-1.84095	-1.2325	-0.61	-1.53	0.00789811	0.0122326	2HF Down
C15orf57	3.284	2.41312	1.5581	0.86	1.82	9.04768e-21	3.05828e-20	2HF Up
C15orf59	1.342	2.97602	5.33222	-2.36	-5.13	3.51013e-180	7.48566e-179	2HF Down
C15orf61	1.295	2.6532	2.3222	0.33	1.26	0.00111476	0.00187201	No Change
C15orf62	2.489	-3.14657	-1.96513	-1.18	-2.27	0.000719974	0.00122469	2HF Down
C15orf65	0.75	1.92219	0.654195	1.27	2.41	1.23231e-07	2.64876e-07	2HF Up
C16orf13	0.834	4.16288	5.35796	-1.2	-2.3	4.09556e-40	2.10834e-39	2HF Down
C16orf45	2.335	0.740709	-0.0764349	0.82	1.77	4.94566e-06	9.73051e-06	2HF Up
C16orf46	2.221	2.02973	0.672098	1.36	2.57	2.33552e-23	8.45889e-23	2HF Up
C16orf52	5.186	1.99902	1.54782	0.45	1.37	6.42251e-10	1.53016e-09	No Change
C16orf58	3.298	5.07558	4.16744	0.91	1.88	2.37334e-117	3.15783e-116	2HF Up
C16orf59	3.243	0.958065	2.5175	-1.56	-2.95	1.59007e-35	7.49241e-35	2HF Down
C16orf62	4.605	1.34414	0.686893	0.66	1.58	8.63477e-11	2.14121e-10	2HF Up
C16orf70	5.091	1.214	1.70609	-0.49	-1.4	0.000126058	0.000227202	No Change
C16orf71	2.696	-2.33856	-2.61658	0.28	1.21	0.260195	0.320343	No Change
C16orf72	3.975	5.3753	4.48069	0.89	1.85	1.71628e-163	3.23884e-162	2HF Up
C16orf74	0.893	1.53386	2.88003	-1.35	-2.55	1.53067e-10	3.74935e-10	2HF Down
C16orf86	1.789	-2.91309	-2.13177	-0.78	-1.72	0.0775004	0.105643	No Change
C16orf87	1.379	2.78666	2.72427	0.06	1.04	0.122756	0.161472	No Change
C16orf89	1.899	-3.10808	-3.32193	0.21	1.16	0.45327	0.523001	No Change
C16orf91	1.476	2.88025	2.74953	0.13	1.09	0.0224943	0.0330723	No Change
C16orf95	1.154	1.199	1.22144	-0.02	-1.01	0.541101	0.6081	No Change
C17orf107	3.171	-2.81324	-2.02349	-0.79	-1.73	0.0195779	0.0289857	2HF Down
C17orf51	8.646	-0.0861417	-1.35994	1.27	2.41	1.44503e-19	4.75071e-19	2HF Up
C17orf53	2.715	2.08996	2.31892	-0.23	-1.17	0.29953	0.363692	No Change
C17orf58	1.561	3.63328	3.76828	-0.13	-1.09	0.87911	0.901816	No Change
C17orf62	5.919	2.35488	2.95118	-0.6	-1.52	9.95597e-14	2.74717e-13	2HF Down
C17orf67	2.004	2.80695	0.952273	1.85	3.61	2.35158e-50	1.44701e-49	2HF Up
C17orf75	4.573	1.7186	1.89515	-0.18	-1.13	0.520461	0.589204	No Change
C17orf80	4.065	3.5181	3.27976	0.24	1.18	4.68011e-10	1.12152e-09	No Change
C17orf82	1.529	0.886052	0.330273	0.56	1.47	0.00445959	0.00708332	No Change
C17orf89	0.563	4.41853	5.16766	-0.75	-1.68	7.52576e-11	1.87138e-10	2HF Down
C17orf96	3.228	2.16628	2.96944	-0.8	-1.74	2.39847e-15	6.96606e-15	2HF Down
C17orf97	1.837	1.10924	0.834236	0.28	1.21	0.0328417	0.0472737	No Change
C18orf21	1.123	4.00935	3.53424	0.48	1.39	2.70422e-10	6.54715e-10	No Change
C18orf25	5.46	4.52864	4.13938	0.39	1.31	3.24343e-37	1.58006e-36	No Change
C18orf32	1.65	-1.17586	-2.09779	0.92	1.89	0.0272386	0.0396123	2HF Up
C18orf54	6.381	0.258545	1.34055	-1.08	-2.11	1.16909e-19	3.84933e-19	2HF Down
C18orf65	2.073	-1.43757	-1.39647	-0.04	-1.03	0.931206	0.944461	No Change
C18orf8	2.206	4.30763	3.64613	0.66	1.58	9.66407e-36	4.57633e-35	2HF Up
C19orf12	5.055	1.73819	1.40743	0.33	1.26	3.06179e-06	6.10277e-06	No Change
C19orf24	0.974	3.32917	4.32856	-1	-2	1.68559e-18	5.3871e-18	2HF Down
C19orf25	2.435	2.49013	2.0969	0.39	1.31	8.51767e-07	1.75415e-06	No Change
C19orf33	0.516	4.35638	5.04524	-0.69	-1.61	1.08022e-07	2.32907e-07	2HF Down
C19orf38	1.082	1.05785	-1.38093	2.44	5.43	1.08191e-12	2.87303e-12	2HF Up
C19orf43	0.907	7.08355	8.15241	-1.07	-2.1	1.42888e-185	3.16219e-184	2HF Down
C19orf44	4.712	0.190635	0.484931	-0.29	-1.22	0.2087	0.261936	No Change
C19orf45	2.205	-1.66584	-1.67961	0.01	1.01	0.734344	0.784343	No Change
C19orf47	2.354	2.79531	2.79265	0	1	0.182455	0.23184	No Change
C19orf48	1.984	5.70244	5.82132	-0.12	-1.09	0.914362	0.931156	No Change
C19orf52	1.394	4.07789	3.73416	0.34	1.27	1.51318e-08	3.39159e-08	No Change
C19orf53	0.906	5.37889	5.74726	-0.37	-1.29	2.53382e-05	4.78757e-05	No Change
C19orf54	2.971	2.81966	2.55695	0.26	1.2	3.39435e-06	6.74446e-06	No Change
C19orf57	2.504	0.126771	0.392134	-0.27	-1.21	0.485675	0.555765	No Change
C19orf60	2.386	3.30933	3.01418	0.3	1.23	2.81675e-07	5.9364e-07	No Change
C19orf66	3.42	-2.29572	-0.920013	-1.38	-2.6	1.05938e-05	2.045e-05	2HF Down
C19orf70	0.896	3.56597	4.30493	-0.74	-1.67	2.37886e-09	5.53277e-09	2HF Down
C19orf71	0.667	-1.38251	-1.26196	-0.12	-1.09	0.937832	0.95017	No Change
C19orf73	0.743	0.0703922	0.367284	-0.3	-1.23	0.783243	0.822683	No Change
C19orf81	0.76	2.69741	1.47024	1.23	2.35	6.868e-12	1.77197e-11	2HF Up
C1D	1.278	2.222	2.49507	-0.27	-1.21	0.268849	0.330251	No Change
C1GALT1	7.078	1.17377	0.85526	0.32	1.25	4.09772e-06	8.09877e-06	No Change
C1GALT1C1	1.901	3.21812	3.82776	-0.61	-1.53	4.87009e-09	1.11786e-08	2HF Down
C1GALT1C1L	1.169	-1.16098	0.904672	-2.07	-4.2	5.19377e-09	1.19018e-08	2HF Down
C1QBP	1.157	6.89568	7.8314	-0.94	-1.92	1.13186e-121	1.5647e-120	2HF Down
C1QL1	1.498	-1.37966	1.20847	-2.59	-6.02	1.17709e-15	3.45756e-15	2HF Down
C1QL4	2.063	-1.74009	-0.21216	-1.53	-2.89	1.11884e-05	2.15787e-05	2HF Down
C1QTNF1	3.997	-3.32193	-3.23425	-0.09	-1.06	0.583514	0.647321	No Change
C1QTNF1-AS1	0.963	-3.32193	-3.32193	0	1	NA	NA	No Change
C1QTNF2	2.394	-3.23425	-2.91063	-0.32	-1.25	0.288197	0.351324	No Change
C1QTNF3	4.355	-1.59915	-1.7729	0.17	1.13	0.338201	0.405767	No Change
C1QTNF4	1.412	-2.80792	-2.66107	-0.15	-1.11	0.760446	0.80646	No Change
C1QTNF6	6.85	0.396855	2.81569	-2.42	-5.35	5.3353e-160	9.78973e-159	2HF Down
C1QTNF9B-AS1	0.9	-0.369385	-0.708189	0.34	1.27	0.436829	0.507216	No Change
C1R	2.962	-1.74061	-0.646147	-1.09	-2.13	0.00040065	0.000696513	2HF Down
C1RL	3.73	-2.38122	-2.22917	-0.15	-1.11	0.838379	0.872005	No Change
C1RL-AS1	5.764	-3.32193	-3.32193	0	1	NA	NA	No Change
C1S	3.469	-0.121555	-2.65143	2.53	5.78	5.27842e-20	1.75082e-19	2HF Up
C1orf101	3.746	-3.06845	-3.23425	0.17	1.13	0.349227	0.417321	No Change
C1orf106	4.397	-2.91309	-1.36239	-1.55	-2.93	8.16052e-08	1.7685e-07	2HF Down
C1orf109	2.818	3.35824	2.7981	0.56	1.47	7.20238e-20	2.38329e-19	No Change
C1orf112	5.481	1.18051	1.90395	-0.72	-1.65	3.77309e-11	9.48278e-11	2HF Down
C1orf115	2.97	1.53961	1.49562	0.04	1.03	0.190932	0.241524	No Change
C1orf116	5.498	-2.77877	-3.18842	0.41	1.33	0.0132569	0.020014	No Change
C1orf122	1.315	5.29306	4.57231	0.72	1.65	1.99521e-42	1.07502e-41	2HF Up
C1orf123	1.076	3.57578	3.99814	-0.42	-1.34	0.00327964	0.00526787	No Change
C1orf127	2.779	-3.23425	-2.70593	-0.53	-1.44	0.0579533	0.0806711	No Change
C1orf131	4.852	1.43168	2.00403	-0.57	-1.48	3.19124e-05	5.99113e-05	No Change
C1orf145	3.529	-1.46602	-1.53666	0.07	1.05	0.518683	0.58754	No Change
C1orf159	3.289	0.935044	1.47064	-0.54	-1.45	0.00207542	0.00339403	No Change
C1orf162	0.911	-2.6863	-2.17761	-0.51	-1.42	0.516254	0.585224	No Change
C1orf174	3.079	2.42919	2.50471	-0.08	-1.06	0.584828	0.648576	No Change
C1orf189	0.701	-2.69536	-3.0959	0.4	1.32	0.445639	0.516071	No Change
C1orf198	4.393	2.71468	2.79999	-0.09	-1.06	0.621966	0.683957	No Change
C1orf204	2.495	-3.03926	-2.50563	-0.53	-1.44	0.117095	0.154801	No Change
C1orf21	10.302	-1.19696	1.56381	-2.76	-6.77	4.79047e-126	6.85869e-125	2HF Down
C1orf210	1.51	2.10089	1.64987	0.45	1.37	0.000196501	0.000350069	No Change
C1orf216	2.932	2.58534	2.43549	0.15	1.11	0.00257086	0.00416583	No Change
C1orf220	2.574	-1.89346	-1.46188	-0.43	-1.35	0.247326	0.305932	No Change
C1orf226	4.249	1.65221	2.87515	-1.22	-2.33	9.5525e-41	4.98482e-40	2HF Down
C1orf228	1.673	-2.16495	-2.1121	-0.05	-1.04	0.907532	0.925808	No Change
C1orf229	2.257	-2.12646	-1.64982	-0.48	-1.39	0.266783	0.327925	No Change
C1orf233	2.088	1.79515	3.73957	-1.94	-3.84	1.16119e-72	9.80388e-72	2HF Down
C1orf27	3.882	4.40323	3.22575	1.18	2.27	4.89721e-127	7.07798e-126	2HF Up
C1orf35	1.461	2.75057	3.59168	-0.84	-1.79	1.90972e-10	4.65911e-10	2HF Down
C1orf43	2.75	7.13861	6.75112	0.39	1.31	1.45183e-79	1.34004e-78	No Change
C1orf50	1.01	2.88382	2.28626	0.6	1.52	6.43891e-07	1.33416e-06	2HF Up
C1orf52	3.414	2.6208	2.34137	0.28	1.21	2.23316e-06	4.48869e-06	No Change
C1orf53	0.68	-0.207311	1.21868	-1.43	-2.69	0.00034452	0.000601884	2HF Down
C1orf54	0.567	1.55147	-2.60725	4.16	17.88	3.01255e-14	8.45642e-14	2HF Up
C1orf56	2.026	2.19036	2.02099	0.17	1.13	0.0195028	0.0288841	No Change
C1orf61	4.847	-3.27609	-3.14258	-0.13	-1.09	0.395981	0.466249	No Change
C1orf74	1.559	1.17009	1.6498	-0.48	-1.39	0.0474505	0.0668693	No Change
C2	4.257	-1.72744	-2.77244	1.04	2.06	0.000159604	0.000285739	2HF Up
C20orf194	7.574	0.485465	0.0320603	0.45	1.37	2.90003e-06	5.78942e-06	No Change
C20orf196	1.152	0.67643	-0.10156	0.78	1.72	0.00177589	0.00292711	2HF Up
C20orf202	1.602	-3.32193	-3.19576	-0.13	-1.09	0.850493	0.877839	No Change
C20orf24	1.248	4.44935	3.3261	1.12	2.17	1.91453e-48	1.14706e-47	2HF Up
C20orf27	3.311	3.2385	4.78054	-1.54	-2.91	4.7439e-161	8.79989e-160	2HF Down
C20orf96	2.435	0.739858	1.32263	-0.58	-1.49	0.00356503	0.00570404	No Change
C21orf2	5.395	0.0279624	0.210756	-0.18	-1.13	0.594911	0.658049	No Change
C21orf33	1.66	5.29381	6.09379	-0.8	-1.74	4.33912e-57	2.95899e-56	2HF Down
C21orf58	4.678	0.296491	1.73895	-1.44	-2.71	3.5131e-28	1.42316e-27	2HF Down
C21orf59	2.958	3.75119	3.75808	-0.01	-1.01	0.0571975	0.0796991	No Change
C21orf62-AS1	1.198	-2.32567	-2.16769	-0.16	-1.12	0.886266	0.908063	No Change
C21orf91	5.428	1.88311	1.81808	0.07	1.05	0.0273076	0.0397087	No Change
C22orf15	0.953	-2.49466	-1.83162	-0.66	-1.58	0.309745	0.375032	No Change
C22orf23	2.003	-1.46489	-2.33856	0.87	1.83	0.0120129	0.0182334	2HF Up
C22orf24	1.244	-3.16012	-2.99831	-0.16	-1.12	0.762751	0.808455	No Change
C22orf29	6.844	1.53882	2.04181	-0.5	-1.41	3.6797e-07	7.70822e-07	No Change
C22orf39	2.781	1.77678	2.31129	-0.53	-1.44	8.4308e-05	0.000153919	No Change
C22orf46	4.973	2.77361	2.11481	0.66	1.58	2.00171e-26	7.77433e-26	2HF Up
C2CD2	7.652	-3.14657	-3.32193	0.18	1.13	0.297692	0.361747	No Change
C2CD2L	3.33	2.66734	2.38599	0.28	1.21	1.45958e-06	2.96743e-06	No Change
C2CD3	8.675	2.89449	2.62551	0.27	1.21	6.47037e-14	1.79545e-13	No Change
C2CD4A	3.443	1.7749	-2.67489	4.45	21.86	1.49367e-59	1.05491e-58	2HF Up
C2CD4C	3.122	-0.947842	0.828175	-1.78	-3.43	3.30288e-16	9.8537e-16	2HF Down
C2CD4D	1.711	-0.844075	-0.121412	-0.72	-1.65	0.0700111	0.0962123	No Change
C2CD5	5.113	2.71251	3.70513	-0.99	-1.99	1.81832e-54	1.19097e-53	2HF Down
C2orf15	1.404	1.49998	2.84491	-1.34	-2.53	9.13907e-17	2.77263e-16	2HF Down
C2orf27A	1.215	1.01018	0.522601	0.49	1.4	0.0179733	0.0267372	No Change
C2orf42	2.514	2.36096	1.86904	0.49	1.4	1.45302e-07	3.10913e-07	No Change
C2orf44	3.89	1.72759	2.56794	-0.84	-1.79	2.00123e-16	6.00565e-16	2HF Down
C2orf47	1.505	4.29815	4.04045	0.26	1.2	1.23871e-07	2.66214e-07	No Change
C2orf48	0.725	-0.790985	-0.952284	0.16	1.12	0.764108	0.809555	No Change
C2orf49	0.883	4.51317	3.95891	0.55	1.46	2.29101e-14	6.46077e-14	No Change
C2orf50	2.934	-2.17761	-1.8766	-0.3	-1.23	0.470004	0.540004	No Change
C2orf54	2.685	-3.32193	-1.41288	-1.91	-3.76	3.69839e-08	8.13988e-08	2HF Down
C2orf61	2.903	-3.19576	-3.32193	0.13	1.09	0.472106	0.541865	No Change
C2orf66	2.253	-2.92055	-3.23425	0.31	1.24	0.197932	0.249571	No Change
C2orf68	5.896	2.67059	3.27666	-0.61	-1.53	2.2674e-17	6.99582e-17	2HF Down
C2orf69	3.726	3.52685	3.59189	-0.07	-1.05	0.328092	0.394975	No Change
C2orf70	2.433	-3.32193	-2.87745	-0.44	-1.36	0.0775677	0.105726	No Change
C2orf72	3.615	-2.61825	-0.824163	-1.79	-3.46	3.02839e-09	7.00073e-09	2HF Down
C2orf74	1.242	2.66876	2.66462	0	1	0.337947	0.405494	No Change
C2orf76	1.155	1.53148	2.31232	-0.78	-1.72	0.000158962	0.000284623	2HF Down
C2orf81	2.225	1.10953	2.26217	-1.15	-2.22	5.20631e-14	1.44891e-13	2HF Down
C2orf82	0.462	-0.341841	-0.337462	0	1	0.844717	0.877162	No Change
C3	5.06	-3.07244	-2.51094	-0.56	-1.47	0.0197165	0.0291711	No Change
C3AR1	1.953	-3.32193	-3.32193	0	1	NA	NA	No Change
C3orf14	0.958	5.41315	6.21317	-0.8	-1.74	5.88735e-33	2.6241e-32	2HF Down
C3orf17	5.312	3.85705	3.15789	0.7	1.62	4.36001e-62	3.1855e-61	2HF Up
C3orf18	2.82	-2.13895	-2.22042	0.08	1.06	0.668961	0.72688	No Change
C3orf20	4.403	-3.14657	-3.10808	-0.04	-1.03	0.927162	0.940986	No Change
C3orf33	1.925	2.31694	2.24594	0.07	1.05	0.110639	0.146953	No Change
C3orf35	2.72	-2.35877	-2.45644	0.1	1.07	0.622738	0.684509	No Change
C3orf38	2.627	4.18264	3.81844	0.36	1.28	1.23183e-16	3.72161e-16	No Change
C3orf52	5.611	-0.786586	-1.55806	0.77	1.71	1.5234e-05	2.91745e-05	2HF Up
C3orf58	4.589	2.73294	3.24914	-0.52	-1.43	4.62535e-10	1.10857e-09	No Change
C3orf62	3.981	-0.197357	-0.189784	-0.01	-1.01	0.633736	0.695032	No Change
C3orf67	8.562	-1.2138	-0.529397	-0.68	-1.6	0.000556586	0.000955939	2HF Down
C3orf70	5.899	-2.94627	-1.79622	-1.15	-2.22	2.78203e-06	5.55895e-06	2HF Down
C3orf80	2.577	-1.47122	-2.05889	0.59	1.51	0.0560179	0.0781626	No Change
C4BPB	1.792	-3.32193	-3.32193	0	1	NA	NA	No Change
C4orf19	3.789	0.879159	2.28617	-1.41	-2.66	2.16449e-29	8.9685e-29	2HF Down
C4orf27	1.208	3.62399	3.9037	-0.28	-1.21	0.0938556	0.1261	No Change
C4orf3	3.037	3.63086	4.89585	-1.26	-2.39	4.96851e-88	5.02386e-87	2HF Down
C4orf32	2.724	1.46428	2.6199	-1.16	-2.23	2.87387e-21	9.86067e-21	2HF Down
C4orf33	2.231	0.460719	1.97208	-1.51	-2.85	4.4389e-18	1.39786e-17	2HF Down
C4orf36	0.903	-0.283066	-0.244356	-0.04	-1.03	0.943194	0.954525	No Change
C4orf46	3.732	1.5725	2.5312	-0.96	-1.95	4.68217e-19	1.51934e-18	2HF Down
C4orf47	0.967	-1.88215	-1.04898	-0.83	-1.78	0.142402	0.184795	No Change
C4orf48	0.536	2.18525	3.65183	-1.47	-2.77	7.09295e-14	1.96607e-13	2HF Down
C5	5.911	1.20547	1.3465	-0.14	-1.1	0.796059	0.834305	No Change
C5AR1	2.34	-1.37159	-1.41176	0.04	1.03	0.661423	0.719613	No Change
C5AR2	1.721	0.112589	2.52145	-2.41	-5.31	2.59555e-35	1.21701e-34	2HF Down
C5orf15	2.278	4.54127	5.00739	-0.47	-1.39	1.66273e-12	4.38487e-12	No Change
C5orf22	3.8	4.90521	4.36811	0.54	1.45	2.89441e-57	1.97999e-56	No Change
C5orf24	5.138	3.33809	3.90376	-0.57	-1.48	4.14777e-18	1.30807e-17	No Change
C5orf28	3.149	2.52195	1.84625	0.68	1.6	6.4172e-13	1.71666e-12	2HF Up
C5orf30	3.374	3.38289	3.47405	-0.09	-1.06	0.635791	0.696547	No Change
C5orf34	2.718	1.87069	2.02176	-0.15	-1.11	0.858771	0.885125	No Change
C5orf38	0.901	2.77589	2.95574	-0.18	-1.13	0.675913	0.733076	No Change
C5orf42	11.647	-3.32193	-3.32193	0	1	NA	NA	No Change
C5orf45	1.843	2.40185	2.55611	-0.15	-1.11	0.868144	0.892674	No Change
C5orf51	5.216	4.38796	4.03251	0.36	1.28	3.19366e-30	1.35007e-29	No Change
C5orf56	1.834	-2.73697	-2.55639	-0.18	-1.13	0.713275	0.766065	No Change
C5orf63	6.427	-0.449272	-0.502459	0.05	1.04	0.287774	0.350954	No Change
C5orf66	2.468	-1.51913	-1.39174	-0.13	-1.09	0.873882	0.897424	No Change
C6orf1	1.201	3.79174	2.40382	1.39	2.62	8.19549e-40	4.19909e-39	2HF Up
C6orf106	4.413	5.3499	5.30427	0.05	1.04	1.25004e-07	2.68611e-07	No Change
C6orf120	4.145	3.35774	3.68328	-0.33	-1.26	0.000333149	0.000583088	No Change
C6orf132	6.737	0.899785	1.68826	-0.79	-1.73	1.28777e-13	3.53863e-13	2HF Down
C6orf136	1.973	2.57147	3.04985	-0.48	-1.39	0.000509491	0.000877623	No Change
C6orf141	1.695	0.982821	2.1638	-1.18	-2.27	1.11788e-10	2.75503e-10	2HF Down
C6orf163	1.299	-1.93249	-1.89494	-0.04	-1.03	0.987066	0.988878	No Change
C6orf201	3.06	-3.27609	-2.9239	-0.35	-1.27	0.148399	0.191875	No Change
C6orf203	1.515	1.82744	2.43576	-0.61	-1.53	0.000573344	0.000983723	2HF Down
C6orf223	3.619	-3.27609	-3.32193	0.05	1.04	0.771472	0.812389	No Change
C6orf226	0.551	2.72146	2.53389	0.19	1.14	0.109106	0.145107	No Change
C6orf25	2.539	-3.32193	-2.95158	-0.37	-1.29	0.1223	0.160983	No Change
C6orf47	2.474	3.78645	3.44842	0.34	1.27	1.05142e-11	2.69854e-11	No Change
C6orf48	0.837	6.53067	5.57285	0.96	1.95	1.17334e-99	1.35129e-98	2HF Up
C6orf52	0.873	0.338765	-0.209487	0.55	1.46	0.0728636	0.0998764	No Change
C6orf58	1.195	-2.90494	-2.99831	0.09	1.06	0.695522	0.751191	No Change
C6orf62	2.467	7.12849	6.2276	0.9	1.87	1.93976e-290	7.46906e-289	2HF Up
C6orf89	7.227	3.88356	3.7551	0.13	1.09	7.81669e-09	1.77947e-08	No Change
C6orf99	0.635	0.136071	0.136672	0	1	0.661212	0.719435	No Change
C7orf13	2.288	2.28612	1.89684	0.39	1.31	1.89062e-05	3.60397e-05	No Change
C7orf25	2.725	2.06748	2.22087	-0.15	-1.11	0.766553	0.811363	No Change
C7orf26	1.907	3.56501	3.25131	0.31	1.24	6.33297e-07	1.31292e-06	No Change
C7orf31	3.599	-0.509379	-0.859448	0.35	1.27	0.0479642	0.0675432	No Change
C7orf43	2.725	3.02861	2.50048	0.53	1.44	2.63624e-13	7.15003e-13	No Change
C7orf49	4.572	3.38529	2.95052	0.43	1.35	7.83293e-19	2.52883e-18	No Change
C7orf50	1.382	5.26948	5.9195	-0.65	-1.57	3.98123e-25	1.50225e-24	2HF Down
C7orf55	1.208	0.911085	1.33357	-0.42	-1.34	0.174411	0.222657	No Change
C7orf57	2.125	-3.32193	-3.14657	-0.18	-1.13	0.556361	0.621995	No Change
C7orf60	4.014	3.44565	2.77891	0.67	1.59	1.34237e-32	5.93804e-32	2HF Up
C7orf61	1.001	-1.54621	-1.60416	0.06	1.04	0.794885	0.833189	No Change
C7orf73	4.462	3.69051	4.23411	-0.54	-1.45	2.49715e-19	8.1727e-19	No Change
C8G	0.87	-1.7359	-1.82464	0.09	1.06	0.729618	0.780334	No Change
C8orf33	2.651	4.94931	4.68806	0.26	1.2	2.19054e-16	6.5686e-16	No Change
C8orf34	8.485	-3.32193	-3.32193	0	1	NA	NA	No Change
C8orf37	3.367	-0.188017	0.745946	-0.93	-1.91	2.59235e-06	5.18811e-06	2HF Down
C8orf37-AS1	0.952	-1.72123	-1.92055	0.2	1.15	0.616926	0.679197	No Change
C8orf44	2.104	-1.02079	-0.786033	-0.23	-1.17	0.541468	0.608469	No Change
C8orf46	3.559	-2.61825	-0.652639	-1.97	-3.92	2.97448e-10	7.1912e-10	2HF Down
C8orf48	1.445	0.335623	0.809101	-0.47	-1.39	0.143893	0.186555	No Change
C8orf58	2.054	1.05085	1.66553	-0.61	-1.53	0.00158052	0.0026184	2HF Down
C8orf59	1.039	4.75899	5.04903	-0.29	-1.22	0.0136172	0.0205233	No Change
C8orf76	1.336	2.95429	2.16674	0.79	1.73	9.80289e-13	2.60818e-12	2HF Up
C8orf82	2.166	3.89191	4.12649	-0.23	-1.17	0.0988496	0.132332	No Change
C8orf88	1.047	-2.99831	-3.32193	0.32	1.25	0.461047	0.53089	No Change
C9orf106	0.841	-0.807961	-0.526439	-0.28	-1.21	0.611349	0.673787	No Change
C9orf114	4.274	3.12155	3.8549	-0.73	-1.66	6.60058e-27	2.59463e-26	2HF Down
C9orf116	1.322	0.77311	2.28973	-1.52	-2.87	2.69723e-13	7.31153e-13	2HF Down
C9orf142	0.805	3.96497	5.22684	-1.26	-2.39	9.4366e-41	4.92603e-40	2HF Down
C9orf152	2.654	-0.646269	2.80942	-3.46	-11	8.35096e-24	3.06095e-23	2HF Down
C9orf153	2.028	-1.99813	-2.69956	0.7	1.62	0.0533493	0.0746852	No Change
C9orf16	1.432	3.62833	3.99705	-0.37	-1.29	0.00345342	0.00553302	No Change
C9orf163	2.572	-1.80578	-1.21025	-0.6	-1.52	0.125013	0.164229	No Change
C9orf172	2.93	-0.943594	0.0913701	-1.03	-2.04	5.02843e-05	9.3186e-05	2HF Down
C9orf173-AS1	1.697	-1.26429	-1.2731	0.01	1.01	0.77616	0.816199	No Change
C9orf24	2.954	-3.03395	-3.32193	0.29	1.22	0.0828667	0.112476	No Change
C9orf3	6.67	1.97893	1.75759	0.22	1.16	4.57003e-06	9.01356e-06	No Change
C9orf40	2.323	1.81467	2.77134	-0.96	-1.95	5.20628e-13	1.39738e-12	2HF Down
C9orf43	2.118	0.071998	-0.988114	1.06	2.08	1.37787e-05	2.6444e-05	2HF Up
C9orf47	4.893	-2.59225	-2.43044	-0.16	-1.12	0.715951	0.768033	No Change
C9orf50	1.613	-2.68707	-2.8746	0.19	1.14	0.547367	0.614041	No Change
C9orf64	2.558	4.19508	3.94625	0.25	1.19	9.8647e-11	2.4359e-10	No Change
C9orf66	2.785	-1.07973	0.270148	-1.35	-2.55	3.0275e-07	6.37174e-07	2HF Down
C9orf69	3.202	3.7629	3.83551	-0.07	-1.05	0.377111	0.447034	No Change
C9orf72	4.474	1.75831	-0.745714	2.5	5.66	5.87879e-75	5.1252e-74	2HF Up
C9orf78	3.565	3.76587	4.15399	-0.39	-1.31	1.33449e-06	2.72e-06	No Change
C9orf84	5.627	-3.32193	-3.27609	-0.05	-1.04	0.850493	0.877839	No Change
C9orf85	3.258	1.56401	1.03344	0.53	1.44	6.79832e-07	1.40691e-06	No Change
C9orf9	2.31	0.857321	0.548551	0.31	1.24	0.0213738	0.0314947	No Change
C9orf91	4.564	3.60743	2.60006	1.01	2.01	1.94455e-81	1.82915e-80	2HF Up
CA11	1.644	1.03574	2.12715	-1.09	-2.13	7.16399e-09	1.63259e-08	2HF Down
CA12	3.964	3.18075	6.02511	-2.84	-7.16	0	0	2HF Down
CA13	4.81	-1.7375	-2.1506	0.41	1.33	0.0881898	0.119096	No Change
CA14	1.73	-3.10808	-2.7566	-0.35	-1.27	0.375792	0.445643	No Change
CA2	1.659	-1.73165	-2.11978	0.39	1.31	0.242692	0.300615	No Change
CA3	1.744	-3.03926	-3.32193	0.28	1.21	0.256598	0.316272	No Change
CA5B	6.024	0.792849	0.34818	0.44	1.36	1.42489e-06	2.89961e-06	No Change
CA5BP1	0.989	2.2499	2.0228	0.23	1.17	0.0429994	0.0609231	No Change
CA8	4.051	0.345033	0.145231	0.2	1.15	0.0497138	0.0699017	No Change
CA9	1.543	-3.32193	-2.17124	-1.15	-2.22	0.00486365	0.00770584	2HF Down
CAAP1	2.963	2.89047	3.108	-0.22	-1.16	0.212614	0.266519	No Change
CAB39	4.347	3.84278	3.38529	0.46	1.38	1.28898e-25	4.91853e-25	No Change
CAB39L	3.978	0.504034	0.312794	0.19	1.14	0.0407115	0.0579237	No Change
CABIN1	7.618	2.93392	3.38663	-0.45	-1.37	2.31959e-12	6.09811e-12	No Change
CABLES1	5.228	2.32244	3.19555	-0.87	-1.83	1.81559e-31	7.87598e-31	2HF Down
CABLES2	3.775	3.02969	3.67409	-0.64	-1.56	4.04511e-17	1.2398e-16	2HF Down
CABP1	2.212	-1.71076	-2.99831	1.29	2.45	0.000224142	0.000397456	2HF Up
CABP7	2.975	-2.94058	-3.06845	0.13	1.09	0.703792	0.757975	No Change
CABYR	2.362	4.02138	2.13123	1.89	3.71	9.55935e-123	1.33237e-121	2HF Up
CACFD1	2.95	2.45191	1.76939	0.68	1.6	1.34283e-15	3.93608e-15	2HF Up
CACHD1	6.074	-0.402032	-0.197721	-0.2	-1.15	0.517219	0.586073	No Change
CACNA1A	8.689	-3.32193	-3.23026	-0.09	-1.06	0.556361	0.621995	No Change
CACNA1D	8.207	1.81133	1.44876	0.36	1.28	4.97679e-11	1.24465e-10	No Change
CACNA1F	6.062	-2.12855	-2.94342	0.81	1.75	9.23018e-05	0.00016797	2HF Up
CACNA1G	9.184	-2.64574	-3.06845	0.42	1.34	0.00609202	0.0095695	No Change
CACNA1H	8.086	2.2809	2.54698	-0.27	-1.21	0.0113874	0.0173323	No Change
CACNA1I	10.677	-1.09563	0.34456	-1.44	-2.71	1.81879e-28	7.4073e-28	2HF Down
CACNA2D1	4.135	2.30219	3.18556	-0.88	-1.84	7.13022e-21	2.41818e-20	2HF Down
CACNA2D2	5.318	-1.33689	-0.889134	-0.45	-1.37	0.121889	0.160497	No Change
CACNA2D3	3.825	-3.14992	-2.62906	-0.52	-1.43	0.0756969	0.103416	No Change
CACNA2D4	5.622	-3.27609	-2.73911	-0.54	-1.45	0.00368444	0.00588769	No Change
CACNB1	6.386	0.54488	-0.0953556	0.64	1.56	2.56668e-09	5.9569e-09	2HF Up
CACNB3	3.962	2.20168	3.58838	-1.39	-2.62	6.99142e-64	5.22062e-63	2HF Down
CACNB4	13.032	-3.06224	-2.55806	-0.5	-1.41	0.00156394	0.00259206	No Change
CACNG4	3.426	-0.642918	0.0816412	-0.72	-1.65	0.00300355	0.00484073	2HF Down
CACNG7	2.386	-3.32193	-3.32193	0	1	NA	NA	No Change
CACNG8	8.747	-2.3478	-2.21308	-0.13	-1.09	0.628262	0.689786	No Change
CACTIN	3.851	2.60868	2.84198	-0.23	-1.17	0.132333	0.172965	No Change
CACTIN-AS1	1.909	-2.11757	-1.32676	-0.79	-1.73	0.0757934	0.103529	No Change
CACUL1	7.069	4.64038	4.11404	0.53	1.44	3.66294e-82	3.47341e-81	No Change
CACYBP	3.88	5.6271	4.79527	0.83	1.78	2.61219e-173	5.29664e-172	2HF Up
CAD	7.064	3.01826	4.48247	-1.46	-2.75	7.86789e-195	1.8344e-193	2HF Down
CADM1	5.033	0.79251	2.05348	-1.26	-2.39	8.35136e-31	3.57299e-30	2HF Down
CADM2	9.868	-3.14258	-3.23026	0.09	1.06	0.366108	0.435343	No Change
CADM4	2.167	1.59678	1.83663	-0.24	-1.18	0.369573	0.438883	No Change
CADPS2	6.065	0.50869	-0.421042	0.93	1.91	1.50265e-12	3.97026e-12	2HF Up
CAGE1	3.465	-3.14992	-3.00077	-0.15	-1.11	0.597126	0.660074	No Change
CAHM	0.885	-2.20746	-1.6318	-0.58	-1.49	0.600182	0.663014	No Change
CALB1	2.746	-2.78978	-2.81324	0.02	1.01	0.869639	0.893956	No Change
CALB2	1.459	-0.474829	0.275221	-0.75	-1.68	0.0309391	0.0447207	2HF Down
CALCOCO1	4.115	3.67528	1.78516	1.89	3.71	2.47007e-172	4.95574e-171	2HF Up
CALCOCO2	3.802	5.21008	3.66296	1.55	2.93	0	0	2HF Up
CALCR	4.018	1.11496	-0.153192	1.27	2.41	1.23285e-20	4.15251e-20	2HF Up
CALCRL	6.759	-3.27609	-3.27609	0	1	0.775424	0.815594	No Change
CALD1	8.006	0.614999	1.29856	-0.68	-1.6	7.10574e-10	1.6903e-09	2HF Down
CALHM1	3.054	-3.06224	-2.94342	-0.12	-1.09	0.757849	0.804377	No Change
CALHM2	3.155	1.01633	2.62035	-1.6	-3.03	7.44502e-36	3.5387e-35	2HF Down
CALHM3	1.649	-3.32193	-3.19576	-0.13	-1.09	0.849577	0.877839	No Change
CALM1	4.569	6.34546	6.69228	-0.35	-1.27	1.43711e-17	4.46568e-17	No Change
CALM2	1.296	6.24701	7.98722	-1.74	-3.34	0	0	2HF Down
CALM3	2.375	5.95495	7.19173	-1.24	-2.36	1.00517e-274	3.59784e-273	2HF Down
CALML4	4.63	-0.136825	1.60071	-1.74	-3.34	1.05678e-36	5.09608e-36	2HF Down
CALML5	0.875	-2.90092	-1.08984	-1.81	-3.51	0.00244972	0.00397842	2HF Down
CALML6	1.095	-1.15281	-1.82877	0.68	1.6	0.109288	0.145298	No Change
CALR	1.902	10.0822	8.78591	1.3	2.46	0	0	2HF Up
CALR3	1.283	-3.32193	-3.19576	-0.13	-1.09	0.849144	0.877839	No Change
CALU	6.356	5.93066	5.11481	0.82	1.77	4.56001e-261	1.5383e-259	2HF Up
CAMK1	2.408	2.38313	2.7941	-0.41	-1.33	0.002925	0.00471613	No Change
CAMK1D	2.677	0.671516	1.25314	-0.58	-1.49	0.00674547	0.0105233	No Change
CAMK2B	4.565	-1.03255	0.303096	-1.34	-2.53	6.24475e-11	1.55639e-10	2HF Down
CAMK2D	6.204	1.24632	1.5024	-0.26	-1.2	0.124378	0.163465	No Change
CAMK2G	5.254	3.59403	2.54287	1.05	2.07	1.12596e-95	1.25319e-94	2HF Up
CAMK2N1	2.349	0.886719	2.8738	-1.99	-3.97	1.36906e-51	8.58362e-51	2HF Down
CAMK2N2	1.358	1.86595	3.08164	-1.22	-2.33	7.34302e-17	2.23441e-16	2HF Down
CAMK4	3.067	-3.27609	-3.14992	-0.13	-1.09	0.553177	0.619662	No Change
CAMKK1	4.452	-0.196631	0.820916	-1.02	-2.03	2.89989e-09	6.70978e-09	2HF Down
CAMKK2	6.551	2.46646	3.69746	-1.23	-2.35	1.43485e-101	1.66758e-100	2HF Down
CAMKMT	2.237	1.28752	1.37832	-0.09	-1.06	0.811933	0.8489	No Change
CAMLG	2.238	4.89792	3.95057	0.95	1.93	6.96414e-79	6.33587e-78	2HF Up
CAMSAP1	7.646	3.51971	3.56418	-0.04	-1.03	0.0598146	0.0831103	No Change
CAMSAP2	7.366	4.25829	3.92666	0.33	1.26	8.8051e-33	3.91087e-32	No Change
CAMSAP3	4.715	2.60144	3.44755	-0.85	-1.8	1.55084e-33	7.00035e-33	2HF Down
CAMTA1	9.515	1.32748	1.3122	0.02	1.01	0.0655337	0.0905076	No Change
CAMTA2	5.056	4.53784	3.02051	1.52	2.87	1.50027e-264	5.14069e-263	2HF Up
CAND1	5.893	5.74683	6.44413	-0.7	-1.62	7.03235e-109	8.6685e-108	2HF Down
CAND2	4.577	-3.23026	-3.23026	0	1	0.921123	0.936052	No Change
CANT1	3.669	5.08187	5.10475	-0.02	-1.01	0.00653304	0.0102139	No Change
CANX	5.111	9.23999	8.31155	0.93	1.91	0	0	2HF Up
CAP1	2.763	5.12315	5.20434	-0.08	-1.06	0.314567	0.380313	No Change
CAP2	3.117	4.55949	4.14517	0.41	1.33	3.30633e-28	1.34011e-27	No Change
CAPG	1.892	2.70904	2.02453	0.68	1.6	1.52912e-11	3.90358e-11	2HF Up
CAPN1	3.374	4.6749	5.61481	-0.94	-1.92	3.25937e-103	3.84964e-102	2HF Down
CAPN10	4.254	0.544288	0.0209725	0.52	1.43	4.38075e-05	8.14605e-05	No Change
CAPN11	2.737	-3.32193	-3.0204	-0.3	-1.23	0.197854	0.249536	No Change
CAPN12	3.314	-3.23425	-2.6854	-0.55	-1.46	0.0286221	0.0415187	No Change
CAPN13	4.408	-2.42624	-2.9193	0.49	1.4	0.0434212	0.0614865	No Change
CAPN14	3.99	-3.14657	-3.06224	-0.08	-1.06	0.753969	0.801877	No Change
CAPN15	7.529	2.6383	2.91819	-0.28	-1.21	0.00390295	0.00622708	No Change
CAPN2	5.351	2.59598	0.942759	1.65	3.14	3.11077e-91	3.28939e-90	2HF Up
CAPN3	4.448	-3.27609	-3.23425	-0.04	-1.03	0.772154	0.812736	No Change
CAPN5	6.02	-0.552755	-0.322816	-0.23	-1.17	0.442918	0.513504	No Change
CAPN6	3.582	-3.18842	-2.96239	-0.23	-1.17	0.367938	0.437213	No Change
CAPN7	4.347	4.80022	4.39885	0.4	1.32	7.32722e-42	3.91059e-41	No Change
CAPN8	2.082	-3.05889	-3.23425	0.18	1.13	0.41667	0.487821	No Change
CAPN9	2.573	-2.22042	-1.27763	-0.94	-1.92	0.00923954	0.0141978	2HF Down
CAPNS1	1.752	6.86029	7.15104	-0.29	-1.22	3.07334e-07	6.46466e-07	No Change
CAPRIN1	7.11	4.8686	5.53169	-0.66	-1.58	3.63451e-78	3.28312e-77	2HF Down
CAPRIN2	4.872	1.32651	0.359416	0.97	1.96	7.55795e-20	2.49986e-19	2HF Up
CAPS	1.604	-0.0270214	-0.684857	0.66	1.58	0.010245	0.015678	2HF Up
CAPS2	4.595	0.104889	-1.00374	1.11	2.16	5.71312e-10	1.36414e-09	2HF Up
CAPZA1	2.73	5.52478	6.26251	-0.74	-1.67	2.16596e-72	1.82467e-71	2HF Down
CAPZA2	2.537	4.8141	5.28797	-0.47	-1.39	2.4204e-16	7.24932e-16	No Change
CAPZB	2.826	5.00819	5.35498	-0.35	-1.27	1.37153e-07	2.94013e-07	No Change
CARD10	5.199	-0.352484	1.59999	-1.95	-3.86	1.54878e-47	9.14988e-47	2HF Down
CARD14	7.704	-0.774977	-0.208765	-0.57	-1.48	0.00190827	0.00313413	No Change
CARD16	0.754	-3.32193	-3.32193	0	1	NA	NA	No Change
CARD19	0.911	3.54776	3.90015	-0.35	-1.27	0.0445723	0.0630228	No Change
CARD6	4.094	-2.91309	-3.10808	0.19	1.14	0.357817	0.426483	No Change
CARD8	9.232	2.35942	1.3264	1.03	2.04	2.95347e-70	2.41084e-69	2HF Up
CARD8-AS1	1.961	0.41492	-0.19048	0.61	1.53	0.00215304	0.0035157	2HF Up
CARD9	3.597	-2.30941	-1.83896	-0.47	-1.39	0.188257	0.238496	No Change
CARF	7.825	0.067646	0.421882	-0.35	-1.27	0.0346843	0.0497523	No Change
CARHSP1	3.712	2.22487	3.84539	-1.62	-3.07	5.01459e-98	5.69765e-97	2HF Down
CARM1	2.996	4.86947	5.45887	-0.59	-1.51	2.18936e-31	9.47585e-31	2HF Down
CARNMT1	2.185	2.49083	3.21908	-0.73	-1.66	5.11591e-11	1.27881e-10	2HF Down
CARNS1	5.164	-2.10348	-2.12311	0.02	1.01	0.598789	0.661763	No Change
CARS	3.08	4.95398	3.36519	1.59	3.01	1.77243e-232	5.28884e-231	2HF Up
CARS2	2.58	2.04244	3.17602	-1.13	-2.19	1.17861e-27	4.71815e-27	2HF Down
CASC1	2.757	-1.85059	-1.82679	-0.02	-1.01	0.742593	0.791712	No Change
CASC10	1.987	-0.118678	1.68705	-1.81	-3.51	1.74558e-17	5.40658e-17	2HF Down
CASC15	4.546	-3.32193	-3.27609	-0.05	-1.04	0.850493	0.877839	No Change
CASC2	8.157	-1.35605	-1.10188	-0.25	-1.19	0.399253	0.469702	No Change
CASC3	4.385	4.31163	4.72967	-0.42	-1.34	5.245e-13	1.40728e-12	No Change
CASC4	4.473	4.32429	3.83167	0.49	1.4	1.0333e-41	5.4917e-41	No Change
CASC5	8.06	2.25247	3.43126	-1.18	-2.27	9.38086e-94	1.02537e-92	2HF Down
CASC8	1.917	-3.16012	-1.5178	-1.64	-3.12	0.000105905	0.000192083	2HF Down
CASD1	3.865	2.53688	2.38768	0.15	1.11	0.00169418	0.00279728	No Change
CASK	8.643	1.89389	1.70888	0.19	1.14	7.72018e-06	1.50207e-05	No Change
CASKIN1	5.675	-0.246859	1.02137	-1.27	-2.41	2.44718e-18	7.78524e-18	2HF Down
CASKIN2	5.397	2.66756	2.97259	-0.31	-1.24	0.00250466	0.00406374	No Change
CASP1	3.156	-3.32193	-3.32193	0	1	NA	NA	No Change
CASP10	6.655	-3.02375	-3.10074	0.08	1.06	0.61333	0.675873	No Change
CASP14	3.137	-3.27609	-1.79063	-1.49	-2.81	2.25477e-06	4.53152e-06	2HF Down
CASP2	4.394	2.10167	3.89652	-1.79	-3.46	3.83506e-153	6.76035e-152	2HF Down
CASP3	2.856	3.58257	2.2148	1.37	2.58	6.03779e-78	5.44115e-77	2HF Up
CASP4	2.688	0.292566	-1.01131	1.3	2.46	8.16086e-09	1.85505e-08	2HF Up
CASP6	1.654	3.38291	4.10197	-0.72	-1.65	1.11139e-13	3.06115e-13	2HF Down
CASP7	3.082	3.72468	3.54094	0.18	1.13	2.10569e-06	4.24198e-06	No Change
CASP8	6.404	2.27741	2.47051	-0.19	-1.14	0.27071	0.332323	No Change
CASP8AP2	6.753	1.7527	2.79278	-1.04	-2.06	4.61045e-43	2.51611e-42	2HF Down
CASP9	4.723	0.505725	0.0898062	0.42	1.34	0.000229965	0.000407402	No Change
CASS4	3.998	-3.14992	-3.06845	-0.08	-1.06	0.762537	0.808396	No Change
CAST	6.369	3.87928	3.47644	0.4	1.32	7.89044e-30	3.30804e-29	No Change
CASZ1	10.442	1.55399	1.90929	-0.36	-1.28	0.000160344	0.000286996	No Change
CAT	2.427	4.39114	4.67763	-0.29	-1.22	0.00322729	0.0051898	No Change
CATSPER1	2.607	-3.23425	-3.23425	0	1	0.945804	0.955989	No Change
CATSPER2	2.83	-1.36425	-1.54412	0.18	1.13	0.412909	0.483961	No Change
CATSPER2P1	2.756	-0.690524	-1.92664	1.24	2.36	6.43184e-06	1.25605e-05	2HF Up
CATSPER3	1.359	0.43197	-0.726697	1.16	2.23	8.50283e-05	0.000155159	2HF Up
CATSPERB	3.579	-1.95916	-2.23355	0.27	1.21	0.249645	0.308526	No Change
CATSPERG	3.873	-1.34382	-1.91422	0.57	1.48	0.0142857	0.0214757	No Change
CAV1	4.492	-2.32543	-0.965733	-1.36	-2.57	6.11707e-07	1.26937e-06	2HF Down
CAV2	5.608	-1.43581	-0.90212	-0.53	-1.44	0.0282892	0.041054	No Change
CBARP	2.555	1.41058	1.10734	0.3	1.23	0.00608089	0.00955398	No Change
CBFA2T2	9.28	2.22122	1.8381	0.38	1.3	8.29878e-17	2.52021e-16	No Change
CBFB	3.127	4.12686	4.61489	-0.49	-1.4	1.58159e-14	4.48756e-14	No Change
CBL	11.215	3.05539	2.76268	0.29	1.22	4.71252e-23	1.69353e-22	No Change
CBLB	5.256	1.67849	0.81766	0.86	1.82	4.99372e-21	1.70117e-20	2HF Up
CBLC	1.58	0.820047	1.41714	-0.6	-1.52	0.0262043	0.0382064	2HF Down
CBLL1	4.332	5.34352	4.38533	0.96	1.95	5.59091e-191	1.27811e-189	2HF Up
CBLN3	2.341	-1.40008	-1.90212	0.5	1.41	0.134219	0.175146	No Change
CBR1	2.401	4.2288	4.49814	-0.27	-1.21	0.00675109	0.010531	No Change
CBR3	1.109	4.74077	2.45824	2.28	4.86	5.13807e-117	6.77727e-116	2HF Up
CBR3-AS1	2.121	0.271209	-0.232974	0.5	1.41	0.0253168	0.0370222	No Change
CBR4	5.01	2.23535	3.18803	-0.95	-1.93	1.40168e-34	6.46683e-34	2HF Down
CBS	3.336	6.20994	5.43095	0.78	1.72	9.88632e-163	1.85648e-161	2HF Up
CBWD1	4.077	1.82775	2.90021	-1.07	-2.1	5.17502e-30	2.17739e-29	2HF Down
CBWD2	2.664	2.14359	2.7157	-0.57	-1.48	2.70321e-06	5.40641e-06	No Change
CBWD3	6.67	-1.89655	-0.972749	-0.92	-1.89	3.58101e-05	6.69732e-05	2HF Down
CBWD6	2.34	-1.23051	-0.969358	-0.26	-1.2	0.599253	0.66218	No Change
CBX1	2.67	4.52206	5.2537	-0.73	-1.66	2.77081e-44	1.53914e-43	2HF Down
CBX2	4.991	4.07363	4.41821	-0.34	-1.27	1.58664e-07	3.38838e-07	No Change
CBX3	2.446	5.5558	6.71531	-1.16	-2.23	9.30434e-220	2.53797e-218	2HF Down
CBX3P2	1.427	-1.68559	-0.262477	-1.42	-2.68	0.000487037	0.000840618	2HF Down
CBX4	2.644	5.68198	4.66296	1.02	2.03	4.47468e-176	9.30831e-175	2HF Up
CBX5	11.861	3.4119	5.76701	-2.36	-5.13	0	0	2HF Down
CBX6	5.171	3.58047	4.21013	-0.63	-1.55	1.89239e-30	8.04211e-30	2HF Down
CBX7	3.956	0.925724	1.29662	-0.37	-1.29	0.0448258	0.0633696	No Change
CBX8	1.541	2.3758	3.26415	-0.89	-1.85	4.5414e-12	1.18048e-11	2HF Down
CBY1	1.265	4.06117	3.51799	0.54	1.45	4.14585e-14	1.15844e-13	No Change
CC2D1A	4.657	3.93451	3.82616	0.11	1.08	1.0561e-06	2.16386e-06	No Change
CC2D1B	5.63	2.97264	1.89141	1.08	2.11	1.55242e-74	1.34649e-73	2HF Up
CC2D2A	6.402	0.254233	1.61495	-1.36	-2.57	2.76453e-34	1.26663e-33	2HF Down
CCAR1	3.839	5.58538	5.11455	0.47	1.39	3.26318e-63	2.42245e-62	No Change
CCAR2	4.463	4.39727	5.10388	-0.71	-1.64	4.64875e-53	2.97708e-52	2HF Down
CCBE1	6.507	-3.14258	-3.27609	0.13	1.09	0.187726	0.237863	No Change
CCBL1	3.024	-0.868942	0.391842	-1.26	-2.39	1.30723e-07	2.80544e-07	2HF Down
CCBL2	2.294	3.52314	3.46828	0.05	1.04	0.0201528	0.0297848	No Change
CCDC102A	2.42	0.780196	1.44356	-0.66	-1.58	0.000537432	0.000924394	2HF Down
CCDC102B	4.868	-3.27609	-3.10808	-0.17	-1.13	0.23511	0.291839	No Change
CCDC103	1.795	1.07252	1.1366	-0.06	-1.04	0.776112	0.816199	No Change
CCDC106	2.711	-1.76062	-1.43757	-0.32	-1.25	0.483501	0.553672	No Change
CCDC107	1.943	1.15232	1.26867	-0.12	-1.09	0.973262	0.977171	No Change
CCDC109B	1.718	2.30478	3.4018	-1.1	-2.14	4.73441e-20	1.57175e-19	2HF Down
CCDC110	3.246	-0.373273	0.508497	-0.88	-1.84	6.0436e-05	0.000111322	2HF Down
CCDC112	2.866	2.40277	2.18808	0.21	1.16	0.000682653	0.00116394	No Change
CCDC113	5.257	1.20751	-0.0657564	1.27	2.41	1.3831e-28	5.64795e-28	2HF Up
CCDC114	4.318	-1.30538	-1.14423	-0.16	-1.12	0.776567	0.816458	No Change
CCDC115	1.841	3.44514	3.95634	-0.51	-1.42	6.4263e-07	1.33172e-06	No Change
CCDC116	2.723	-2.56459	-3.14657	0.58	1.49	0.0244413	0.0358141	No Change
CCDC117	4.064	6.01118	5.17704	0.83	1.78	5.39264e-187	1.20391e-185	2HF Up
CCDC12	2.224	1.78557	2.47387	-0.69	-1.61	2.06316e-06	4.15961e-06	2HF Down
CCDC120	5.312	1.12647	0.930769	0.2	1.15	0.004187	0.00666353	No Change
CCDC121	2.841	0.946533	1.0469	-0.1	-1.07	0.935396	0.947972	No Change
CCDC122	2.43	2.16545	1.5949	0.57	1.48	5.04199e-08	1.10286e-07	No Change
CCDC124	1.077	5.61028	6.02092	-0.41	-1.33	2.58815e-07	5.46972e-07	No Change
CCDC125	7.047	0.589	1.46784	-0.88	-1.84	1.79126e-15	5.22839e-15	2HF Down
CCDC126	2.667	1.90755	0.365196	1.54	2.91	1.58903e-29	6.61105e-29	2HF Up
CCDC127	1.417	3.53106	3.43176	0.1	1.07	0.0205339	0.0303157	No Change
CCDC13	3.417	-2.33571	-3.05007	0.71	1.64	0.0144132	0.0216589	2HF Up
CCDC130	1.993	3.14541	2.03298	1.11	2.16	2.53051e-30	1.07241e-29	2HF Up
CCDC134	1.268	2.66601	1.66106	1	2	1.10696e-13	3.0495e-13	2HF Up
CCDC136	4.727	-0.854769	-0.341716	-0.51	-1.42	0.0309262	0.0447064	No Change
CCDC137	2.102	4.04608	4.46612	-0.42	-1.34	4.33861e-07	9.05118e-07	No Change
[truncated: 13,580 more rows]

## Sheet: Supp Table 5
Supplementary Table 5: MDA-MB-231_2HF vs. Control gene expression changes
symbol	gene.length.kb	avg.log2.rpkm.2HF	avg.log2.rpkm.C	log2ratio	fold.change	p.value	FDR	status
A1BG	4.013	-2.94342	-2.96973	0.03	1.02	0.919229	0.947358	No Change
A1BG-AS1	2.789	-3.27609	-3.32193	0.05	1.04	0.856111	0.900588	No Change
A2M-AS1	2.184	-2.77877	-2.77014	-0.01	-1.01	0.963563	0.974877	No Change
A2ML1	6.269	-3.32193	-3.32193	0	1	NA	NA	No Change
A4GALT	2.544	2.13814	2.53685	-0.4	-1.32	8.64692e-05	0.000236393	No Change
AAAS	1.821	4.00281	4.46414	-0.46	-1.38	7.59694e-12	4.04548e-11	No Change
AACS	4.353	2.92427	2.48398	0.44	1.36	1.64727e-09	7.35429e-09	No Change
AACSP1	2.812	-1.57161	-1.95561	0.38	1.3	0.223608	0.318456	No Change
AADAT	2.402	2.29498	2.0425	0.25	1.19	0.0105633	0.0209662	No Change
AAED1	1.219	3.77599	4.39235	-0.62	-1.54	1.06748e-13	6.44481e-13	2HF Down
AAGAB	3.395	4.66223	4.341	0.32	1.25	7.44878e-11	3.68455e-10	No Change
AAK1	21.614	1.96716	2.1787	-0.21	-1.16	0.0012703	0.00294803	No Change
AAMDC	1.151	2.3245	2.6786	-0.35	-1.27	0.0112537	0.0222579	No Change
AAMP	1.785	5.92561	5.7314	0.19	1.14	2.83732e-06	9.30596e-06	No Change
AANAT	2.141	-3.27609	-3.14657	-0.13	-1.09	0.632059	0.730292	No Change
AAR2	2.761	4.71766	4.54359	0.17	1.13	0.000119592	0.000321128	No Change
AARD	1.784	0.176173	1.01393	-0.84	-1.79	4.40497e-05	0.000124964	2HF Down
AARS	3.395	6.84484	5.60897	1.24	2.36	1.09601e-197	3.39227e-195	2HF Up
AARS2	4.76	1.77398	1.36484	0.41	1.33	3.08181e-06	1.00643e-05	No Change
AARSD1	1.584	-3.14657	-3.14657	0	1	0.913259	0.943044	No Change
AASDH	5.888	1.54265	1.31894	0.22	1.16	0.00581319	0.0121169	No Change
AASDHPPT	2.862	4.64433	4.63598	0.01	1.01	0.592814	0.694846	No Change
AASS	6.031	3.0096	3.17466	-0.17	-1.13	0.0155052	0.0298417	No Change
AATBC	4.871	-3.27609	-3.32193	0.05	1.04	0.636791	0.733858	No Change
AATF	2.129	6.46721	6.4344	0.03	1.02	0.203724	0.294171	No Change
AATK	5.343	-3.32193	-3.23026	-0.09	-1.06	0.635453	0.73304	No Change
ABAT	5.912	-3.10074	-3.23026	0.13	1.09	0.566554	0.672486	No Change
ABCA1	10.693	1.72749	1.1308	0.6	1.52	3.69089e-17	2.73454e-16	2HF Up
ABCA10	7.028	-2.58555	-2.53206	-0.05	-1.04	0.71912	0.802102	No Change
ABCA11P	2.349	1.72813	1.12561	0.6	1.52	5.02639e-06	1.60586e-05	2HF Up
ABCA12	9.315	-3.32193	-3.32193	0	1	0.942371	0.961014	No Change
ABCA17P	5.423	-3.06224	-3.18442	0.12	1.09	0.423237	0.53714	No Change
ABCA2	10.573	2.61721	2.43985	0.18	1.13	0.000599562	0.00146283	No Change
ABCA3	7.156	0.452452	0.305946	0.15	1.11	0.13643	0.209211	No Change
ABCA4	8.54	-3.23026	-3.19576	-0.03	-1.02	0.614409	0.714251	No Change
ABCA5	9.661	0.374454	0.0186299	0.36	1.28	0.000180977	0.000475025	No Change
ABCA7	7.156	0.749298	1.02729	-0.28	-1.21	0.00800081	0.0162198	No Change
ABCB1	4.687	-3.27609	-3.18442	-0.09	-1.06	0.41252	0.526711	No Change
ABCB10	3.844	2.80012	3.13105	-0.33	-1.26	3.16128e-06	1.03083e-05	No Change
ABCB4	4.508	-3.27609	-3.27609	0	1	0.941706	0.961014	No Change
ABCB6	4.461	2.82023	1.6608	1.16	2.23	5.9481e-52	1.67675e-50	2HF Up
ABCB7	2.512	3.23431	3.36139	-0.13	-1.09	0.142844	0.217586	No Change
ABCB8	5.377	1.48189	1.18302	0.3	1.23	0.00126196	0.00293048	No Change
ABCB9	6.019	-0.131673	1.35806	-1.49	-2.81	2.31499e-37	4.12564e-36	2HF Down
ABCC1	6.827	4.50853	4.50063	0.01	1.01	0.525503	0.635345	No Change
ABCC10	6.827	0.88203	0.733166	0.15	1.11	0.0975899	0.156551	No Change
ABCC11	5.006	-3.10074	-2.9193	-0.18	-1.13	0.336767	0.447233	No Change
ABCC2	5.019	3.51117	2.83708	0.67	1.59	2.43227e-32	3.62356e-31	2HF Up
ABCC3	6.14	4.07419	1.83894	2.24	4.72	1.63783e-208	5.6453e-206	2HF Up
ABCC4	6.484	2.96915	2.92337	0.05	1.04	0.24355	0.342388	No Change
ABCC5	10.533	1.68061	1.273	0.41	1.33	7.41667e-10	3.41266e-09	No Change
ABCC6	5.548	-2.98811	-2.95494	-0.03	-1.02	0.94227	0.961014	No Change
ABCC6P2	0.704	-2.6318	-2.43681	-0.19	-1.14	0.73599	0.815759	No Change
ABCD1	3.654	1.78889	2.22043	-0.43	-1.35	1.71455e-05	5.14297e-05	No Change
ABCD2	5.331	-3.23026	-2.65143	-0.58	-1.49	0.000964648	0.00227773	No Change
ABCD3	5.521	4.40455	5.1444	-0.74	-1.67	7.79208e-69	3.4554e-67	2HF Down
ABCD4	3.31	3.81409	3.37801	0.44	1.36	1.62944e-14	1.03528e-13	No Change
ABCE1	4.385	5.23982	5.28269	-0.04	-1.03	0.521359	0.631409	No Change
ABCF1	3.442	5.16209	5.18591	-0.02	-1.01	0.878422	0.917693	No Change
ABCF2	3.954	4.77654	4.48367	0.29	1.22	4.18688e-12	2.27301e-11	No Change
ABCF3	2.558	3.74916	3.88387	-0.13	-1.09	0.0635392	0.107094	No Change
ABCG1	4.398	-1.2773	0.0466976	-1.32	-2.5	6.30605e-13	3.62126e-12	2HF Down
ABCG2	4.845	2.17978	1.88595	0.29	1.22	0.00106943	0.00251028	No Change
ABCG4	3.919	-3.14258	-3.14657	0	1	0.886333	0.92354	No Change
ABHD1	1.461	-3.0204	-3.32193	0.3	1.23	0.328017	0.437644	No Change
ABHD10	2.8	3.81061	4.36262	-0.55	-1.46	9.35706e-21	8.52308e-20	No Change
ABHD11	1.747	2.72328	2.28157	0.44	1.36	3.05601e-05	8.84323e-05	No Change
ABHD11-AS1	0.469	-1.74099	-0.627921	-1.11	-2.16	0.106252	0.168559	No Change
ABHD12	2.397	3.64573	4.29069	-0.64	-1.56	2.56281e-23	2.61911e-22	2HF Down
ABHD13	5.3	2.35122	2.22798	0.12	1.09	0.0486623	0.0844505	No Change
ABHD14A	1.736	1.54734	2.03071	-0.48	-1.39	0.000567503	0.0013911	No Change
ABHD14B	2.979	4.09721	3.99903	0.1	1.07	0.0338755	0.0608356	No Change
ABHD15	3.353	1.81497	1.95317	-0.14	-1.1	0.20996	0.301825	No Change
ABHD16A	3.262	2.25757	2.65891	-0.4	-1.32	1.50617e-05	4.55848e-05	No Change
ABHD16B	1.775	-1.97625	-3.03926	1.06	2.08	0.00649249	0.0134076	2HF Up
ABHD17A	1.793	1.77065	1.94083	-0.17	-1.13	0.259988	0.361278	No Change
ABHD17B	3.255	2.87466	3.01774	-0.14	-1.1	0.0971149	0.155873	No Change
ABHD17C	2.357	3.40039	3.96249	-0.56	-1.47	9.54794e-12	5.05072e-11	No Change
ABHD18	2.951	1.23675	1.15677	0.08	1.06	0.408247	0.522355	No Change
ABHD2	9.118	3.78793	3.94886	-0.16	-1.12	0.00266171	0.00585714	No Change
ABHD3	3.587	3.29369	2.38661	0.91	1.88	5.00259e-35	8.21096e-34	2HF Up
ABHD4	2.921	4.75826	3.03409	1.72	3.29	5.62995e-129	7.97979e-127	2HF Up
ABHD5	5.346	2.74649	2.62565	0.12	1.09	0.0403823	0.0713797	No Change
ABHD6	2.448	2.90439	3.12011	-0.22	-1.16	0.0159469	0.0306101	No Change
ABHD8	2.085	3.01553	2.98966	0.03	1.02	0.607612	0.708141	No Change
ABI1	3.763	4.37858	4.34399	0.03	1.02	0.274832	0.378059	No Change
ABI2	6.901	3.68357	3.86424	-0.18	-1.13	0.000469921	0.00116604	No Change
ABI3BP	9.576	-2.70593	-2.64574	-0.06	-1.04	0.716441	0.800349	No Change
ABL1	5.951	4.1228	4.37178	-0.25	-1.19	3.56869e-08	1.40908e-07	No Change
ABL2	13.119	4.48562	3.7745	0.71	1.64	8.20137e-08	3.12439e-07	2HF Up
ABLIM1	9.466	4.17232	4.27871	-0.11	-1.08	0.030014	0.0544683	No Change
ABLIM2	5.752	-3.10409	-2.87214	-0.23	-1.17	0.290603	0.396696	No Change
ABLIM3	4.746	2.51179	2.978	-0.47	-1.39	4.74681e-12	2.56741e-11	No Change
ABR	7.526	4.18053	4.2764	-0.1	-1.07	0.0564017	0.0963058	No Change
ABRACL	0.842	5.6542	5.47424	0.18	1.13	0.00143849	0.00331602	No Change
ABT1	2.26	3.478	3.46678	0.01	1.01	0.71183	0.796313	No Change
ABTB1	2.245	2.56124	2.20737	0.35	1.27	0.000423959	0.0010584	No Change
ABTB2	4.886	1.57762	1.13222	0.45	1.37	6.39221e-06	2.01673e-05	No Change
ACAA1	1.807	2.97209	3.20263	-0.23	-1.17	0.0165924	0.0317567	No Change
ACAA2	1.924	4.11223	4.21239	-0.1	-1.07	0.194194	0.282535	No Change
ACACA	11.69	3.66263	3.80939	-0.15	-1.11	0.00424215	0.00904371	No Change
ACACB	9.48	0.00584096	0.802232	-0.8	-1.74	4.20808e-13	2.45083e-12	2HF Down
ACAD10	5.348	2.02154	1.49602	0.53	1.44	3.74265e-10	1.75785e-09	No Change
ACAD11	3.536	1.74251	1.21928	0.52	1.43	5.61331e-06	1.7836e-05	No Change
ACAD8	4.345	2.302	2.39623	-0.09	-1.06	0.330344	0.440014	No Change
ACAD9	3.549	3.03232	3.09634	-0.06	-1.04	0.50468	0.61656	No Change
ACADL	2.969	-2.88612	-2.39306	-0.49	-1.4	0.127083	0.196787	No Change
ACADM	3.245	4.56448	4.85036	-0.29	-1.22	7.48705e-09	3.16468e-08	No Change
ACADS	2.046	2.14127	2.46834	-0.33	-1.26	0.00492332	0.0103914	No Change
ACADSB	5.93	1.55939	1.70166	-0.14	-1.1	0.12879	0.199086	No Change
ACADVL	3.227	6.19909	5.80155	0.4	1.32	2.55395e-16	1.8125e-15	No Change
ACAP1	2.486	-2.81827	-3.00077	0.18	1.13	0.50081	0.61277	No Change
ACAP2	8.163	3.48439	3.4567	0.03	1.02	0.374462	0.486723	No Change
ACAP3	6.829	0.83368	1.20562	-0.37	-1.29	0.00131912	0.00305385	No Change
ACAT1	4.378	3.86619	4.08945	-0.22	-1.16	6.47607e-05	0.000179949	No Change
ACAT2	2.679	3.6124	4.29174	-0.68	-1.6	1.22938e-27	1.52327e-26	2HF Down
ACBD3	3.557	4.89574	4.76673	0.13	1.09	0.00155697	0.00357015	No Change
ACBD4	3.084	-0.25751	-0.0751321	-0.18	-1.13	0.40642	0.520457	No Change
ACBD5	4.365	3.8506	4.3153	-0.46	-1.38	2.72492e-20	2.41532e-19	No Change
ACBD6	1.608	4.95133	4.79444	0.16	1.12	0.00969238	0.0193592	No Change
ACBD7	4.179	1.27581	1.42296	-0.15	-1.11	0.261991	0.363465	No Change
ACCS	4.306	-0.355774	-0.780951	0.43	1.35	0.0208551	0.0391543	No Change
ACD	2.907	3.24349	3.14368	0.1	1.07	0.11989	0.187275	No Change
ACE	9.066	-3.27609	-3.23425	-0.04	-1.03	0.386213	0.498749	No Change
ACE2	3.553	-3.27609	-3.27609	0	1	0.943815	0.961014	No Change
ACER1	1.082	-3.32193	-3.32193	0	1	NA	NA	No Change
ACER2	3.496	-0.897348	-1.09123	0.19	1.14	0.338627	0.449153	No Change
ACER3	4.981	3.05738	3.16777	-0.11	-1.08	0.104023	0.165264	No Change
ACHE	3.488	-2.80792	-3.0204	0.21	1.16	0.411375	0.525559	No Change
ACIN1	6.72	4.86046	5.00083	-0.14	-1.1	0.00227598	0.00507065	No Change
ACKR2	7.469	-3.18842	-3.27609	0.09	1.06	0.395456	0.508434	No Change
ACKR3	2.3	-2.84427	-3.12694	0.28	1.21	0.391572	0.504124	No Change
ACLY	4.328	6.52038	6.89783	-0.38	-1.3	1.28741e-26	1.53498e-25	No Change
ACO1	3.924	4.52478	4.90059	-0.38	-1.3	3.97901e-16	2.7912e-15	No Change
ACO2	2.723	5.2521	5.47119	-0.22	-1.16	1.4921e-06	5.05679e-06	No Change
ACOT1	2.35	-2.21945	-2.54412	0.32	1.25	0.362298	0.474737	No Change
ACOT11	5.132	-1.32377	-0.82411	-0.5	-1.41	0.0121235	0.0238384	No Change
ACOT13	4.389	2.35741	1.7531	0.6	1.52	2.43962e-12	1.34543e-11	2HF Up
ACOT2	2.285	0.608942	0.412929	0.2	1.15	0.2867	0.392179	No Change
ACOT4	1.629	-3.23425	-3.32193	0.09	1.06	0.856111	0.900588	No Change
ACOT7	2.449	4.30345	4.5761	-0.27	-1.21	5.15823e-06	1.64486e-05	No Change
ACOT8	3.211	2.32266	2.41817	-0.1	-1.07	0.370607	0.48283	No Change
ACOT9	1.987	4.82953	4.80719	0.02	1.01	0.463685	0.577834	No Change
ACOX1	7.904	2.58191	2.90831	-0.33	-1.26	1.68905e-07	6.25241e-07	No Change
ACOX2	2.294	2.59612	4.41495	-1.82	-3.53	1.03861e-102	8.94974e-101	2HF Down
ACOX3	2.986	1.56388	1.63665	-0.07	-1.05	0.605342	0.705875	No Change
ACOXL	3.301	-1.48748	-2.06147	0.57	1.48	0.0276862	0.0505708	No Change
ACP1	2.544	5.0392	4.82029	0.22	1.16	1.35958e-06	4.63046e-06	No Change
ACP2	2.789	2.66604	2.68709	-0.02	-1.01	0.957007	0.97038	No Change
ACP5	2.133	-1.89655	-2.14808	0.25	1.19	0.527631	0.637156	No Change
ACP6	4.107	1.72501	2.26694	-0.54	-1.45	1.58755e-09	7.10649e-09	No Change
ACP7	2.948	-3.32193	-3.32193	0	1	NA	NA	No Change
ACPP	3.807	-3.18842	-3.0204	-0.17	-1.13	0.317486	0.426597	No Change
ACRBP	2.052	-2.00973	-2.5891	0.58	1.49	0.118805	0.185868	No Change
ACRC	3.165	-1.57722	-2.55279	0.98	1.97	0.00107764	0.00252839	2HF Up
ACSBG1	2.966	-2.73911	-2.53206	-0.21	-1.16	0.517985	0.628511	No Change
ACSBG2	2.759	-2.98191	-3.23425	0.25	1.19	0.247357	0.34668	No Change
ACSF2	2.4	1.88867	2.07357	-0.18	-1.13	0.159523	0.23878	No Change
ACSF3	4.2	1.54759	1.54914	0	1	0.862396	0.905253	No Change
ACSL1	4.514	2.69871	2.40749	0.29	1.22	1.52725e-05	4.62046e-05	No Change
ACSL3	4.344	5.50353	5.67593	-0.17	-1.13	2.39766e-05	7.03754e-05	No Change
ACSL4	5.318	5.1864	5.10011	0.09	1.06	0.00571035	0.0119173	No Change
ACSL5	3.802	6.11792	6.23326	-0.12	-1.09	0.0188743	0.0357587	No Change
ACSL6	8.943	-3.27609	-3.32193	0.05	1.04	0.750017	0.826774	No Change
ACSM3	2.387	-1.14596	-1.68247	0.54	1.45	0.0650689	0.109408	No Change
ACSS1	5.416	0.581035	1.93215	-1.35	-2.55	3.04185e-39	5.70243e-38	2HF Down
ACSS2	3.173	2.93645	3.46408	-0.53	-1.44	1.08878e-13	6.56822e-13	No Change
ACSS3	3.21	3.7013	3.93828	-0.24	-1.18	0.000538642	0.00132421	No Change
ACTA1	1.485	-2.67993	-2.90092	0.22	1.16	0.532423	0.641667	No Change
ACTA2	3.024	-1.35412	-0.828894	-0.53	-1.44	0.052074	0.0896327	No Change
ACTB	2.248	9.97894	10.2608	-0.28	-1.21	6.81015e-19	5.53795e-18	No Change
ACTBL2	2.793	-3.27609	-3.18842	-0.09	-1.06	0.631461	0.729934	No Change
ACTG1	2.099	10.083	10.1912	-0.11	-1.08	0.00233302	0.0051835	No Change
ACTG1P17	1.649	-2.23929	-3.12694	0.89	1.85	0.0270909	0.0496208	2HF Up
ACTG1P20	2.651	4.67222	4.80246	-0.13	-1.09	0.018783	0.0356167	No Change
ACTG2	2.518	-3.10808	-3.23026	0.12	1.09	0.676904	0.76766	No Change
ACTL10	2.027	-1.275	-1.99846	0.72	1.65	0.0381948	0.067877	No Change
ACTL6A	1.892	5.52073	5.83834	-0.32	-1.25	2.77237e-11	1.41903e-10	No Change
ACTL8	1.858	-3.32193	-3.12694	-0.19	-1.14	0.487585	0.59915	No Change
ACTN1	7.282	5.17024	5.33084	-0.16	-1.12	4.27189e-05	0.000121333	No Change
ACTN2	4.702	-3.23425	-3.18842	-0.05	-1.04	0.974827	0.982341	No Change
ACTN4	4.123	6.83554	7.02693	-0.19	-1.14	3.82201e-08	1.50323e-07	No Change
ACTR10	3.098	3.71619	3.88638	-0.17	-1.13	0.00978689	0.0195377	No Change
ACTR1A	2.862	5.22713	5.43499	-0.21	-1.16	1.05641e-05	3.25508e-05	No Change
ACTR1B	2.247	4.13399	4.68985	-0.56	-1.47	4.37178e-21	4.03791e-20	No Change
ACTR2	4.318	6.39832	6.75965	-0.36	-1.28	2.2425e-27	2.74937e-26	No Change
ACTR3	5.868	5.61829	5.93759	-0.32	-1.25	4.076e-16	2.85659e-15	No Change
ACTR3B	2.205	1.59419	1.32911	0.27	1.21	0.0458525	0.0800414	No Change
ACTR3C	1.411	0.0817069	-0.974227	1.06	2.08	0.000629896	0.00153068	2HF Up
ACTR5	2.47	2.9206	2.94028	-0.02	-1.01	0.966434	0.976645	No Change
ACTR6	3.524	3.82423	3.58769	0.24	1.18	1.71751e-05	5.15082e-05	No Change
ACTR8	3.792	3.85651	3.88773	-0.03	-1.02	0.789323	0.854777	No Change
ACTRT3	2.001	-3.18842	-3.05889	-0.13	-1.09	0.665387	0.758171	No Change
ACVR1	3.255	3.86035	3.52695	0.33	1.26	3.46525e-09	1.50584e-08	No Change
ACVR1B	5.548	2.28494	2.08592	0.2	1.15	0.00490069	0.0103486	No Change
ACVR1C	9.067	-2.47991	-1.96376	-0.52	-1.43	0.00276477	0.00606632	No Change
ACVR2A	5.422	1.87399	1.74059	0.13	1.09	0.0763102	0.126029	No Change
ACVR2B	11.445	1.86987	1.40941	0.46	1.38	1.27871e-09	5.78722e-09	No Change
ACVR2B-AS1	2.515	-1.09425	-2.02446	0.93	1.91	0.00144232	0.00332283	2HF Up
ACVRL1	4.479	-2.4539	-0.845166	-1.61	-3.05	2.27134e-12	1.2572e-11	2HF Down
ACY1	2.269	-0.738169	-1.66338	0.93	1.91	0.0029687	0.00648937	2HF Up
ACYP1	0.682	3.42878	3.39396	0.03	1.02	0.676814	0.767616	No Change
ACYP2	1.218	1.8509	1.81663	0.03	1.02	0.787687	0.853434	No Change
ADA	1.52	2.70241	2.43446	0.27	1.21	0.011925	0.0234693	No Change
ADAL	3.954	1.39163	1.7655	-0.37	-1.29	0.000355757	0.000896861	No Change
ADAM10	5.05	5.0863	5.52132	-0.44	-1.36	5.70073e-28	7.18084e-27	No Change
ADAM11	4.385	-1.95797	-2.07936	0.12	1.09	0.523171	0.633177	No Change
ADAM12	6.963	-0.306107	-1.29994	0.99	1.99	1.01541e-10	4.9821e-10	2HF Up
ADAM15	5.093	4.30574	4.67465	-0.37	-1.29	2.97512e-13	1.75158e-12	No Change
ADAM17	4.69	4.58778	4.27791	0.31	1.24	5.04603e-12	2.72536e-11	No Change
ADAM19	7.075	2.2183	3.85206	-1.63	-3.1	3.46031e-160	7.09176e-158	2HF Down
ADAM1A	2.839	-0.704991	-0.859063	0.15	1.11	0.531362	0.640591	No Change
ADAM20P1	3.034	-3.27609	-3.32193	0.05	1.04	0.856111	0.900588	No Change
ADAM21	2.662	-1.65331	-2.25045	0.6	1.52	0.0611496	0.103527	No Change
ADAM21P1	2.048	-2.70995	-2.68964	-0.02	-1.01	0.966964	0.976949	No Change
ADAM22	11.111	0.795512	0.784968	0.01	1.01	0.761647	0.836433	No Change
ADAM23	6.245	-3.18442	-3.18842	0	1	0.965895	0.976323	No Change
ADAM32	3.377	-3.03926	-3.02661	-0.01	-1.01	0.917721	0.946427	No Change
ADAM8	3.805	2.38459	3.31575	-0.93	-1.91	1.23009e-08	5.08601e-08	2HF Down
ADAM9	6.051	5.20065	5.72026	-0.52	-1.43	1.17568e-47	2.90396e-46	No Change
ADAMTS1	4.642	0.902814	-0.0692814	0.97	1.96	5.78487e-13	3.3308e-12	2HF Up
ADAMTS12	5.136	-0.607799	-0.450419	-0.16	-1.12	0.416274	0.530745	No Change
ADAMTS13	7.332	-1.53526	-2.62329	1.09	2.13	1.44619e-08	5.94226e-08	2HF Up
ADAMTS14	6.754	-3.27609	-3.27609	0	1	0.577461	0.682549	No Change
ADAMTS15	5.668	1.06842	2.56071	-1.49	-2.81	7.76233e-66	3.19034e-64	2HF Down
ADAMTS16	5.835	-0.196434	-1.04029	0.84	1.79	7.35966e-08	2.82431e-07	2HF Up
ADAMTS17	6.604	0.609024	-0.677955	1.29	2.45	6.61944e-22	6.36995e-21	2HF Up
ADAMTS19	5.166	-3.32193	-3.32193	0	1	NA	NA	No Change
ADAMTS20	6.811	-1.6667	-1.6764	0.01	1.01	0.884893	0.922484	No Change
ADAMTS3	5.995	-1.05127	-0.46308	-0.59	-1.51	0.00121891	0.00283789	2HF Down
ADAMTS4	4.769	-3.27609	-3.10409	-0.17	-1.13	0.220214	0.314272	No Change
ADAMTS6	7.793	0.269404	-1.60264	1.87	3.66	5.43937e-39	1.01095e-37	2HF Up
ADAMTS7	6.284	-1.59606	-1.6481	0.05	1.04	0.762362	0.837037	No Change
ADAMTS9	8.648	1.40838	0.312898	1.1	2.14	2.82387e-33	4.3479e-32	2HF Up
ADAMTSL3	8.614	-2.34659	-2.25263	-0.09	-1.06	0.720202	0.803007	No Change
ADAMTSL4	4.564	0.736439	-0.838961	1.58	2.99	4.97417e-25	5.5674e-24	2HF Up
ADAMTSL5	2.995	1.24412	0.477461	0.77	1.71	3.32546e-08	1.31922e-07	2HF Up
ADAP1	2.962	1.95578	2.0141	-0.06	-1.04	0.74798	0.825288	No Change
ADAP2	2.756	-2.02661	-1.96789	-0.06	-1.04	0.982123	0.987265	No Change
ADAR	7.077	5.24369	5.53957	-0.3	-1.23	2.76022e-15	1.82562e-14	No Change
ADARB1	9.233	1.25659	0.875036	0.38	1.3	2.31375e-06	7.6784e-06	No Change
ADAT1	3.592	3.76191	3.78016	-0.02	-1.01	0.978759	0.985207	No Change
ADAT2	7.486	0.69305	-0.0511595	0.74	1.67	1.13246e-11	5.95731e-11	2HF Up
ADAT3	1.624	1.64775	1.7377	-0.09	-1.06	0.677926	0.768532	No Change
ADCK1	3.584	-1.12448	-1.49417	0.37	1.29	0.133014	0.204832	No Change
ADCK2	2.529	1.55223	1.98301	-0.43	-1.35	0.000332131	0.000840917	No Change
ADCK3	6.664	3.0558	2.83992	0.22	1.16	1.55126e-05	4.68841e-05	No Change
ADCK4	4.561	1.24683	1.4979	-0.25	-1.19	0.0206117	0.0387404	No Change
ADCK5	1.992	0.9996	1.05076	-0.05	-1.04	0.897889	0.931868	No Change
ADCY1	12.909	-3.32193	-3.32193	0	1	NA	NA	No Change
ADCY10	5.833	-3.23026	-3.18442	-0.05	-1.04	0.882864	0.921065	No Change
ADCY10P1	7.275	-1.67059	-2.59225	0.92	1.89	4.22806e-06	1.36055e-05	2HF Up
ADCY3	4.443	3.47878	3.31107	0.17	1.13	0.00122923	0.00286104	No Change
ADCY5	7	-3.32193	-3.32193	0	1	NA	NA	No Change
ADCY6	7.709	1.87349	2.0725	-0.2	-1.15	0.00753298	0.01537	No Change
ADCY7	6.224	3.94606	3.40612	0.54	1.45	4.87962e-30	6.67909e-29	No Change
ADCY9	7.716	1.74382	1.91687	-0.17	-1.13	0.0269338	0.0493688	No Change
ADD1	10.322	3.75462	4.22994	-0.48	-1.39	1.31981e-32	1.99365e-31	No Change
ADD2	6.856	1.27651	1.80106	-0.52	-1.43	3.36558e-10	1.58369e-09	No Change
ADD3	5.709	2.10243	3.01517	-0.91	-1.88	1.37443e-42	2.89107e-41	2HF Down
ADD3-AS1	1.396	-2.7566	-3.06959	0.31	1.24	0.380494	0.493169	No Change
ADGRA2	6.182	-1.40038	0.304811	-1.71	-3.27	8.67506e-28	1.08018e-26	2HF Down
ADGRA3	8.066	2.11363	2.09536	0.02	1.01	0.557523	0.66471	No Change
ADGRB1	5.498	-3.23425	-3.23026	0	1	0.985647	0.989692	No Change
ADGRB2	6.284	-1.82319	-1.06944	-0.75	-1.68	7.74641e-05	0.000212946	2HF Down
ADGRD1	6.014	1.67717	1.42317	0.25	1.19	0.00216593	0.00484491	No Change
ADGRE2	7.07	-3.18442	-3.23026	0.05	1.04	0.773694	0.84226	No Change
ADGRE5	3.472	5.42223	5.27078	0.15	1.11	2.53392e-05	7.41164e-05	No Change
ADGRF1	6.792	-3.32193	-3.23026	-0.09	-1.06	0.264396	0.366195	No Change
ADGRF3	5.657	-2.81324	-3.02375	0.21	1.16	0.277576	0.381245	No Change
ADGRF4	3.379	-3.02661	-2.59331	-0.43	-1.35	0.098215	0.157356	No Change
ADGRF5	6.818	2.1682	2.90465	-0.74	-1.67	2.32481e-22	2.28949e-21	2HF Down
ADGRG1	4.667	4.36694	4.92317	-0.56	-1.47	4.33994e-33	6.66864e-32	No Change
ADGRG2	4.824	0.122697	0.646648	-0.52	-1.43	0.00105887	0.00248743	No Change
ADGRG3	3.199	-3.23026	-2.80332	-0.43	-1.35	0.0799671	0.131339	No Change
ADGRG6	7.26	2.87754	3.55184	-0.67	-1.59	1.04496e-32	1.58638e-31	2HF Down
ADGRL1	7.833	1.21883	1.84585	-0.63	-1.55	1.73039e-15	1.15812e-14	2HF Down
ADGRL2	6.68	5.23829	5.10219	0.14	1.1	0.000119835	0.000321611	No Change
ADGRL3	6.93	-2.67892	-2.25592	-0.42	-1.34	0.0331065	0.0595724	No Change
ADGRV1	20.224	-1.17229	-1.00398	-0.17	-1.13	0.21322	0.30583	No Change
ADH5	3.701	3.72451	4.24301	-0.52	-1.43	6.31908e-22	6.08477e-21	No Change
ADHFE1	2.23	-1.64982	-2.98476	1.33	2.51	5.80787e-05	0.000162453	2HF Up
ADI1	4.611	4.80019	4.70709	0.09	1.06	0.0190768	0.0361016	No Change
ADIPOR1	2.339	5.77451	5.80665	-0.03	-1.02	0.714898	0.799	No Change
ADIPOR2	3.979	5.1532	5.15461	0	1	0.690374	0.77787	No Change
ADIRF	0.669	-2.25923	-1.6764	-0.58	-1.49	0.41932	0.533497	No Change
ADK	2.427	4.42643	4.46497	-0.04	-1.03	0.709415	0.794107	No Change
ADM	1.445	4.06403	4.25107	-0.19	-1.14	0.0254332	0.0469589	No Change
ADM2	4.271	3.13573	0.0823638	3.05	8.28	4.92342e-161	1.02286e-158	2HF Up
ADM5	2.11	0.178353	-0.194162	0.37	1.29	0.0796682	0.130904	No Change
ADNP	4.708	4.63419	5.0176	-0.38	-1.3	3.76062e-19	3.12171e-18	No Change
ADNP2	5.383	3.28243	3.14187	0.14	1.1	0.0058034	0.0120982	No Change
ADO	3.723	3.94486	3.82455	0.12	1.09	0.0122507	0.024051	No Change
ADORA1	3.266	-2.10348	-0.454129	-1.65	-3.14	7.18359e-11	3.55685e-10	2HF Down
ADORA2A	3.365	-2.98476	-3.32193	0.34	1.27	0.0487175	0.0845268	No Change
ADORA2B	1.883	4.5017	4.39644	0.11	1.08	0.0446457	0.0781506	No Change
ADPGK	3.011	4.19727	4.23028	-0.03	-1.02	0.745598	0.823279	No Change
ADPGK-AS1	2.727	-3.32193	-3.19576	-0.13	-1.09	0.504605	0.616518	No Change
ADPRH	3.503	-2.58555	-2.12438	-0.46	-1.38	0.0719345	0.119557	No Change
ADPRHL1	2.165	2.46132	2.55388	-0.09	-1.06	0.430244	0.543802	No Change
ADPRHL2	1.685	4.00163	4.0642	-0.06	-1.04	0.512032	0.623433	No Change
ADPRM	1.624	2.28399	1.77927	0.5	1.41	9.76236e-05	0.000265001	No Change
ADRA1B	2.252	-1.1862	0.496991	-1.68	-3.2	3.95031e-13	2.30602e-12	2HF Down
ADRA2B	3.265	-3.32193	-3.32193	0	1	NA	NA	No Change
ADRA2C	1.957	-3.32193	-3.32193	0	1	NA	NA	No Change
ADRB1	2.861	-1.99617	-1.67993	-0.32	-1.25	0.264672	0.36651	No Change
ADRB2	2.041	3.5023	2.99756	0.5	1.41	2.40199e-10	1.14196e-09	No Change
ADRBK1	3.423	4.09535	4.11175	-0.02	-1.01	0.961433	0.973306	No Change
ADRBK2	9.356	-0.0380117	0.033076	-0.07	-1.05	0.64335	0.739619	No Change
ADRM1	2.542	6.30858	6.14291	0.17	1.13	4.75701e-06	1.52301e-05	No Change
ADSL	1.766	6.39678	6.48712	-0.09	-1.06	0.063055	0.106337	No Change
ADSS	3.091	4.83805	5.14917	-0.31	-1.24	1.56366e-10	7.55239e-10	No Change
ADSSL1	2.064	-1.50457	-1.36997	-0.13	-1.09	0.707856	0.792802	No Change
ADTRP	2.896	-0.369164	-1.00133	0.63	1.55	0.00424399	0.00904628	2HF Up
AEBP1	4.408	-3.10074	-3.32193	0.22	1.16	0.112598	0.177162	No Change
AEBP2	5.798	3.46195	3.66343	-0.2	-1.15	0.000170616	0.000449619	No Change
AEN	3.704	3.79138	3.00418	0.79	1.73	1.76811e-40	3.46002e-39	2HF Up
AES	3.897	5.24832	5.69243	-0.44	-1.36	7.54165e-28	9.43702e-27	No Change
AFAP1	7.752	2.30374	3.462	-1.16	-2.23	1.21471e-103	1.07733e-101	2HF Down
AFAP1-AS1	6.792	5.3696	4.76318	0.61	1.53	8.73546e-55	2.70372e-53	2HF Up
AFAP1L1	4.545	1.32558	1.46336	-0.14	-1.1	0.223223	0.318069	No Change
AFAP1L2	5.676	-0.927019	0.346103	-1.27	-2.41	1.06835e-16	7.77473e-16	2HF Down
AFF1	10.213	3.19926	2.98664	0.21	1.16	0.000376201	0.000945082	No Change
AFF2	13.984	-3.14258	-3.18442	0.04	1.03	0.783238	0.85005	No Change
AFF3	8.94	-3.23026	-3.14657	-0.08	-1.06	0.239128	0.337172	No Change
AFF4	10.318	4.6188	4.7295	-0.11	-1.08	0.109491	0.173063	No Change
AFG3L1P	6.753	0.989295	0.328834	0.66	1.58	1.83044e-10	8.78772e-10	2HF Up
AFG3L2	3.192	4.53617	4.54757	-0.01	-1.01	0.888974	0.925593	No Change
AFMID	3.422	2.71402	2.66622	0.05	1.04	0.424546	0.538306	No Change
AFP	2.309	-2.7181	-2.94627	0.23	1.17	0.382749	0.495445	No Change
AFTPH	4.113	3.7741	3.79453	-0.02	-1.01	0.974821	0.982341	No Change
AGA	2.093	3.06292	3.35657	-0.29	-1.22	0.000573143	0.00140311	No Change
AGAP1	11.348	2.61705	2.5672	0.05	1.04	0.192132	0.279991	No Change
AGAP11	5.657	-2.82541	-2.64976	-0.18	-1.13	0.596035	0.697555	No Change
AGAP2	6.068	0.966943	1.03544	-0.07	-1.05	0.651646	0.747254	No Change
AGAP2-AS1	1.529	2.65184	2.77173	-0.12	-1.09	0.394579	0.507435	No Change
AGAP3	7.425	2.62726	2.64512	-0.02	-1.01	0.999494	0.999626	No Change
AGAP4	2.877	-1.22177	-2.07748	0.86	1.82	0.00377243	0.00810149	2HF Up
AGAP5	3.929	-1.04779	-2.03627	0.99	1.99	6.58777e-05	0.000182751	2HF Up
AGAP6	2.764	0.818452	-0.218599	1.04	2.06	4.71706e-08	1.84047e-07	2HF Up
AGBL2	3.861	-1.81474	-2.39593	0.58	1.49	0.0196702	0.0371088	No Change
AGBL3	3.516	-2.39726	-2.24607	-0.15	-1.11	0.479282	0.59145	No Change
AGBL5	3.399	2.69025	2.61781	0.07	1.05	0.294992	0.401855	No Change
AGER	2.445	-0.995604	-1.26657	0.27	1.21	0.33306	0.443087	No Change
AGFG1	8.724	3.56558	3.61294	-0.05	-1.04	0.477854	0.590302	No Change
AGFG2	5.431	0.605758	1.44358	-0.84	-1.79	3.79896e-15	2.49524e-14	2HF Down
AGGF1	4.804	3.50708	3.61169	-0.1	-1.07	0.0990278	0.158457	No Change
AGK	3.794	2.60989	2.3784	0.23	1.17	0.0011358	0.00265459	No Change
AGL	8.181	3.42259	3.7603	-0.34	-1.27	5.45554e-11	2.72346e-10	No Change
AGMAT	3.147	2.06428	1.56448	0.5	1.41	8.95536e-07	3.10297e-06	No Change
AGMO	2.462	-2.74559	-2.16495	-0.58	-1.49	0.0889162	0.144163	No Change
AGO1	7.677	2.38618	2.65666	-0.27	-1.21	0.00010236	0.000277014	No Change
AGO2	3.481	4.02934	3.6866	0.34	1.27	0.00929644	0.0186357	No Change
AGO3	4.494	2.37334	1.75965	0.61	1.53	3.45162e-14	2.14274e-13	2HF Up
AGO4	7.042	1.44123	0.889422	0.55	1.46	7.88378e-10	3.6221e-09	No Change
AGPAT1	3.192	4.44351	4.79799	-0.35	-1.27	9.93856e-12	5.24637e-11	No Change
AGPAT2	1.542	4.54633	4.85974	-0.31	-1.24	3.83691e-06	1.24127e-05	No Change
AGPAT3	7.62	3.45236	3.27032	0.18	1.13	2.13066e-05	6.31247e-05	No Change
AGPAT4	8.656	1.17805	1.04254	0.14	1.1	0.0595717	0.101059	No Change
AGPAT4-IT1	1.85	-1.72765	-2.46511	0.74	1.67	0.0573011	0.0976656	No Change
AGPAT5	5.511	3.32728	3.62118	-0.29	-1.22	2.49812e-07	9.1161e-07	No Change
AGPS	7.72	4.21664	4.60128	-0.38	-1.3	1.65269e-21	1.56264e-20	No Change
AGR2	1.665	2.90932	4.03177	-1.12	-2.17	1.96484e-10	9.40617e-10	2HF Down
AGRN	7.29	4.10338	4.48469	-0.38	-1.3	7.21717e-13	4.13196e-12	No Change
AGT	2.576	-2.80792	-2.33287	-0.48	-1.39	0.149823	0.226519	No Change
AGTPBP1	4.913	4.15333	4.07278	0.08	1.06	0.0350164	0.0627136	No Change
AGTRAP	1.274	4.28482	3.88854	0.4	1.32	2.76433e-07	1.00537e-06	No Change
AHCTF1	8.806	3.23782	3.04623	0.19	1.14	3.68011e-05	0.000105526	No Change
AHCTF1P1	8.835	2.23033	2.04132	0.19	1.14	0.00112451	0.00262941	No Change
AHCY	3.315	6.1488	6.13129	0.02	1.01	0.323692	0.433285	No Change
AHCYL1	4.948	5.93986	6.15599	-0.22	-1.16	4.26188e-09	1.84095e-08	No Change
AHCYL2	5.759	1.69435	1.6611	0.03	1.02	0.574667	0.679722	No Change
AHDC1	6.611	1.5902	2.46755	-0.88	-1.84	1.95182e-28	2.51335e-27	2HF Down
AHI1	6.413	1.16273	0.71875	0.44	1.36	5.56978e-06	1.77015e-05	No Change
AHNAK	19.258	5.80902	6.40584	-0.6	-1.52	0.00762226	0.0155354	2HF Down
AHNAK2	18.337	2.71869	2.88231	-0.16	-1.12	0.299184	0.406616	No Change
AHR	6.236	4.13304	4.47986	-0.35	-1.27	6.66977e-15	4.32281e-14	No Change
AHRR	6.862	2.75486	1.53747	1.22	2.33	4.74225e-67	2.00897e-65	2HF Up
AHSA1	1.527	7.43345	6.75782	0.68	1.6	3.6383e-81	2.06661e-79	2HF Up
AHSA2	3.027	2.78133	1.1606	1.62	3.07	5.99946e-41	1.20037e-39	2HF Up
AIDA	4.48	1.57872	1.95718	-0.38	-1.3	5.61155e-05	0.000157339	No Change
AIF1L	3.715	1.92319	2.18515	-0.26	-1.2	0.00618474	0.0128342	No Change
AIFM1	3.236	3.70136	3.69574	0.01	1.01	0.764591	0.837664	No Change
AIFM2	4.637	3.80325	2.97796	0.83	1.78	5.77206e-47	1.39172e-45	2HF Up
AIFM3	2.506	-3.32193	-3.14657	-0.18	-1.13	0.465487	0.579224	No Change
AIG1	4.631	2.04526	2.08279	-0.04	-1.03	0.756882	0.831863	No Change
AIM1	8.118	2.93925	4.59209	-1.65	-3.14	2.93959e-276	1.78327e-273	2HF Down
AIM1L	5.365	-3.10409	-2.71456	-0.39	-1.31	0.0315561	0.0570009	No Change
AIMP1	3.251	4.24862	3.93198	0.32	1.25	1.0289e-09	4.69304e-09	No Change
AIMP2	1.215	5.14056	4.89197	0.25	1.19	2.99517e-05	8.68542e-05	No Change
AIP	1.227	4.62047	4.92075	-0.3	-1.23	1.09509e-05	3.37085e-05	No Change
AJUBA	4.735	4.84331	3.90338	0.94	1.92	2.90058e-100	2.35242e-98	2HF Up
AK1	2.259	3.65035	4.26169	-0.61	-1.53	1.90475e-14	1.20314e-13	2HF Down
AK2	5.763	4.39173	4.23205	0.16	1.12	3.52207e-05	0.000101207	No Change
AK3	4.613	2.1307	2.39906	-0.27	-1.21	0.00101212	0.00238313	No Change
AK4	7.312	1.8688	3.10001	-1.23	-2.35	6.45157e-88	4.09391e-86	2HF Down
AK7	4.31	-2.6709	-2.42326	-0.25	-1.19	0.487757	0.599313	No Change
AK8	2.575	-3.23026	-2.90778	-0.32	-1.25	0.191305	0.279028	No Change
AK9	8.792	-1.30044	-1.54412	0.24	1.18	0.116246	0.182353	No Change
AKAP1	4.765	3.64115	4.18792	-0.55	-1.46	8.36915e-22	8.01304e-21	No Change
AKAP10	3.933	3.70998	3.54791	0.16	1.12	0.00227621	0.00507065	No Change
AKAP11	9.907	3.75395	4.11242	-0.36	-1.28	7.45112e-09	3.1505e-08	No Change
AKAP12	8.893	2.22106	3.15548	-0.93	-1.91	9.6684e-65	3.85871e-63	2HF Down
AKAP13	16.994	2.37056	2.25986	0.11	1.08	0.260585	0.361842	No Change
AKAP2	7.311	-2.46511	-2.39726	-0.07	-1.05	0.782889	0.849914	No Change
AKAP3	3.31	-3.23026	-3.27609	0.05	1.04	0.799732	0.862518	No Change
AKAP5	6.485	-2.275	-0.899266	-1.38	-2.6	4.27805e-13	2.49063e-12	2HF Down
AKAP6	12.386	-1.31126	-1.37662	0.07	1.05	0.58318	0.68797	No Change
AKAP7	3.451	0.817201	0.745352	0.07	1.05	0.52793	0.637416	No Change
AKAP8	3.942	3.34425	3.07302	0.27	1.21	1.98723e-05	5.91761e-05	No Change
AKAP8L	2.982	3.88105	3.7166	0.16	1.12	0.0024047	0.00533183	No Change
AKAP9	16.203	2.98905	2.82709	0.16	1.12	0.13513	0.207532	No Change
AKIP1	2.275	2.65891	2.75122	-0.09	-1.06	0.426252	0.539926	No Change
AKIRIN1	2.721	4.49031	4.31169	0.18	1.13	0.000735498	0.00176916	No Change
AKIRIN2	1.927	4.5892	4.41785	0.17	1.13	0.0016488	0.00376139	No Change
AKNA	8.755	1.81165	1.93603	-0.12	-1.09	0.117992	0.184763	No Change
AKNAD1	3.9	-2.37126	-2.47857	0.11	1.08	0.622402	0.721993	No Change
AKR1A1	2.003	4.36738	4.15141	0.22	1.16	0.000525199	0.00129221	No Change
AKR1B1	1.388	6.10541	5.50842	0.6	1.52	4.65789e-30	6.38134e-29	2HF Up
AKR1B10	1.586	0.86858	-1.84223	2.71	6.54	2.37234e-20	2.11144e-19	2HF Up
AKR1B15	3.316	-3.27609	-3.32193	0.05	1.04	0.856111	0.900588	No Change
AKR1C1	2.823	3.73143	-0.491652	4.22	18.64	7.27845e-228	2.83038e-225	2HF Up
AKR1C2	4.143	1.23279	-1.63582	2.87	7.31	1.27717e-60	4.67864e-59	2HF Up
AKR1C3	2.599	2.82043	1.33107	1.49	2.81	1.39151e-39	2.65454e-38	2HF Up
AKR1E2	2.12	-2.77014	-2.5891	-0.18	-1.13	0.589904	0.692882	No Change
AKR7A2	3.031	3.01755	3.4737	-0.46	-1.38	6.55849e-09	2.79164e-08	No Change
AKR7A2P1	1.323	0.270194	0.857782	-0.59	-1.51	0.0135934	0.0264813	2HF Down
AKR7A3	1.234	-2.47857	-2.76092	0.28	1.21	0.600672	0.701509	No Change
AKR7L	2.307	-2.91309	-3.05889	0.15	1.11	0.496296	0.608326	No Change
AKT1	4.693	4.45545	4.48555	-0.03	-1.02	0.789398	0.854777	No Change
AKT1S1	3.003	4.68996	4.59332	0.1	1.07	0.024345	0.04512	No Change
AKT2	7.126	3.38904	3.67354	-0.28	-1.21	4.33178e-08	1.69363e-07	No Change
AKT3	7.326	4.00081	4.02855	-0.03	-1.02	0.814665	0.874285	No Change
AKTIP	2.508	1.53384	1.80268	-0.27	-1.21	0.0484104	0.0840421	No Change
ALAD	3.523	3.12569	3.42786	-0.3	-1.23	6.19766e-06	1.9582e-05	No Change
ALAS1	2.44	5.31253	4.72514	0.59	1.51	7.2005e-37	1.25955e-35	2HF Up
ALB	2.253	-3.05889	-3.32193	0.26	1.2	0.219577	0.31354	No Change
ALCAM	7.178	4.45885	4.8964	-0.44	-1.36	4.49404e-30	6.1792e-29	No Change
ALDH16A1	3.089	3.81428	3.81211	0	1	0.715645	0.799636	No Change
ALDH18A1	3.445	4.76617	4.7678	0	1	0.730268	0.811384	No Change
ALDH1A1	2.431	-3.32193	-3.23425	-0.09	-1.06	0.771757	0.840476	No Change
ALDH1A3	3.482	0.27295	0.666012	-0.39	-1.31	0.0141022	0.0274056	No Change
ALDH1B1	3.068	3.20221	3.35864	-0.16	-1.12	0.0556048	0.095095	No Change
ALDH1L1	11.377	-3.32193	-3.32193	0	1	0.836426	0.891632	No Change
ALDH1L2	8.165	-2.98191	-2.98191	0	1	0.72025	0.803007	No Change
ALDH2	2.047	5.40903	4.17599	1.23	2.35	6.28752e-117	7.33512e-115	2HF Up
ALDH3A1	4.045	-3.23026	-3.23026	0	1	0.904629	0.937067	No Change
ALDH3A2	4.143	4.72941	4.95192	-0.22	-1.16	0.000576999	0.00141141	No Change
ALDH3B1	5.987	2.16741	2.36786	-0.2	-1.15	0.0121686	0.0239083	No Change
ALDH3B2	2.845	-3.27609	-3.27609	0	1	0.939539	0.961014	No Change
ALDH4A1	3.565	0.443271	0.268982	0.17	1.13	0.263452	0.365187	No Change
ALDH5A1	5.159	1.14776	1.36461	-0.22	-1.16	0.0475179	0.0826346	No Change
ALDH6A1	2.331	1.60459	1.81521	-0.21	-1.16	0.120973	0.188713	No Change
ALDH7A1	5.277	2.66493	3.16873	-0.5	-1.41	1.73895e-15	1.16282e-14	No Change
ALDH8A1	2.591	-2.94627	-3.02375	0.08	1.06	0.825246	0.882256	No Change
ALDH9A1	2.772	5.10816	5.32615	-0.22	-1.16	3.37719e-06	1.09793e-05	No Change
ALDOA	3.454	7.82601	8.3475	-0.52	-1.43	1.55069e-50	4.22221e-49	No Change
ALDOC	1.642	4.17212	5.19555	-1.02	-2.03	1.36238e-53	4.03552e-52	2HF Down
ALG1	5.308	1.78435	2.13913	-0.35	-1.27	1.62921e-05	4.90541e-05	No Change
ALG10	3.124	1.09409	1.33648	-0.24	-1.18	0.072348	0.1201	No Change
ALG10B	10.071	0.463589	0.831137	-0.37	-1.29	8.54694e-05	0.000233807	No Change
ALG11	2.005	-0.576983	-0.6963	0.12	1.09	0.725038	0.807168	No Change
ALG12	2.363	3.13677	2.96564	0.17	1.13	0.0271804	0.0497536	No Change
ALG13	6.975	1.88056	1.6769	0.2	1.15	0.00298963	0.00652854	No Change
ALG14	1.053	3.20412	3.46291	-0.26	-1.2	0.0260175	0.047892	No Change
ALG1L	0.914	-3.19576	-3.16012	-0.04	-1.03	0.943815	0.961014	No Change
ALG1L9P	3.864	-2.98811	-3.23026	0.24	1.18	0.241806	0.340347	No Change
ALG2	2.986	4.33565	3.8711	0.46	1.38	8.42381e-17	6.16283e-16	No Change
ALG3	2.243	3.9208	3.60011	0.32	1.25	1.15882e-06	3.97887e-06	No Change
ALG5	1.338	4.36209	3.76835	0.59	1.51	1.53018e-12	8.57283e-12	2HF Up
ALG6	3.356	2.63751	2.81275	-0.18	-1.13	0.0454222	0.0793542	No Change
ALG8	1.823	5.26624	5.21327	0.05	1.04	0.154631	0.23256	No Change
ALG9	7.791	1.72904	2.10366	-0.37	-1.29	1.25143e-07	4.69087e-07	No Change
ALKBH1	2.579	2.25568	2.09576	0.16	1.12	0.0864912	0.140758	No Change
ALKBH2	1.193	3.87665	3.52216	0.35	1.27	3.56191e-05	0.000102291	No Change
ALKBH3	1.718	3.30352	3.11697	0.19	1.14	0.0445677	0.0780411	No Change
ALKBH4	2.118	1.77895	2.18721	-0.41	-1.33	0.000940559	0.00222501	No Change
ALKBH5	3.429	4.25227	4.96343	-0.71	-1.64	8.81788e-43	1.86776e-41	2HF Down
ALKBH6	1.564	2.36419	2.05849	0.31	1.24	0.0149939	0.0289383	No Change
ALKBH7	1.327	2.99458	3.3808	-0.39	-1.31	0.000414785	0.00103652	No Change
ALKBH8	4.055	2.70297	2.90619	-0.2	-1.15	0.00780348	0.0158622	No Change
ALMS1	13.607	2.12157	2.27469	-0.15	-1.11	0.0732957	0.12146	No Change
ALOX12-AS1	2.136	-0.977307	-1.22828	0.25	1.19	0.388797	0.50119	No Change
ALOX12B	2.487	-3.03395	-2.83896	-0.19	-1.14	0.540483	0.649574	No Change
ALOX12P2	3.067	-2.67041	-3.03926	0.37	1.29	0.209179	0.301016	No Change
ALOX15	3.011	-3.23026	-3.32193	0.09	1.06	0.587705	0.691155	No Change
ALOX15B	2.991	-3.32193	-3.32193	0	1	NA	NA	No Change
ALOX5AP	1.264	-2.68707	-2.07144	-0.62	-1.54	0.162693	0.242783	No Change
ALOXE3	3.62	0.849436	-1.46673	2.32	4.99	5.94273e-33	9.09459e-32	2HF Up
ALPK1	8.615	0.524846	-0.122453	0.65	1.57	7.54956e-10	3.47275e-09	2HF Up
ALPK2	7.626	-3.14258	-3.14258	0	1	0.766026	0.838994	No Change
ALPK3	10.991	-2.8746	-2.95494	0.08	1.06	0.572682	0.678009	No Change
ALPL	2.733	-3.32193	-3.32193	0	1	NA	NA	No Change
ALPP	2.856	-2.29846	-1.14741	-1.15	-2.22	6.02487e-05	0.000168058	2HF Down
ALS2	9.992	2.1331	1.66293	0.47	1.39	1.98586e-14	1.25333e-13	No Change
ALS2CL	5.585	0.61206	-0.691666	1.3	2.46	1.84876e-20	1.65516e-19	2HF Up
ALS2CR12	2.177	-3.18842	-3.10808	-0.08	-1.06	0.681437	0.771129	No Change
ALYREF	1.091	6.83981	7.23871	-0.4	-1.32	3.90089e-12	2.12427e-11	No Change
AMACR	3.858	1.58856	2.4702	-0.88	-1.84	2.59634e-21	2.43363e-20	2HF Down
AMBP	2.03	-3.0204	-3.14657	0.13	1.09	0.693325	0.780337	No Change
AMBRA1	5.796	2.42924	2.49984	-0.07	-1.05	0.472709	0.585855	No Change
AMD1	3.606	4.91211	4.90495	0.01	1.01	0.56813	0.673988	No Change
AMDHD1	2.127	0.210964	0.350689	-0.14	-1.1	0.504331	0.616518	No Change
AMDHD2	2.272	2.22093	1.61213	0.61	1.53	1.42152e-07	5.29568e-07	2HF Up
AMER1	8.441	0.435643	0.548617	-0.11	-1.08	0.38663	0.499114	No Change
AMFR	3.586	4.88199	4.91311	-0.03	-1.02	0.754986	0.830249	No Change
AMH	2.013	2.27912	1.34619	0.93	1.91	1.68969e-13	1.0081e-12	2HF Up
AMIGO1	2.469	1.06064	0.775934	0.28	1.21	0.0489097	0.0848216	No Change
AMIGO2	3.953	6.65547	5.91431	0.74	1.67	2.49419e-94	1.82738e-92	2HF Up
AMIGO3	2.971	0.715896	0.381829	0.33	1.26	0.0268792	0.0492808	No Change
AMMECR1	5.899	2.95142	3.16389	-0.21	-1.16	0.000571551	0.00139989	No Change
AMMECR1L	4.767	3.66334	3.36673	0.3	1.23	8.94973e-09	3.75468e-08	No Change
AMN	2.334	-2.82593	-3.32193	0.5	1.41	0.0620462	0.104939	No Change
AMN1	2.396	1.48249	1.57756	-0.1	-1.07	0.541474	0.650352	No Change
AMOT	7.673	-0.89202	-0.110669	-0.78	-1.72	3.39911e-08	1.34598e-07	2HF Down
AMOTL1	8.986	2.85079	3.43327	-0.58	-1.49	1.79464e-26	2.12306e-25	No Change
AMOTL2	5.617	4.56222	3.98882	0.57	1.48	6.75112e-32	9.86392e-31	No Change
AMPD2	4.905	4.21208	3.83221	0.38	1.3	7.68141e-17	5.62784e-16	No Change
AMPD3	5.691	1.42294	1.07928	0.34	1.27	0.000110217	0.00029727	No Change
AMPH	5.259	-2.50291	-1.82319	-0.68	-1.6	0.00349065	0.00753369	2HF Down
AMT	2.35	-0.39592	-0.863593	0.47	1.39	0.0567664	0.0968522	No Change
AMY2B	6.819	-1.16573	-1.48748	0.32	1.25	0.0574846	0.0979233	No Change
AMZ1	4.748	-2.71456	-3.05889	0.34	1.27	0.0761248	0.125741	No Change
AMZ2	2.961	4.65072	4.66331	-0.01	-1.01	0.937068	0.960857	No Change
AMZ2P1	3.752	-0.349419	-0.605873	0.26	1.2	0.19544	0.28413	No Change
ANAPC1	7.688	2.2848	2.14432	0.14	1.1	0.0159043	0.0305322	No Change
ANAPC10	1.944	2.58606	2.60189	-0.02	-1.01	0.966951	0.976949	No Change
ANAPC11	1.387	4.46873	4.62688	-0.16	-1.12	0.0307427	0.0556313	No Change
ANAPC13	1.839	3.77574	3.97689	-0.2	-1.15	0.0131165	0.025605	No Change
ANAPC15	2.119	2.29403	2.79773	-0.5	-1.41	9.93264e-07	3.42906e-06	No Change
ANAPC16	4.388	3.92019	3.6406	0.28	1.21	5.37411e-09	2.30302e-08	No Change
ANAPC1P1	1.756	-2.02661	-3.23425	1.21	2.31	0.00143072	0.00330012	2HF Up
ANAPC2	3.495	2.83309	2.95403	-0.12	-1.09	0.193658	0.281864	No Change
ANAPC4	3.955	2.99357	3.1555	-0.16	-1.12	0.0270449	0.0495486	No Change
ANAPC5	4.183	4.93796	4.85711	0.08	1.06	0.0150784	0.029094	No Change
ANAPC7	3.633	4.11163	4.32313	-0.21	-1.16	0.000149373	0.000396255	No Change
ANG	1.321	0.107291	0.689887	-0.58	-1.49	0.029211	0.0531447	No Change
ANGEL1	4.101	0.354481	-0.165734	0.52	1.43	0.000608169	0.00148121	No Change
ANGEL2	5.809	3.32235	3.31746	0	1	0.640665	0.737314	No Change
ANGPT1	5.137	-0.824836	-0.346697	-0.48	-1.39	0.00909803	0.0182708	No Change
ANGPTL4	1.896	5.12751	4.38329	0.74	1.67	7.99616e-25	8.85181e-24	2HF Up
ANGPTL6	1.867	-3.18842	-2.81324	-0.38	-1.3	0.260783	0.36207	No Change
ANK1	9.235	-0.32268	1.53493	-1.86	-3.63	2.35042e-84	1.38165e-82	2HF Down
ANK2	15.198	1.48857	0.909025	0.58	1.49	1.53151e-14	9.7387e-14	No Change
ANK3	19.562	-1.77186	-0.721068	-1.05	-2.07	2.98048e-23	3.03777e-22	2HF Down
ANKAR	5.518	0.000816833	-0.836956	0.84	1.79	7.39856e-08	2.8378e-07	2HF Up
ANKDD1A	4.558	-1.91618	-1.95242	0.04	1.03	0.783188	0.85005	No Change
ANKDD1B	2.538	-3.23026	-3.14258	-0.09	-1.06	0.656341	0.751382	No Change
ANKEF1	3.857	1.99576	2.28842	-0.29	-1.22	0.00191095	0.0043076	No Change
ANKFN1	2.409	0.764815	-0.533679	1.3	2.46	8.36203e-11	4.12821e-10	2HF Up
ANKFY1	9.154	3.00484	2.91603	0.09	1.06	0.0401488	0.0709896	No Change
ANKH	8.195	3.52408	4.13497	-0.61	-1.53	2.63484e-40	5.12965e-39	2HF Down
ANKHD1	8.476	-0.257321	-0.324801	0.07	1.05	0.519675	0.630158	No Change
ANKHD1-EIF4EBP3	8.364	-2.12295	-2.47542	0.35	1.27	0.045003	0.0787302	No Change
ANKIB1	6.061	4.37728	4.37243	0	1	0.58073	0.68593	No Change
ANKK1	2.535	-3.19576	-3.14992	-0.05	-1.04	0.81485	0.874285	No Change
ANKLE1	3.311	-1.46088	-2.49259	1.03	2.04	0.000226673	0.000587343	2HF Up
ANKLE2	4.701	4.49899	4.025	0.47	1.39	3.49175e-28	4.46461e-27	No Change
ANKMY1	5.55	0.880635	0.400428	0.48	1.39	1.34282e-05	4.09023e-05	No Change
ANKMY2	2.656	2.99541	2.67989	0.32	1.25	9.76418e-05	0.000265003	No Change
ANKRA2	2.189	1.7491	1.10742	0.64	1.56	4.80637e-06	1.53816e-05	2HF Up
ANKRD1	1.965	5.21893	4.37066	0.85	1.8	1.3937e-09	6.28325e-09	2HF Up
ANKRD10	3.211	2.1549	2.06882	0.09	1.06	0.266138	0.368228	No Change
ANKRD11	14.072	5.23572	4.43644	0.8	1.74	1.14448e-80	6.45249e-79	2HF Up
ANKRD12	11.849	2.43265	2.71748	-0.28	-1.21	3.87987e-07	1.38943e-06	No Change
ANKRD13A	5.981	3.16975	3.32286	-0.15	-1.11	0.00911614	0.0183047	No Change
ANKRD13B	3.346	3.56356	2.60132	0.96	1.95	4.06795e-40	7.86921e-39	2HF Up
ANKRD13C	5.654	3.46198	3.39575	0.07	1.05	0.10871	0.172025	No Change
ANKRD13D	3.986	2.32958	1.98773	0.34	1.27	2.27568e-05	6.71196e-05	No Change
ANKRD16	2.63	0.846087	1.10352	-0.26	-1.2	0.110393	0.174216	No Change
ANKRD17	9.664	4.30459	4.2569	0.05	1.04	0.155717	0.234007	No Change
ANKRD18A	5.031	0.160967	-0.0398107	0.2	1.15	0.118655	0.185671	No Change
ANKRD18B	3.737	-3.14992	-3.23026	0.08	1.06	0.542608	0.651237	No Change
ANKRD19P	2.621	-1.48971	-1.26313	-0.23	-1.17	0.540393	0.649517	No Change
ANKRD2	1.442	-3.06675	-3.06959	0	1	0.824355	0.881522	No Change
ANKRD20A11P	2.893	-3.23425	-3.27609	0.04	1.03	0.845778	0.898695	No Change
ANKRD20A19P	5.091	-3.27609	-3.32193	0.05	1.04	0.856111	0.900588	No Change
ANKRD20A5P	6.844	-1.51573	-1.47542	-0.04	-1.03	0.863323	0.90585	No Change
ANKRD20A9P	37.566	-3.05889	-3.0204	-0.04	-1.03	0.507187	0.618794	No Change
ANKRD22	3.977	-3.32193	-2.95494	-0.37	-1.29	0.0263381	0.048394	No Change
ANKRD23	2.573	-0.515775	-1.61797	1.1	2.14	5.01309e-05	0.000141448	2HF Up
ANKRD24	4.099	-1.90092	-2.65143	0.75	1.68	0.00555668	0.0116174	2HF Up
ANKRD26	6.891	1.57134	1.73501	-0.16	-1.12	0.0727952	0.120749	No Change
ANKRD27	6.48	3.14438	3.51573	-0.37	-1.29	1.20146e-12	6.79393e-12	No Change
ANKRD28	9.905	4.42268	4.27064	0.15	1.11	8.7983e-05	0.000240293	No Change
ANKRD29	2.263	-0.507945	-0.898618	0.39	1.31	0.114136	0.179415	No Change
ANKRD30BL	2.16	-2.81827	-3.10808	0.29	1.22	0.338279	0.448849	No Change
ANKRD31	6.011	-2.09291	-2.42924	0.34	1.27	0.156305	0.234706	No Change
ANKRD33B	9.329	2.794	2.9309	-0.14	-1.1	0.0271315	0.0496771	No Change
ANKRD34A	3.608	-1.27367	-0.837115	-0.44	-1.36	0.0809652	0.132834	No Change
ANKRD35	3.349	-3.27609	-2.95494	-0.32	-1.25	0.0829592	0.135709	No Change
ANKRD36	9.554	-1.36811	-1.74061	0.37	1.29	0.0152881	0.0294462	No Change
ANKRD36B	6.674	-1.66204	-1.57294	-0.09	-1.06	0.652153	0.747585	No Change
ANKRD37	1.565	1.40946	2.07789	-0.67	-1.59	2.95515e-05	8.58251e-05	2HF Down
ANKRD39	0.894	3.28803	3.02937	0.26	1.2	0.0345387	0.0619018	No Change
ANKRD40	4.164	4.27244	4.36946	-0.1	-1.07	0.0977739	0.156781	No Change
ANKRD42	5.464	1.64267	1.38662	0.26	1.2	0.00264532	0.00582447	No Change
ANKRD44	11.296	0.196355	0.770764	-0.57	-1.48	6.07867e-10	2.8115e-09	No Change
ANKRD45	4.115	-3.02661	-3.23026	0.2	1.15	0.20877	0.300485	No Change
ANKRD46	5.364	0.98534	0.833937	0.15	1.11	0.109765	0.173387	No Change
ANKRD49	3.022	2.30037	2.03976	0.26	1.2	0.00454535	0.00964527	No Change
ANKRD50	8.792	2.73411	2.95974	-0.23	-1.17	8.65339e-05	0.000236506	No Change
ANKRD52	8.69	5.02829	4.67798	0.35	1.27	1.50028e-17	1.13482e-16	No Change
ANKRD54	2.091	2.67599	2.71814	-0.04	-1.03	0.795928	0.860006	No Change
ANKRD6	6.627	-0.174177	0.0276765	-0.2	-1.15	0.149621	0.226304	No Change
ANKRD61	1.42	-2.68707	-3.00077	0.31	1.24	0.496443	0.608409	No Change
ANKRD63	1.142	-1.82081	-1.9738	0.15	1.11	0.769655	0.840476	No Change
ANKRD9	1.714	0.860128	1.45551	-0.6	-1.52	0.000926101	0.00219251	2HF Down
ANKS1A	7.176	2.68141	2.40878	0.27	1.21	2.00472e-06	6.70273e-06	No Change
ANKS1B	7.721	-2.71456	-2.41269	-0.3	-1.23	0.102774	0.163589	No Change
ANKS3	5.63	1.43458	0.601421	0.83	1.78	1.03763e-14	6.65119e-14	2HF Up
ANKS6	8.124	3.0088	2.66733	0.34	1.27	3.31145e-12	1.81239e-11	No Change
ANKZF1	4.464	2.7732	3.13235	-0.36	-1.28	6.24963e-06	1.97421e-05	No Change
ANLN	4.746	6.58919	6.95843	-0.37	-1.29	1.49369e-22	1.48254e-21	No Change
ANO1	5.481	-3.14258	-1.90902	-1.23	-2.35	5.97782e-09	2.55523e-08	2HF Down
ANO10	2.84	3.96229	4.03514	-0.07	-1.05	0.33331	0.443375	No Change
ANO2	5.065	-3.27609	-3.32193	0.05	1.04	0.856111	0.900588	No Change
ANO4	4.663	-3.23026	-3.23026	0	1	0.923643	0.950636	No Change
ANO6	7.29	4.43284	4.77883	-0.35	-1.27	1.47196e-15	9.89966e-15	No Change
ANO7	4.423	-1.35508	-1.28775	-0.07	-1.05	0.839746	0.894416	No Change
ANO8	4.692	1.45103	1.84358	-0.39	-1.31	4.00695e-05	0.000114314	No Change
ANO9	3.077	-3.32193	-3.32193	0	1	NA	NA	No Change
ANOS1	6.3	-1.70543	-1.46224	-0.24	-1.18	0.237236	0.33494	No Change
ANP32A	2.459	5.3245	5.97453	-0.65	-1.57	3.30475e-50	8.90229e-49	2HF Down
ANP32A-IT1	3.28	-1.54778	-2.2068	0.66	1.58	0.0151662	0.0292485	2HF Up
ANP32AP1	0.737	3.78057	4.30076	-0.52	-1.43	1.17788e-06	4.04101e-06	No Change
ANP32B	1.609	7.31821	7.52827	-0.21	-1.16	5.96258e-08	2.30626e-07	No Change
ANP32C	0.704	3.03999	3.42153	-0.38	-1.3	0.00728964	0.0149056	No Change
ANP32D	0.395	-0.332257	-0.123589	-0.21	-1.16	0.678687	0.769114	No Change
ANP32E	3.545	6.15198	6.55077	-0.4	-1.32	3.06741e-26	3.60344e-25	No Change
ANPEP	3.629	-3.02375	-0.568985	-2.45	-5.46	3.64887e-21	3.38256e-20	2HF Down
ANTXR1	7.606	4.1382	4.00469	0.13	1.09	0.000218812	0.000568528	No Change
ANTXR2	8.256	3.22465	4.54772	-1.32	-2.5	4.68796e-179	1.14674e-176	2HF Down
ANXA1	2.76	8.22463	8.07156	0.15	1.11	3.68661e-08	1.45337e-07	No Change
ANXA11	4.014	4.74418	5.38098	-0.64	-1.56	1.22894e-49	3.28136e-48	2HF Down
ANXA2	2.288	7.62087	8.14008	-0.52	-1.43	1.50279e-50	4.09915e-49	No Change
ANXA2P1	1.342	2.47204	2.85437	-0.38	-1.3	0.00172791	0.00392886	No Change
ANXA2P2	1.309	8.01279	8.56515	-0.55	-1.46	1.32306e-51	3.68853e-50	No Change
ANXA2P3	1.349	5.20742	5.84722	-0.64	-1.56	9.20869e-35	1.5001e-33	2HF Down
ANXA2R	1.265	0.833236	2.67639	-1.84	-3.58	2.07915e-25	2.37085e-24	2HF Down
ANXA3	1.605	4.79515	3.88728	0.91	1.88	5.8816e-39	1.0918e-37	2HF Up
ANXA4	3.034	3.72269	3.81477	-0.09	-1.06	0.210992	0.303078	No Change
ANXA5	1.621	8.16394	8.25138	-0.09	-1.06	0.0423917	0.0745741	No Change
ANXA6	3.088	6.54481	6.80486	-0.26	-1.2	6.79442e-12	3.62704e-11	No Change
ANXA7	2.572	5.53166	5.31449	0.22	1.16	9.91983e-08	3.74892e-07	No Change
ANXA8	9.229	-3.08111	-2.78692	-0.29	-1.22	0.0904126	0.146261	No Change
ANXA9	1.81	-1.8327	-2.09741	0.26	1.2	0.482164	0.594271	No Change
AOC1	6.688	-3.27609	-3.32193	0.05	1.04	0.856111	0.900588	No Change
AOC2	2.661	1.77391	0.373316	1.4	2.64	3.86631e-21	3.57976e-20	2HF Up
AOC3	4.149	-0.0255175	-1.57451	1.55	2.93	2.70267e-15	1.78911e-14	2HF Up
AOX1	4.999	2.38105	1.89978	0.48	1.39	4.92206e-10	2.28701e-09	No Change
AP1AR	3.15	3.28411	3.46869	-0.18	-1.13	0.0094932	0.0189889	No Change
AP1B1	6.035	4.10729	4.54585	-0.44	-1.36	6.39573e-24	6.78779e-23	No Change
AP1G1	8.046	4.36857	4.55501	-0.19	-1.14	0.000137549	0.000366592	No Change
AP1G2	4.781	3.50445	3.17915	0.33	1.26	4.18694e-07	1.49304e-06	No Change
AP1M1	2.378	5.05887	5.58788	-0.53	-1.44	1.73092e-31	2.50489e-30	No Change
AP1M2	1.745	3.74416	3.75408	-0.01	-1.01	0.902145	0.935197	No Change
AP1S1	1.292	5.93145	6.31146	-0.38	-1.3	8.84544e-16	6.04552e-15	No Change
AP1S2	4.243	2.93219	3.4824	-0.55	-1.46	4.6732e-19	3.84765e-18	No Change
AP1S3	4.071	1.91469	2.69065	-0.78	-1.72	2.12519e-19	1.79258e-18	2HF Down
AP2A1	5.683	3.99954	4.42704	-0.43	-1.35	1.10146e-20	9.97299e-20	No Change
AP2A2	6.116	3.39056	3.58928	-0.2	-1.15	0.00033872	0.0008566	No Change
AP2B1	6.042	6.88503	7.05329	-0.17	-1.13	3.54778e-06	1.15043e-05	No Change
AP2M1	3.149	5.93423	6.32006	-0.39	-1.31	2.03586e-24	2.21016e-23	No Change
AP2S1	0.885	7.14116	7.53711	-0.4	-1.32	3.35889e-22	3.28439e-21	No Change
AP3B1	4.022	4.91637	5.11181	-0.2	-1.15	1.19831e-05	3.67069e-05	No Change
AP3B2	4.62	-2.65143	-3.10074	0.45	1.37	0.0309056	0.0559125	No Change
AP3D1	5.198	6.50771	6.38607	0.12	1.09	9.36484e-06	2.90148e-05	No Change
AP3M1	5.663	3.85259	3.87999	-0.03	-1.02	0.830402	0.886286	No Change
AP3M2	3.939	2.90473	2.69729	0.21	1.16	0.00192654	0.00434144	No Change
AP3S1	1.318	4.68363	5.24856	-0.56	-1.47	1.15426e-19	9.84007e-19	No Change
AP3S2	6.046	-2.40129	-2.74313	0.34	1.27	0.0867803	0.141168	No Change
AP4B1	4.546	3.08228	2.68839	0.39	1.31	7.27303e-09	3.08108e-08	No Change
AP4B1-AS1	1.729	-3.05889	-2.99831	-0.06	-1.04	0.717509	0.801012	No Change
AP4E1	6.849	2.63973	2.65974	-0.02	-1.01	0.971608	0.980202	No Change
AP4M1	2.49	2.27393	2.34528	-0.07	-1.05	0.614231	0.714099	No Change
AP4S1	6.313	-0.12679	0.156575	-0.28	-1.21	0.0378862	0.0673918	No Change
AP5B1	6.593	2.46635	1.88171	0.58	1.49	1.29063e-18	1.03455e-17	No Change
AP5M1	3.695	3.82196	4.1046	-0.28	-1.21	2.57031e-07	9.37277e-07	No Change
AP5S1	1.957	2.05331	2.53658	-0.48	-1.39	2.92731e-05	8.50654e-05	No Change
AP5Z1	6.578	1.85134	1.00588	0.85	1.8	1.28461e-24	1.40566e-23	2HF Up
APAF1	7.164	2.48415	3.36176	-0.88	-1.84	7.60944e-55	2.36002e-53	2HF Down
APBA1	6.571	-1.9356	-0.841976	-1.09	-2.13	8.9959e-09	3.77196e-08	2HF Down
APBA3	2.604	2.27633	1.90314	0.37	1.29	0.000232707	0.000602156	No Change
APBB1	4.81	-0.54506	-0.0263672	-0.52	-1.43	0.00241752	0.00535789	No Change
APBB2	9.219	2.9434	3.15659	-0.21	-1.16	8.52163e-05	0.000233157	No Change
APBB3	3.284	1.1827	0.935601	0.25	1.19	0.0432957	0.0760243	No Change
APC	11.383	3.17865	3.20243	-0.02	-1.01	0.995983	0.996733	No Change
APC2	12.553	-2.16305	-1.80394	-0.36	-1.28	0.0228561	0.0426052	No Change
APCDD1	2.557	-2.84356	-2.90778	0.06	1.04	0.88674	0.923901	No Change
APCDD1L	3.278	-0.490483	-1.43033	0.94	1.92	6.14068e-05	0.000171028	2HF Up
APCDD1L-AS1	4.315	-1.16378	-2.19171	1.03	2.04	1.39429e-05	4.23593e-05	2HF Up
APEH	2.751	4.47172	4.68692	-0.22	-1.16	0.00011778	0.000316432	No Change
APEX1	1.548	6.85195	6.79942	0.05	1.04	0.0678915	0.113584	No Change
APEX2	2.089	3.30917	3.681	-0.37	-1.29	2.75971e-06	9.05926e-06	No Change
APH1A	2.26	5.6025	5.6419	-0.04	-1.03	0.639857	0.736608	No Change
APH1B	4.25	1.25132	1.4273	-0.18	-1.13	0.149115	0.225628	No Change
API5	4.046	4.57727	4.67564	-0.1	-1.07	0.0648573	0.109098	No Change
APIP	1.461	3.18659	3.29688	-0.11	-1.08	0.365149	0.477291	No Change
APITD1	1.238	1.21521	1.51157	-0.3	-1.23	0.134658	0.206974	No Change
APITD1-CORT	2.144	0.300453	-0.193415	0.49	1.4	0.0196894	0.0371359	No Change
APLF	5.11	0.859483	0.511422	0.35	1.27	0.00359489	0.00773993	No Change
APLN	3.221	-2.78978	-1.80047	-0.99	-1.99	0.000812066	0.00194133	2HF Down
APLP1	2.622	-1.28392	-0.193451	-1.09	-2.13	1.47581e-05	4.47196e-05	2HF Down
APLP2	4.058	7.08856	7.7585	-0.67	-1.59	1.24543e-89	8.10653e-88	2HF Down
APMAP	2.235	5.57624	6.18447	-0.61	-1.53	8.61975e-44	1.87826e-42	2HF Down
APOA1	0.893	-3.16012	-2.98859	-0.17	-1.13	0.674126	0.765337	No Change
APOBEC3B	1.53	3.52662	3.89365	-0.37	-1.29	1.3359e-05	4.06995e-05	No Change
APOBEC3C	1.105	3.69474	4.45748	-0.76	-1.69	9.7788e-19	7.90118e-18	2HF Down
APOBEC3F	6.125	-0.599572	-0.536242	-0.06	-1.04	0.712235	0.796657	No Change
APOBEC3H	1.137	-3.00077	-2.80792	-0.19	-1.14	0.67474	0.765894	No Change
APOBR	3.788	-3.14258	-3.06224	-0.08	-1.06	0.673147	0.764773	No Change
APOC1	0.639	2.73382	2.66492	0.07	1.05	0.609782	0.710016	No Change
APOD	1.811	-2.70807	-1.7674	-0.94	-1.92	0.0127577	0.0249688	2HF Down
APOE	1.176	-1.89792	-2.42475	0.53	1.44	0.252789	0.353247	No Change
APOL1	3.236	2.90295	2.4611	0.44	1.36	3.08803e-09	1.35044e-08	No Change
APOL2	2.886	3.44233	3.44006	0	1	0.783118	0.85005	No Change
APOL3	4.093	1.52954	1.62604	-0.1	-1.07	0.446036	0.560428	No Change
APOL6	10.136	2.76756	3.03078	-0.26	-1.2	2.53704e-06	8.36453e-06	No Change
APOLD1	4.822	1.14288	0.298437	0.84	1.79	4.49075e-13	2.61045e-12	2HF Up
APOM	0.903	-1.81512	-1.77625	-0.04	-1.03	0.879962	0.919112	No Change
APOO	1.12	3.4193	3.58719	-0.17	-1.13	0.147756	0.223819	No Change
APOOL	6.458	2.33527	2.47598	-0.14	-1.1	0.0580315	0.0987342	No Change
APOOP5	1.05	0.171249	0.257499	-0.09	-1.06	0.776636	0.844637	No Change
APOPT1	1.23	2.48513	2.52289	-0.04	-1.03	0.920527	0.948354	No Change
APP	4.458	6.94886	6.87293	0.08	1.06	0.00396085	0.00847492	No Change
APPBP2	6.455	3.23624	3.26985	-0.03	-1.02	0.76144	0.836266	No Change
APPL1	6.32	3.89105	4.5777	-0.69	-1.61	2.08919e-57	6.93319e-56	2HF Down
APPL2	3.657	3.80418	3.85905	-0.05	-1.04	0.512614	0.623717	No Change
APRT	0.802	6.12933	6.22834	-0.1	-1.07	0.128696	0.19898	No Change
APTR	2.637	1.10405	0.407282	0.7	1.62	7.04399e-06	2.21224e-05	2HF Up
APTX	2.564	3.93674	3.50459	0.43	1.35	2.96852e-12	1.62764e-11	No Change
AQP1	3.774	-2.6318	-0.324716	-2.31	-4.96	1.76278e-20	1.57911e-19	2HF Down
AQP11	2.394	-2.47542	-1.93582	-0.54	-1.45	0.114134	0.179415	No Change
AQP3	2.948	2.91387	2.64206	0.27	1.21	0.148686	0.225063	No Change
AQP6	5.122	-3.27609	-3.27609	0	1	0.943815	0.961014	No Change
AQR	5.045	4.25356	4.35566	-0.1	-1.07	0.0753689	0.124569	No Change
AR	12.448	-1.67146	-1.00225	-0.67	-1.59	1.26524e-05	3.86868e-05	2HF Down
ARAF	3.778	3.39101	3.33959	0.05	1.04	0.250117	0.350063	No Change
ARAP1	7.048	3.37773	3.37554	0	1	0.698272	0.784579	No Change
ARAP2	9.669	0.762698	0.521033	0.24	1.18	0.00352131	0.00759445	No Change
ARAP3	5.95	3.24674	2.96711	0.28	1.21	3.54387e-08	1.39992e-07	No Change
ARC	2.945	-0.0873801	-0.955216	0.87	1.83	9.14751e-05	0.000249248	2HF Up
ARCN1	4.168	6.03271	6.07527	-0.04	-1.03	0.477209	0.589842	No Change
AREG	2.464	-3.32193	-3.27609	-0.05	-1.04	0.771757	0.840476	No Change
AREL1	5.517	3.28093	3.61539	-0.33	-1.26	4.06661e-10	1.90352e-09	No Change
ARF1	2.192	7.54302	7.65796	-0.11	-1.08	0.00202812	0.00455613	No Change
ARF3	3.532	4.84757	5.90581	-1.06	-2.08	2.92448e-141	4.71837e-139	2HF Down
ARF4	1.734	6.9704	7.0504	-0.08	-1.06	0.0822608	0.134741	No Change
ARF5	1.562	3.65415	3.98432	-0.33	-1.26	8.19786e-05	0.000224745	No Change
ARF6	3.937	5.84508	6.76065	-0.92	-1.89	4.88019e-135	7.32802e-133	2HF Down
ARFGAP1	3.756	4.95939	4.43898	0.52	1.43	4.02724e-29	5.32495e-28	No Change
ARFGAP2	3.417	3.39715	3.33099	0.07	1.05	0.175091	0.258714	No Change
ARFGAP3	2.817	3.92438	3.71704	0.21	1.16	0.000276894	0.000709475	No Change
ARFGEF1	11.087	2.85797	2.95421	-0.1	-1.07	0.167092	0.248637	No Change
ARFGEF2	8.993	4.49839	4.41321	0.09	1.06	0.0221304	0.0413847	No Change
ARFGEF3	14.848	0.848175	0.644818	0.2	1.15	0.209662	0.301512	No Change
ARFIP1	3.081	4.43903	4.72171	-0.28	-1.21	7.49758e-08	2.8736e-07	No Change
ARFIP2	4.453	4.03122	3.77926	0.25	1.19	3.46128e-07	1.24511e-06	No Change
ARFRP1	3.227	3.16527	2.98797	0.18	1.13	0.00807185	0.0163546	No Change
ARG2	1.972	0.963436	1.61	-0.65	-1.57	2.84307e-05	8.27282e-05	2HF Down
ARGLU1	4.26	3.54453	3.7149	-0.17	-1.13	0.0228984	0.0426736	No Change
ARHGAP1	5.361	3.83281	4.09345	-0.26	-1.2	1.57899e-07	5.85787e-07	No Change
ARHGAP10	4.261	2.63653	2.63805	0	1	0.833997	0.889479	No Change
ARHGAP11A	5.979	4.86805	4.76658	0.1	1.07	0.00139609	0.00322367	No Change
ARHGAP11B	1.862	1.52055	0.576444	0.94	1.92	9.70052e-08	3.67336e-07	2HF Up
ARHGAP12	5.306	3.54045	3.66594	-0.13	-1.09	0.0304688	0.0552145	No Change
ARHGAP17	7.824	3.3931	3.41393	-0.02	-1.01	0.947167	0.963235	No Change
ARHGAP18	3.758	2.66063	3.34847	-0.69	-1.61	2.32519e-23	2.37947e-22	2HF Down
ARHGAP19	5.646	2.33154	2.64145	-0.31	-1.24	2.27005e-05	6.69667e-05	No Change
ARHGAP21	8.551	3.62733	3.67573	-0.05	-1.04	0.597682	0.698817	No Change
ARHGAP22	4.459	0.904729	0.960003	-0.06	-1.04	0.736489	0.816073	No Change
ARHGAP23	5.904	3.3865	4.15917	-0.77	-1.71	9.13267e-57	3.00447e-55	2HF Down
ARHGAP24	6.354	-0.196171	0.373749	-0.57	-1.48	1.31831e-05	4.02201e-05	No Change
ARHGAP25	4.433	-1.74812	-1.57592	-0.17	-1.13	0.67924	0.769504	No Change
ARHGAP26	9.018	2.59319	3.28275	-0.69	-1.61	1.283e-31	1.86737e-30	2HF Down
ARHGAP27	6.425	1.92731	1.75953	0.17	1.13	0.0217874	0.0407785	No Change
ARHGAP28	9.263	-1.37486	-0.76417	-0.61	-1.53	2.96677e-05	8.61098e-05	2HF Down
ARHGAP29	16.943	3.15938	3.78972	-0.63	-1.55	1.33581e-55	4.21183e-54	2HF Down
ARHGAP30	4.951	-1.91125	-1.30405	-0.61	-1.53	0.00558555	0.0116729	2HF Down
ARHGAP31	8.067	2.56882	2.64027	-0.07	-1.05	0.323129	0.43276	No Change
ARHGAP32	12.533	2.20556	2.181	0.02	1.01	0.455784	0.569815	No Change
ARHGAP33	4.625	-0.614602	-0.108513	-0.51	-1.42	0.00301633	0.00658116	No Change
ARHGAP35	8.882	4.45321	4.32357	0.13	1.09	0.000395431	0.000991258	No Change
ARHGAP39	5.253	1.58872	1.02783	0.56	1.47	1.74277e-09	7.76237e-09	No Change
ARHGAP4	3.398	-2.40577	-2.39306	-0.01	-1.01	0.959509	0.972007	No Change
ARHGAP40	2.823	1.42743	1.98847	-0.56	-1.47	1.17798e-06	4.04101e-06	No Change
ARHGAP42	5.039	1.49722	1.78151	-0.28	-1.21	0.00273414	0.00600522	No Change
ARHGAP44	4.432	-3.32193	-3.32193	0	1	NA	NA	No Change
ARHGAP5	9.667	3.78364	4.20467	-0.42	-1.34	6.2706e-21	5.74274e-20	No Change
ARHGAP5-AS1	1.28	-0.314454	0.567541	-0.88	-1.84	0.00230235	0.00512137	2HF Down
ARHGAP8	3.617	-3.32193	-3.32193	0	1	NA	NA	No Change
ARHGAP9	3.822	-0.933559	-0.648576	-0.28	-1.21	0.187856	0.274711	No Change
ARHGDIA	2.178	7.65275	7.72308	-0.07	-1.05	0.120951	0.1887	No Change
ARHGDIB	1.21	6.92376	7.83508	-0.91	-1.88	1.0994e-127	1.52968e-125	2HF Down
ARHGEF1	6.081	4.23993	4.32406	-0.08	-1.06	0.163419	0.243698	No Change
ARHGEF10	9.89	2.18661	2.11066	0.08	1.06	0.118653	0.185671	No Change
ARHGEF10L	10.176	0.0588219	-0.110571	0.17	1.13	0.0685707	0.114556	No Change
ARHGEF11	7.289	2.39555	3.12531	-0.73	-1.66	1.29705e-35	2.16404e-34	2HF Down
ARHGEF12	10.087	4.77091	4.75105	0.02	1.01	0.418135	0.532342	No Change
ARHGEF16	4.348	0.691264	1.05047	-0.36	-1.28	0.00686228	0.0141121	No Change
ARHGEF17	7.792	1.62884	0.840739	0.79	1.73	3.07696e-22	3.01845e-21	2HF Up
ARHGEF18	6.278	4.10876	3.67105	0.44	1.36	1.01782e-23	1.07047e-22	No Change
ARHGEF19	3.013	2.23742	2.0226	0.21	1.16	0.0131333	0.0256344	No Change
ARHGEF2	5.271	5.60291	5.32459	0.28	1.21	4.82884e-12	2.61085e-11	No Change
ARHGEF25	3.106	-0.726618	-1.5209	0.79	1.73	0.00110629	0.00259038	2HF Up
ARHGEF26	5.469	2.34092	2.05387	0.29	1.22	5.52868e-05	0.00015513	No Change
ARHGEF26-AS1	2.594	-2.90575	-3.02661	0.12	1.09	0.589041	0.692254	No Change
ARHGEF28	13.209	2.57598	2.61789	-0.04	-1.03	0.627507	0.726693	No Change
ARHGEF3	5.414	1.35686	1.67432	-0.32	-1.25	0.000698021	0.00168302	No Change
ARHGEF33	4.288	-2.98476	-3.02375	0.04	1.03	0.746366	0.823947	No Change
ARHGEF34P	5.741	-2.83896	-2.87745	0.04	1.03	0.87676	0.916462	No Change
ARHGEF35	2.472	-2.03926	-2.21462	0.18	1.13	0.614021	0.71391	No Change
ARHGEF37	4.852	-2.42193	-2.14358	-0.28	-1.21	0.250108	0.350063	No Change
ARHGEF38	6.077	-3.32193	-3.27609	-0.05	-1.04	0.771757	0.840476	No Change
ARHGEF39	6.479	1.38027	0.577641	0.8	1.74	1.21675e-16	8.82088e-16	2HF Up
ARHGEF4	7.453	0.497284	0.889647	-0.39	-1.31	0.000357849	0.000901519	No Change
ARHGEF40	7.07	1.51755	2.40963	-0.89	-1.85	3.57886e-36	6.06447e-35	2HF Down
ARHGEF5	6.003	-1.74371	-1.64707	-0.1	-1.07	0.626836	0.726138	No Change
ARHGEF6	5.683	-0.392192	0.30081	-0.69	-1.61	1.28242e-06	4.37848e-06	2HF Down
ARHGEF7	10.613	2.54298	2.45999	0.08	1.06	0.0530761	0.0911921	No Change
ARHGEF9	6.44	1.32169	1.53764	-0.22	-1.16	0.0184851	0.0350914	No Change
ARID1A	8.975	3.44808	3.81454	-0.37	-1.29	0.00158744	0.00363453	No Change
ARID1B	13.27	2.09691	1.93784	0.16	1.12	0.00183688	0.00415358	No Change
ARID2	11.516	2.67286	2.7595	-0.09	-1.06	0.23719	0.334922	No Change
ARID3A	2.801	0.853163	0.517623	0.34	1.27	0.0317597	0.0573414	No Change
ARID3B	6.049	-0.994796	-1.61942	0.62	1.54	0.00159788	0.00365547	2HF Up
ARID3C	1.232	-2.78724	-2.66107	-0.13	-1.09	0.779223	0.846843	No Change
ARID4A	6.108	2.04838	2.31128	-0.26	-1.2	0.000566716	0.0013894	No Change
ARID4B	10.927	2.83716	2.952	-0.11	-1.08	0.0537788	0.092253	No Change
ARID5A	3.024	0.55206	0.471094	0.08	1.06	0.527173	0.636908	No Change
ARID5B	8.441	-0.217656	1.69072	-1.91	-3.76	3.7745e-98	2.92062e-96	2HF Down
ARIH1	5.237	4.15075	4.12155	0.03	1.02	0.311164	0.419627	No Change
ARIH2	4.986	4.91168	4.38732	0.52	1.43	1.59363e-39	3.03251e-38	No Change
ARIH2OS	1.597	-1.91273	-2.18623	0.27	1.21	0.407092	0.521229	No Change
ARL1	3.204	4.7793	4.92182	-0.14	-1.1	0.00768651	0.0156454	No Change
ARL11	3.758	-3.32193	-3.32193	0	1	NA	NA	No Change
ARL13B	4.098	2.67183	2.83395	-0.16	-1.12	0.0361238	0.0644761	No Change
ARL14	1.287	-2.90778	-2.35877	-0.55	-1.46	0.18963	0.276932	No Change
ARL14EP	1.766	3.55838	3.15953	0.4	1.32	5.36496e-07	1.89485e-06	No Change
ARL14EPL	0.639	-2.55493	-2.20993	-0.34	-1.27	0.576973	0.682178	No Change
ARL15	2.539	2.11184	2.64383	-0.53	-1.44	2.05158e-07	7.53737e-07	No Change
ARL16	1.857	2.81829	2.70472	0.11	1.08	0.178533	0.263056	No Change
ARL17A	12.718	-2.90778	-2.98191	0.07	1.05	0.691062	0.778305	No Change
ARL2	1.827	3.60055	3.72141	-0.12	-1.09	0.203054	0.29351	No Change
ARL2-SNX15	2.452	3.1283	3.35169	-0.22	-1.16	0.00720611	0.0147487	No Change
ARL2BP	2.119	4.09461	4.81689	-0.72	-1.65	1.09398e-34	1.77258e-33	2HF Down
ARL3	3.868	1.89554	2.33261	-0.44	-1.36	1.96553e-06	6.57749e-06	No Change
ARL4A	3.425	1.78716	2.03232	-0.25	-1.19	0.02298	0.0428098	No Change
ARL4C	4.007	3.35354	4.06627	-0.71	-1.64	1.1261e-35	1.88504e-34	2HF Down
ARL4D	1.583	3.32348	2.86383	0.46	1.38	6.37045e-07	2.23644e-06	No Change
ARL5A	3.612	4.0228	4.08819	-0.07	-1.05	0.356445	0.468647	No Change
ARL5B	3.583	3.1825	3.32786	-0.15	-1.11	0.0533018	0.0915102	No Change
ARL6	1.849	2.1668	2.60084	-0.43	-1.35	0.000177311	0.000465806	No Change
ARL6IP1	2.429	5.58772	7.44903	-1.86	-3.63	0	0	2HF Down
ARL6IP4	1.593	5.12868	5.32479	-0.2	-1.15	0.000943521	0.00223167	No Change
ARL6IP5	2.125	5.3116	6.07354	-0.76	-1.69	4.18385e-46	9.79201e-45	2HF Down
ARL6IP6	3.32	3.01232	3.71771	-0.71	-1.64	3.06207e-27	3.73908e-26	2HF Down
ARL8A	1.788	2.88434	3.25439	-0.37	-1.29	0.000491061	0.00121334	No Change
ARL8B	2.978	4.96852	5.02275	-0.05	-1.04	0.400635	0.51409	No Change
ARL9	0.832	-3.03395	-3.01326	-0.02	-1.01	0.913056	0.943026	No Change
ARMC1	3.035	3.81467	3.98232	-0.17	-1.13	0.00929698	0.0186357	No Change
ARMC10	2.627	3.62831	3.508	0.12	1.09	0.0515243	0.0888682	No Change
ARMC12	1.166	-1.81224	-1.96228	0.15	1.11	0.685095	0.773595	No Change
ARMC2	3.395	-1.22042	-1.12097	-0.1	-1.07	0.786651	0.85265	No Change
ARMC3	4.848	-3.32193	-3.32193	0	1	NA	NA	No Change
ARMC5	5.039	0.996064	1.34747	-0.35	-1.27	0.000845563	0.00201664	No Change
ARMC6	2.736	4.36617	4.26305	0.1	1.07	0.0344754	0.0618084	No Change
ARMC7	2.469	2.45236	2.76096	-0.31	-1.24	0.00125096	0.0029067	No Change
ARMC8	7.275	2.06867	2.11874	-0.05	-1.04	0.59852	0.699588	No Change
ARMC9	5.055	2.04934	1.77367	0.28	1.21	0.000378745	0.000951316	No Change
ARMCX1	2.129	3.73813	3.49392	0.24	1.18	0.000360017	0.000906379	No Change
ARMCX2	3.235	-0.64501	-0.219847	-0.43	-1.35	0.0462726	0.0807097	No Change
ARMCX3	3.459	3.52679	3.30437	0.22	1.16	0.000191511	0.000500941	No Change
ARMCX4	8.516	-0.248685	-1.21838	0.97	1.96	8.21492e-12	4.3669e-11	2HF Up
ARMCX5	3.043	2.86904	2.98351	-0.11	-1.08	0.189059	0.276177	No Change
ARMCX5-GPRASP2	3.933	-2.37892	-2.41773	0.04	1.03	0.921878	0.949358	No Change
ARMCX6	1.932	2.11418	1.84292	0.27	1.21	0.0297101	0.0539556	No Change
ARMT1	2.567	3.07774	3.54386	-0.47	-1.39	2.18565e-09	9.67246e-09	No Change
ARNT	4.969	3.23633	3.55049	-0.31	-1.24	7.87793e-08	3.01025e-07	No Change
ARNT2	7.077	-1.87346	-0.203331	-1.67	-3.18	6.83264e-23	6.86251e-22	2HF Down
ARNTL	3.365	1.63596	1.10262	0.53	1.44	4.28827e-06	1.37905e-05	No Change
ARNTL2	7.427	3.62608	3.68572	-0.06	-1.04	0.405537	0.519632	No Change
ARPC1A	2.181	5.60946	5.72474	-0.12	-1.09	0.0203651	0.0383103	No Change
ARPC1B	1.521	5.43523	5.86434	-0.43	-1.35	3.82892e-18	3.00255e-17	No Change
ARPC2	2.952	6.36896	6.74069	-0.37	-1.29	2.63726e-20	2.34172e-19	No Change
ARPC3	0.877	6.58295	6.74415	-0.16	-1.12	0.00301132	0.00657213	No Change
ARPC4	2.075	5.49072	5.76115	-0.27	-1.21	8.55012e-09	3.59798e-08	No Change
ARPC4-TTLL3	4.665	-3.10074	-3.14258	0.04	1.03	0.933858	0.958572	No Change
ARPC5	2.082	6.5667	6.94612	-0.38	-1.3	1.02348e-24	1.12642e-23	No Change
ARPC5L	1.021	5.84896	5.70999	0.14	1.1	0.00315094	0.00685316	No Change
ARPIN	2.66	1.53765	2.2787	-0.74	-1.67	1.01078e-11	5.33388e-11	2HF Down
ARPP19	5.21	5.2127	5.8837	-0.67	-1.59	3.45945e-79	1.89391e-77	2HF Down
ARRB1	7.506	2.23832	3.75268	-1.51	-2.85	3.92513e-145	6.84236e-143	2HF Down
ARRB2	2.003	1.44898	1.87931	-0.43	-1.35	0.00247283	0.00547329	No Change
ARRDC1	3.421	2.03757	1.83293	0.2	1.15	0.024007	0.0445642	No Change
ARRDC1-AS1	1.449	2.9181	2.52268	0.4	1.32	0.000225478	0.000584446	No Change
ARRDC2	2.933	3.59513	3.52776	0.07	1.05	0.214338	0.307099	No Change
ARRDC3	4.153	3.52455	2.46943	1.06	2.08	1.9947e-59	7.11801e-58	2HF Up
ARRDC3-AS1	2.499	-3.06959	-3.18842	0.12	1.09	0.644415	0.740562	No Change
ARRDC4	4.104	-1.41762	-1.63352	0.22	1.16	0.277192	0.380822	No Change
ARSA	4.495	0.785527	-0.000492692	0.79	1.73	3.67623e-08	1.45003e-07	2HF Up
ARSB	6.666	2.07482	2.272	-0.2	-1.15	0.00885305	0.0178189	No Change
ARSD	5.394	-0.100855	-0.125699	0.02	1.01	0.82429	0.881522	No Change
ARSE	2.59	-2.46999	-1.90318	-0.57	-1.48	0.0897394	0.145358	No Change
ARSG	3.241	1.15251	0.280584	0.87	1.83	5.44039e-10	2.52167e-09	2HF Up
ARSI	3.165	-3.27609	-2.78408	-0.49	-1.4	0.0193226	0.0365257	No Change
ARSJ	4.756	2.49415	2.99457	-0.5	-1.41	1.29806e-13	7.79044e-13	No Change
ARSK	4.29	0.91921	2.27094	-1.35	-2.55	7.94482e-42	1.63046e-40	2HF Down
ART5	1.687	-3.32193	-3.32193	0	1	NA	NA	No Change
ARTN	2.257	-0.122572	-1.36516	1.24	2.36	6.4142e-06	2.02325e-05	2HF Up
ARV1	1.573	3.57503	3.0976	0.48	1.39	1.72418e-07	6.37779e-07	No Change
ARVCF	4.147	-0.451901	-0.344433	-0.11	-1.08	0.535648	0.644682	No Change
ARX	2.869	-3.14992	-2.96513	-0.18	-1.13	0.424299	0.538172	No Change
ASAH1	2.946	4.05144	4.31681	-0.27	-1.21	4.30689e-06	1.38474e-05	No Change
ASAH2B	0.72	-2.27391	-2.90092	0.63	1.55	0.314912	0.423686	No Change
ASAP1	6.323	3.80008	3.3469	0.45	1.37	1.91632e-12	1.06614e-11	No Change
ASAP1-IT2	2.03	-1.96376	-3.14657	1.18	2.27	0.00084586	0.00201703	2HF Up
ASAP2	5.689	4.41478	4.19679	0.22	1.16	9.79888e-08	3.70783e-07	No Change
ASAP3	4.305	1.33246	1.74453	-0.41	-1.33	0.000491184	0.00121334	No Change
ASB1	6.828	3.57651	3.0151	0.56	1.47	9.64031e-29	1.25822e-27	No Change
ASB13	2.805	3.5413	3.26739	0.27	1.21	3.49225e-05	0.000100424	No Change
ASB14	3.196	-2.95248	-2.80578	-0.15	-1.11	0.79464	0.859349	No Change
ASB16	2.134	-3.14657	-3.23425	0.09	1.06	0.629614	0.728299	No Change
ASB16-AS1	2.254	0.740937	0.241144	0.5	1.41	0.00556288	0.0116272	No Change
ASB2	4.616	-3.06224	-1.94627	-1.12	-2.17	5.34288e-06	1.70171e-05	2HF Down
ASB3	3.02	2.19502	2.07145	0.12	1.09	0.135982	0.208651	No Change
ASB6	5.42	2.87181	2.80557	0.07	1.05	0.174952	0.258583	No Change
ASB7	5.124	2.61106	2.53601	0.08	1.06	0.167323	0.248908	No Change
ASB8	2.609	2.82519	3.20577	-0.38	-1.3	2.93192e-06	9.59964e-06	No Change
ASB9	2.051	0.902037	2.1787	-1.28	-2.43	2.34124e-19	1.97153e-18	2HF Down
ASCC1	3.552	2.43115	2.8446	-0.41	-1.33	3.86571e-07	1.38468e-06	No Change
ASCC2	2.987	4.57486	4.32584	0.25	1.19	1.7543e-07	6.48602e-07	No Change
ASCC3	10.924	3.02977	3.22117	-0.19	-1.14	0.00102499	0.00241158	No Change
ASCL5	1.419	-2.74559	-3.00077	0.26	1.2	0.507366	0.618894	No Change
ASF1A	2.504	4.03252	3.62012	0.41	1.33	1.80528e-11	9.36032e-11	No Change
ASF1B	1.727	4.18972	4.93734	-0.75	-1.68	2.24751e-33	3.47459e-32	2HF Down
ASGR1	1.622	-1.17163	-1.55376	0.38	1.3	0.296817	0.403906	No Change
ASH1L	11.776	2.45214	2.54492	-0.09	-1.06	0.675256	0.766256	No Change
ASH1L-AS1	1.963	-2.09711	-1.83253	-0.26	-1.2	0.473861	0.586994	No Change
ASH2L	3.284	3.55819	4.0009	-0.44	-1.36	6.9594e-13	3.9889e-12	No Change
ASIC1	4.74	-0.887408	-0.182982	-0.7	-1.62	9.92995e-05	0.000269261	2HF Down
ASIC3	2.303	-0.198326	-1.34571	1.15	2.22	1.77899e-05	5.32362e-05	2HF Up
ASL	3.206	1.98386	2.15054	-0.17	-1.13	0.155476	0.233692	No Change
ASNA1	1.273	5.67383	5.6617	0.01	1.01	0.574905	0.67995	No Change
ASNS	2.512	6.37728	4.20485	2.17	4.5	6.76073e-263	3.53563e-260	2HF Up
ASNSD1	2.465	4.55779	4.62515	-0.07	-1.05	0.351666	0.463489	No Change
ASPH	12.002	5.1301	5.29712	-0.17	-1.13	5.44622e-06	1.73269e-05	No Change
ASPHD1	1.624	1.63532	0.854993	0.78	1.72	2.49661e-06	8.23839e-06	2HF Up
ASPHD2	3.309	-1.21945	-1.56758	0.35	1.27	0.238503	0.336384	No Change
ASPM	10.998	4.93602	4.47809	0.46	1.38	4.36692e-19	3.60527e-18	No Change
ASPRV1	2.173	-1.69167	-2.59862	0.91	1.88	0.00930922	0.0186553	2HF Up
ASPSCR1	2.336	3.01944	2.94421	0.08	1.06	0.26843	0.370665	No Change
ASRGL1	3.862	-1.67777	-1.42723	-0.25	-1.19	0.333478	0.443527	No Change
ASS1	2.273	3.38181	2.87896	0.5	1.41	8.31345e-10	3.81373e-09	No Change
ASTE1	2.789	0.997761	1.4258	-0.43	-1.35	0.00192986	0.00434828	No Change
ASTL	1.287	-3.32193	-3.19576	-0.13	-1.09	0.771757	0.840476	No Change
ASTN2	8.051	-1.13805	-0.965991	-0.17	-1.13	0.373459	0.485711	No Change
ASUN	2.959	4.79728	4.93077	-0.13	-1.09	0.0174615	0.0332732	No Change
ASXL1	7.507	4.93883	4.72317	0.22	1.16	9.05093e-11	4.4596e-10	No Change
ASXL2	7.222	4.01269	3.86841	0.14	1.1	0.0070993	0.0145497	No Change
ATAD1	3.38	4.22586	4.23209	-0.01	-1.01	0.837532	0.892621	No Change
ATAD2	6.439	4.60512	5.45347	-0.85	-1.8	2.53061e-108	2.42907e-106	2HF Down
ATAD2B	9.019	1.41536	1.10495	0.31	1.24	0.000213905	0.000556732	No Change
ATAD3A	2.79	3.46517	3.50018	-0.04	-1.03	0.799203	0.862193	No Change
ATAD3B	3.992	2.32825	1.94235	0.39	1.31	7.12871e-06	2.23699e-05	No Change
ATAD3C	3.847	-1.38377	-1.54733	0.16	1.12	0.479532	0.5917	No Change
ATAD5	6.284	2.71792	3.35849	-0.64	-1.56	2.55791e-19	2.14209e-18	2HF Down
ATAT1	3.423	1.72011	1.16202	0.56	1.47	3.94856e-07	1.41202e-06	No Change
ATE1	2.68	3.91254	4.07601	-0.16	-1.12	0.0121616	0.0239008	No Change
ATF1	2.648	3.80025	4.12591	-0.33	-1.26	3.46963e-07	1.24782e-06	No Change
ATF2	4.835	3.82908	3.96052	-0.13	-1.09	0.0228561	0.0426052	No Change
ATF3	3.351	1.95576	-0.183379	2.14	4.41	1.22082e-14	7.79907e-14	2HF Up
ATF4	2.122	7.13243	5.53488	1.6	3.03	1.90493e-254	9.3194e-252	2HF Up
ATF5	2.371	3.51364	3.15629	0.36	1.28	4.62734e-07	1.64352e-06	No Change
ATF6	10.173	3.76535	3.56761	0.2	1.15	1.79308e-06	6.01366e-06	No Change
ATF6B	3.781	4.0178	3.76866	0.25	1.19	1.84638e-06	6.1897e-06	No Change
ATF7	7.337	2.63367	2.90284	-0.27	-1.21	3.02581e-05	8.76589e-05	No Change
ATF7IP	6.362	3.96915	4.00748	-0.04	-1.03	0.672131	0.763847	No Change
ATF7IP2	3.695	-0.623313	-0.957577	0.33	1.26	0.0957716	0.153896	No Change
ATG10	3.344	0.649103	0.928444	-0.28	-1.21	0.0512861	0.0885178	No Change
ATG101	1.433	4.78295	4.70982	0.07	1.05	0.147321	0.223271	No Change
ATG12	4.556	3.51826	3.14735	0.37	1.29	1.98954e-10	9.52142e-10	No Change
ATG13	6.054	3.53036	3.65763	-0.13	-1.09	0.0271221	0.049672	No Change
ATG14	5.043	3.35487	2.94118	0.41	1.33	5.24707e-11	2.62111e-10	No Change
ATG16L1	3.387	3.19722	3.21313	-0.02	-1.01	0.965671	0.976283	No Change
ATG16L2	6.156	0.660091	-0.0385867	0.7	1.62	8.67261e-09	3.64649e-08	2HF Up
ATG2A	6.511	3.3864	3.01351	0.37	1.29	2.97358e-13	1.75135e-12	No Change
ATG2B	11.057	2.05027	1.83555	0.21	1.16	0.000743692	0.00178802	No Change
ATG3	2.986	4.15003	4.28078	-0.13	-1.09	0.035538	0.0635202	No Change
ATG4A	2.602	2.24905	2.18268	0.07	1.05	0.424193	0.538082	No Change
ATG4B	3.847	3.32219	2.38609	0.94	1.92	1.37652e-41	2.80974e-40	2HF Up
ATG4C	2.713	2.99476	3.20456	-0.21	-1.16	0.00926608	0.0185859	No Change
ATG4D	2.052	3.36787	3.31147	0.06	1.04	0.371307	0.483535	No Change
ATG5	3.376	3.33534	3.36831	-0.03	-1.02	0.838346	0.893301	No Change
ATG7	5.032	2.66838	2.21047	0.46	1.38	3.80226e-11	1.92924e-10	No Change
ATG9A	5.012	3.32819	3.46903	-0.14	-1.1	0.0288694	0.0525863	No Change
ATG9B	4.969	-3.10074	-3.23026	0.13	1.09	0.399382	0.512829	No Change
ATHL1	3.621	2.6178	1.49442	1.12	2.17	1.39912e-26	1.66554e-25	2HF Up
ATIC	2.405	6.53392	6.58591	-0.05	-1.04	0.4031	0.51699	No Change
ATL1	2.925	0.758177	1.26895	-0.51	-1.42	0.00046093	0.00114541	No Change
ATL2	3.781	4.68849	4.48605	0.2	1.15	6.90319e-07	2.4162e-06	No Change
ATL3	2.586	4.39134	4.73544	-0.34	-1.27	2.76838e-10	1.3104e-09	No Change
ATM	15.878	2.91095	2.76458	0.15	1.11	0.166131	0.247354	No Change
ATMIN	5.986	3.2505	3.33807	-0.09	-1.06	0.174685	0.258238	No Change
ATN1	6.739	4.85094	4.5799	0.27	1.21	1.17391e-11	6.1689e-11	No Change
ATOH8	8.455	-1.0463	-0.388025	-0.66	-1.58	6.41602e-06	2.0234e-05	2HF Down
ATOX1	0.485	6.56748	6.59291	-0.03	-1.02	0.895117	0.929818	No Change
ATP10D	7.229	2.28621	2.14938	0.14	1.1	0.025713	0.0473947	No Change
ATP11A	9.209	1.40016	1.44014	-0.04	-1.03	0.855444	0.900588	No Change
ATP11B	8.311	3.43765	3.61033	-0.17	-1.13	0.000746573	0.00179438	No Change
ATP11C	6.243	2.81486	3.06355	-0.25	-1.19	3.71354e-05	0.000106404	No Change
ATP12A	3.711	-3.27609	-2.96239	-0.31	-1.24	0.0708257	0.117921	No Change
ATP13A1	5.705	3.92299	3.97586	-0.05	-1.04	0.460417	0.574376	No Change
ATP13A2	4.769	3.36635	3.74224	-0.38	-1.3	2.53225e-11	1.29875e-10	No Change
ATP13A3	9.15	4.54982	4.49029	0.06	1.04	0.0587374	0.0997996	No Change
ATP13A4	5.266	-3.23026	-3.27609	0.05	1.04	0.799018	0.862107	No Change
ATP1A1	5.886	7.48058	8.04111	-0.56	-1.47	3.51249e-69	1.5714e-67	No Change
ATP1A1-AS1	2.628	0.611824	0.660357	-0.05	-1.04	0.817332	0.876348	No Change
ATP1A3	4.031	0.571384	0.822274	-0.25	-1.19	0.0719563	0.11958	No Change
ATP1B1	2.194	4.1177	6.1468	-2.03	-4.08	4.4966e-218	1.6237e-215	2HF Down
ATP1B2	3.325	-3.32193	-3.32193	0	1	NA	NA	No Change
ATP1B3	1.956	5.50058	5.68904	-0.19	-1.14	0.000144887	0.000385028	No Change
ATP23	1.154	2.42336	2.98873	-0.57	-1.48	2.04981e-05	6.08961e-05	No Change
ATP2A1	3.67	-1.36354	-1.8311	0.47	1.39	0.0716591	0.119152	No Change
ATP2A1-AS1	0.582	0.433875	0.942477	-0.51	-1.42	0.134406	0.206672	No Change
ATP2A2	8.858	6.01456	6.16791	-0.15	-1.11	3.57101e-05	0.000102514	No Change
ATP2A3	4.862	0.54776	0.298814	0.25	1.19	0.0533035	0.0915102	No Change
ATP2B1	6.912	5.3464	5.44168	-0.1	-1.07	0.0447702	0.0783505	No Change
ATP2B2	9.814	-3.10074	-2.80792	-0.29	-1.22	0.0115624	0.022806	No Change
ATP2B4	9.127	2.7596	3.8428	-1.08	-2.11	3.50312e-118	4.15064e-116	2HF Down
ATP2C1	7.284	4.77371	4.62279	0.15	1.11	2.28315e-05	6.73268e-05	No Change
ATP2C2	5.254	-3.06845	-2.99343	-0.08	-1.06	0.666836	0.759366	No Change
ATP5A1	2.899	6.40605	6.97759	-0.57	-1.48	2.22638e-54	6.80751e-53	No Change
ATP5B	1.833	8.41786	8.99805	-0.58	-1.49	1.89794e-69	8.54129e-68	No Change
ATP5C1	1.605	6.21706	6.56957	-0.35	-1.27	4.22399e-17	3.12188e-16	No Change
ATP5D	0.992	4.79768	5.28156	-0.48	-1.39	3.42899e-12	1.87537e-11	No Change
ATP5E	0.436	1.79066	2.02276	-0.23	-1.17	0.442831	0.557052	No Change
ATP5EP2	0.367	5.83357	6.11912	-0.29	-1.22	0.000482778	0.00119637	No Change
ATP5F1	2.203	5.73397	6.07017	-0.34	-1.27	4.32027e-14	2.66998e-13	No Change
ATP5G1	0.641	5.70693	5.71891	-0.01	-1.01	0.897169	0.931184	No Change
ATP5G2	1.398	6.20586	6.54021	-0.33	-1.26	7.15316e-14	4.36383e-13	No Change
ATP5G3	3.479	5.15868	5.55454	-0.4	-1.32	5.82465e-22	5.62295e-21	No Change
ATP5H	0.616	6.61384	6.8717	-0.26	-1.2	3.00151e-06	9.81901e-06	No Change
ATP5I	0.675	5.65233	5.83645	-0.18	-1.13	0.00783667	0.0159211	No Change
ATP5J	1.292	5.18941	5.46313	-0.27	-1.21	2.47587e-06	8.17705e-06	No Change
ATP5J2	0.507	6.01497	6.37507	-0.36	-1.28	4.03389e-08	1.58205e-07	No Change
ATP5L	1.387	5.74312	5.9569	-0.21	-1.16	4.09899e-05	0.00011672	No Change
ATP5O	1.387	4.20617	4.60557	-0.4	-1.32	3.37047e-08	1.33616e-07	No Change
ATP5S	2.561	2.10564	2.11879	-0.01	-1.01	0.899293	0.932942	No Change
ATP5SL	2.626	3.87725	4.02878	-0.15	-1.11	0.0218255	0.0408397	No Change
ATP6AP1	4.767	3.69334	3.80762	-0.11	-1.08	0.0519867	0.08952	No Change
ATP6AP1L	2.018	0.0883253	-1.51995	1.61	3.05	6.70918e-09	2.85178e-08	2HF Up
ATP6AP2	2.109	4.93368	5.03921	-0.11	-1.08	0.0794925	0.130687	No Change
ATP6V0A1	5.398	3.68288	2.73862	0.94	1.92	6.77748e-67	2.8552e-65	2HF Up
ATP6V0A2	6.752	3.61335	2.63276	0.98	1.97	3.97163e-80	2.22265e-78	2HF Up
ATP6V0A4	3.334	-2.22694	-2.46511	0.24	1.18	0.389782	0.502203	No Change
ATP6V0B	2.472	4.55989	4.30491	0.25	1.19	1.26925e-06	4.33643e-06	No Change
ATP6V0C	1.227	2.6975	2.98061	-0.28	-1.21	0.0218049	0.0408062	No Change
ATP6V0D1	1.998	4.76563	4.89214	-0.13	-1.09	0.041129	0.0726149	No Change
ATP6V0E1	0.878	6.95263	6.77308	0.18	1.13	2.65167e-05	7.74113e-05	No Change
ATP6V0E2	2.953	1.80106	2.72168	-0.92	-1.89	2.31702e-22	2.2833e-21	2HF Down
ATP6V0E2-AS1	3.065	0.378483	-0.282895	0.66	1.58	0.000281045	0.000719182	2HF Up
ATP6V1A	4.629	3.51585	4.29118	-0.78	-1.72	1.84338e-52	5.31497e-51	2HF Down
ATP6V1B1	3.93	-1.89792	-2.77014	0.87	1.83	0.000709648	0.00170969	2HF Up
ATP6V1B2	3.03	4.44021	4.46173	-0.02	-1.01	0.934461	0.958801	No Change
ATP6V1C1	5.691	4.47913	4.47762	0	1	0.643349	0.739619	No Change
ATP6V1C2	3.226	-2.19116	-1.95248	-0.24	-1.18	0.411432	0.525587	No Change
ATP6V1D	1.797	4.561	4.95119	-0.39	-1.31	1.62854e-10	7.85826e-10	No Change
ATP6V1E1	1.396	5.61193	5.46024	0.15	1.11	0.000796662	0.00190691	No Change
ATP6V1E2	1.977	0.980323	0.211356	0.77	1.71	8.55902e-05	0.000234096	2HF Up
ATP6V1F	0.814	4.77892	4.6716	0.11	1.08	0.121609	0.189609	No Change
ATP6V1G1	1.608	5.40779	5.33165	0.08	1.06	0.0642265	0.108133	No Change
ATP6V1G2	1.6	-2.6318	-2.07416	-0.56	-1.47	0.19339	0.281527	No Change
ATP6V1H	2.671	3.94413	3.9248	0.02	1.01	0.527863	0.637387	No Change
ATP7A	13.758	0.707265	0.773848	-0.07	-1.05	0.512395	0.623674	No Change
ATP7B	8.257	-0.95242	-0.482982	-0.47	-1.39	0.00180062	0.00407889	No Change
ATP8A1	8.304	-1.3436	0.0996208	-1.44	-2.71	5.89275e-25	6.57612e-24	2HF Down
ATP8A2	5.793	-3.23026	-2.8746	-0.36	-1.28	0.0439366	0.0770694	No Change
ATP8B1	5.909	0.131503	0.321711	-0.19	-1.14	0.155297	0.233446	No Change
ATP8B2	6.55	3.19635	3.18722	0.01	1.01	0.592763	0.694841	No Change
ATP8B3	6.896	1.02282	1.29143	-0.27	-1.21	0.0064652	0.0133567	No Change
ATP8B5P	5.998	-0.988114	-0.347882	-0.64	-1.56	0.000192297	0.000502911	2HF Down
ATP9A	7.573	2.5542	1.61465	0.94	1.92	9.07758e-43	1.92009e-41	2HF Up
ATP9B	10.283	-0.243943	-0.141728	-0.1	-1.07	0.494886	0.606893	No Change
ATPAF1	2.141	3.54451	3.68048	-0.14	-1.1	0.10327	0.164258	No Change
ATPAF2	3.63	1.01622	1.10713	-0.09	-1.06	0.556556	0.663945	No Change
ATPIF1	1.923	4.21393	4.45714	-0.24	-1.18	0.000238631	0.000616852	No Change
ATR	11.73	2.95472	2.60704	0.35	1.27	1.14398e-14	7.31745e-14	No Change
ATRAID	1.391	5.23906	5.26889	-0.03	-1.02	0.814704	0.874285	No Change
ATRIP	5.102	0.680895	0.599422	0.08	1.06	0.418329	0.532514	No Change
ATRN	8.701	3.1318	3.28204	-0.15	-1.11	0.00653869	0.013497	No Change
ATRNL1	9.073	-0.684857	-0.263886	-0.42	-1.34	0.00196951	0.00443366	No Change
ATRX	11.271	3.29641	3.46933	-0.17	-1.13	0.00702463	0.0144181	No Change
ATXN1	12.509	1.42953	1.70625	-0.28	-1.21	0.000109082	0.000294471	No Change
ATXN10	3.325	4.87522	5.15352	-0.28	-1.21	4.19553e-09	1.81384e-08	No Change
ATXN1L	7.883	3.47607	3.21147	0.26	1.2	1.36103e-09	6.1396e-09	No Change
ATXN2	9.255	3.29848	3.14132	0.16	1.12	0.000113653	0.000306047	No Change
ATXN2L	4.411	5.52781	5.3332	0.19	1.14	1.70812e-07	6.31994e-07	No Change
ATXN3	7.272	1.52901	1.64793	-0.12	-1.09	0.16936	0.25142	No Change
ATXN7	8.238	3.18199	3.02265	0.16	1.12	0.000819335	0.00195747	No Change
ATXN7L1	7.988	0.838755	1.11222	-0.27	-1.21	0.00440806	0.009371	No Change
ATXN7L2	3.201	1.69803	1.61237	0.09	1.06	0.360898	0.473409	No Change
ATXN7L3	3.62	4.6442	4.49428	0.15	1.11	0.00026294	0.000675431	No Change
ATXN7L3B	3.681	4.23669	4.7653	-0.53	-1.44	7.66847e-27	9.28173e-26	No Change
AUH	1.992	2.49112	2.41312	0.08	1.06	0.405879	0.519939	No Change
AUNIP	2.058	2.66249	2.13647	0.53	1.44	3.65779e-07	1.31206e-06	No Change
AUP1	2.395	5.26486	5.13112	0.13	1.09	0.00160902	0.00367839	No Change
AURKA	2.536	6.19861	5.83683	0.36	1.28	2.94333e-20	2.60131e-19	No Change
AURKAIP1	1.219	5.06723	5.36113	-0.29	-1.22	2.50381e-06	8.26034e-06	No Change
AURKAPS1	1.536	3.13916	2.88535	0.25	1.19	0.00926812	0.0185859	No Change
AURKB	1.347	5.03212	5.10438	-0.07	-1.05	0.37059	0.48283	No Change
AURKC	1.294	-2.17975	-2.46934	0.29	1.22	0.494222	0.606127	No Change
AUTS2	6.673	-3.32193	-3.32193	0	1	NA	NA	No Change
AVEN	1.525	3.6137	2.95874	0.65	1.57	1.57619e-12	8.81432e-12	2HF Up
AVIL	3.542	-2.34913	-2.06534	-0.28	-1.21	0.270644	0.373212	No Change
AVL9	3.032	3.40891	3.22956	0.18	1.13	0.00436463	0.00928127	No Change
AVPI1	1.389	1.94658	1.9486	0	1	0.896926	0.931126	No Change
AXDND1	5.821	-2.91309	-2.98191	0.07	1.05	0.619588	0.7195	No Change
AXIN1	3.649	3.80661	3.3028	0.5	1.41	2.926e-19	2.44226e-18	No Change
AXIN2	4.922	-1.12472	-0.116829	-1.01	-2.01	3.73808e-08	1.47213e-07	2HF Down
AXL	4.874	7.21888	7.01255	0.21	1.16	4.46168e-11	2.24505e-10	No Change
AZGP1	1.261	-1.94936	-2.10157	0.15	1.11	0.585302	0.689827	No Change
AZI2	4.069	4.73729	4.29152	0.45	1.37	1.61091e-23	1.66993e-22	No Change
AZIN1	4.335	6.69125	6.42959	0.26	1.2	1.44848e-12	8.13916e-12	No Change
AZIN2	6.45	-0.585964	-0.71286	0.13	1.09	0.468628	0.581843	No Change
B2M	1.611	7.83535	8.06465	-0.23	-1.17	8.02614e-09	3.38594e-08	No Change
B3GALNT1	3.633	3.72724	3.82975	-0.1	-1.07	0.145457	0.220822	No Change
B3GALNT2	5.598	3.91167	3.79215	0.12	1.09	0.00364939	0.00785283	No Change
B3GALT1	2.166	-0.667668	0.0218666	-0.69	-1.61	0.00600681	0.0124858	2HF Down
B3GALT4	1.685	-1.43911	-0.985972	-0.45	-1.37	0.226223	0.321547	No Change
B3GALT5	3.715	-1.02265	0.0710432	-1.09	-2.13	1.2509e-08	5.16641e-08	2HF Down
B3GALT6	2.791	3.11456	2.95549	0.16	1.12	0.0229075	0.04268	No Change
B3GAT2	2.002	-3.18842	-3.14657	-0.04	-1.03	0.913259	0.943044	No Change
B3GAT3	2.047	3.47616	3.19688	0.28	1.21	0.000224224	0.000581595	No Change
B3GLCT	4.583	1.58722	1.95632	-0.37	-1.29	9.55906e-05	0.000259761	No Change
B3GNT2	2.747	3.55609	3.55958	0	1	0.835871	0.891269	No Change
B3GNT3	2.736	1.53813	1.88555	-0.35	-1.27	0.00483702	0.0102213	No Change
B3GNT4	1.501	-2.7306	-2.0703	-0.66	-1.58	0.137057	0.209939	No Change
B3GNT5	4.757	2.56281	2.90543	-0.34	-1.27	4.64293e-07	1.64828e-06	No Change
B3GNT7	3.623	-2.95248	-3.10409	0.15	1.11	0.529095	0.638264	No Change
B3GNT8	1.871	-3.07244	-3.05889	-0.01	-1.01	0.955853	0.969469	No Change
B3GNT9	2.703	0.338951	0.184464	0.15	1.11	0.330489	0.440168	No Change
B3GNTL1	3.349	3.01961	2.77867	0.24	1.18	0.000306417	0.000779717	No Change
B4GALNT1	4.454	2.46598	1.14415	1.32	2.5	1.09929e-45	2.54532e-44	2HF Up
B4GALNT3	4.291	-0.250071	-0.857822	0.61	1.53	0.000899792	0.00213423	2HF Up
B4GALNT4	3.434	1.86371	1.69696	0.17	1.13	0.077682	0.128113	No Change
B4GALT1	4.193	5.14453	5.56946	-0.42	-1.34	1.1815e-23	1.23748e-22	No Change
B4GALT2	2.416	3.61472	3.47392	0.14	1.1	0.027865	0.0508913	No Change
B4GALT3	2.539	4.48888	4.28199	0.21	1.16	4.11409e-05	0.000117128	No Change
B4GALT4	6.173	1.26071	1.14096	0.12	1.09	0.152339	0.229613	No Change
B4GALT5	4.718	4.7314	5.58501	-0.85	-1.8	1.18637e-98	9.27452e-97	2HF Down
B4GALT6	4.819	2.24259	3.03261	-0.79	-1.73	6.92238e-30	9.40724e-29	2HF Down
B4GALT7	2.04	3.03397	2.46521	0.57	1.48	4.09562e-10	1.91592e-09	No Change
B4GAT1	2.068	1.69567	2.68755	-0.99	-1.99	1.78572e-17	1.34604e-16	2HF Down
B9D1	2.017	1.46779	0.924617	0.54	1.45	0.000464573	0.00115333	No Change
B9D2	1.027	1.35036	1.74187	-0.39	-1.31	0.0470578	0.0819473	No Change
BAALC-AS1	1.971	-1.50994	-0.854144	-0.66	-1.58	0.0390486	0.0692564	No Change
BAAT	3.523	-2.71456	-2.82593	0.11	1.08	0.78641	0.852576	No Change
BABAM1	2.645	5.46443	5.522	-0.06	-1.04	0.328128	0.437754	No Change
BACE1	6.01	3.16069	3.3469	-0.19	-1.14	0.00263429	0.00580187	No Change
BACE1-AS	0.795	0.505723	0.596064	-0.09	-1.06	0.743	0.821368	No Change
BACE2	2.984	2.50533	2.92881	-0.42	-1.34	7.21925e-07	2.52216e-06	No Change
BACH1	6.72	3.00393	2.69011	0.31	1.24	9.67795e-07	3.34646e-06	No Change
BACH2	9.599	-0.972171	-0.304514	-0.67	-1.59	2.58958e-07	9.44076e-07	2HF Down
BAD	1.642	3.62388	4.28553	-0.66	-1.58	1.02917e-18	8.30234e-18	2HF Down
BAG1	3.865	3.5901	3.07715	0.51	1.42	1.14312e-17	8.70746e-17	No Change
BAG2	2.266	4.78381	4.25111	0.53	1.44	2.15649e-22	2.12787e-21	No Change
BAG3	2.565	7.35658	6.35783	1	2	5.29172e-113	5.61218e-111	2HF Up
BAG4	4.459	2.20961	2.93405	-0.72	-1.65	7.90057e-24	8.36149e-23	2HF Down
BAG5	5.251	2.72844	2.92469	-0.2	-1.15	0.00422741	0.00901476	No Change
BAG6	3.937	6.12402	6.22895	-0.1	-1.07	0.015533	0.0298876	No Change
BAHCC1	10.225	1.27881	1.1846	0.09	1.06	0.122263	0.190511	No Change
BAHD1	4.763	2.76564	2.80276	-0.04	-1.03	0.740232	0.819322	No Change
BAIAP2	6.077	3.09286	3.33437	-0.24	-1.18	3.3693e-05	9.70907e-05	No Change
BAIAP2-AS1	4.419	0.485254	1.094	-0.61	-1.53	1.261e-06	4.31117e-06	2HF Down
BAIAP2L1	3.656	3.32353	3.65973	-0.34	-1.27	4.59692e-07	1.63386e-06	No Change
BAIAP2L2	2.131	-2.64929	-2.92055	0.27	1.21	0.356984	0.469234	No Change
BAIAP3	5.182	0.272027	0.145897	0.13	1.09	0.266156	0.368228	No Change
BAK1	2.323	2.61817	2.64211	-0.02	-1.01	0.931108	0.956785	No Change
BAMBI	1.721	3.09702	2.266	0.83	1.78	3.51295e-16	2.46883e-15	2HF Up
BANF1	1.149	5.73138	5.78103	-0.05	-1.04	0.55555	0.663155	No Change
BANK1	3.978	-0.909101	-0.40611	-0.5	-1.41	0.019626	0.0370393	No Change
BANP	2.975	2.79073	1.94931	0.84	1.79	5.534e-21	5.07428e-20	2HF Up
BAP1	3.753	4.79608	4.90644	-0.11	-1.08	0.031166	0.0563433	No Change
BARD1	2.583	1.70992	2.94172	-1.23	-2.35	1.3817e-35	2.3002e-34	2HF Down
BARX2	1.763	-2.50563	-2.05973	-0.45	-1.37	0.434376	0.54802	No Change
BASP1	1.96	5.22612	5.46436	-0.24	-1.18	7.08503e-05	0.000195687	No Change
BATF	0.937	-3.32193	-3.12694	-0.19	-1.14	0.764117	0.83738	No Change
BATF2	2.217	-0.122183	0.396853	-0.52	-1.43	0.0144162	0.0279479	No Change
BATF3	0.978	2.7278	2.50023	0.23	1.17	0.0840578	0.137332	No Change
BAX	1.249	5.06661	4.8334	0.23	1.17	3.39869e-05	9.78818e-05	No Change
BAZ1A	6.259	4.73944	4.65831	0.08	1.06	0.0165185	0.0316274	No Change
BAZ1B	6.095	5.34546	5.50912	-0.16	-1.12	0.000193237	0.000505281	No Change
BAZ2A	9.222	4.48907	4.48819	0	1	0.656857	0.751841	No Change
BAZ2B	11.522	1.43415	1.39784	0.04	1.03	0.417926	0.53218	No Change
BBC3	2.09	1.38826	1.17411	0.21	1.16	0.124175	0.192934	No Change
BBIP1	2.454	2.49474	2.21247	0.28	1.21	0.00465121	0.00985336	No Change
BBOF1	3.648	-0.63255	-1.08462	0.45	1.37	0.0413779	0.0730119	No Change
BBS1	4.062	1.0278	0.231806	0.8	1.74	2.79365e-08	1.11673e-07	2HF Up
BBS10	3.581	2.40668	3.13555	-0.73	-1.66	5.71355e-22	5.52273e-21	2HF Down
BBS12	3.429	0.608785	0.544213	0.06	1.04	0.554722	0.662486	No Change
BBS2	6.319	2.17057	2.45582	-0.29	-1.22	9.32997e-05	0.000253854	No Change
BBS4	3.32	2.37026	1.74279	0.63	1.55	1.02738e-11	5.41955e-11	2HF Up
BBS5	3.145	0.0168446	0.151819	-0.13	-1.09	0.546511	0.655053	No Change
BBS7	4.806	2.08938	1.8718	0.22	1.16	0.00416559	0.00888793	No Change
BBS9	5.604	0.727344	0.642454	0.08	1.06	0.384884	0.497499	No Change
BBX	9.387	4.4261	4.56197	-0.14	-1.1	0.00511212	0.0107606	No Change
BCAM	3.417	-0.59319	0.732748	-1.33	-2.51	1.96281e-14	1.2393e-13	2HF Down
BCAN	4.036	-2.84642	-3.18842	0.34	1.27	0.0991038	0.158528	No Change
BCAP29	6.089	2.89242	3.46578	-0.57	-1.48	2.56547e-26	3.02314e-25	No Change
BCAP31	2.387	6.45396	6.3538	0.1	1.07	0.00143312	0.00330516	No Change
BCAR1	5.895	4.48041	4.52558	-0.05	-1.04	0.514958	0.625689	No Change
BCAR3	4.537	4.99994	5.54297	-0.54	-1.45	2.4154e-29	3.21333e-28	No Change
BCAS1	4.264	-3.06224	-3.18842	0.13	1.09	0.495623	0.6076	No Change
BCAS2	1.294	4.48023	4.42203	0.06	1.04	0.275842	0.379276	No Change
BCAS3	5.229	2.39916	2.18964	0.21	1.16	0.00254007	0.00561147	No Change
BCAS4	1.725	2.34369	2.20182	0.14	1.1	0.1886	0.275561	No Change
BCAT2	4.29	2.28306	2.47231	-0.19	-1.14	0.026799	0.0491455	No Change
BCCIP	4.068	4.58747	4.63306	-0.05	-1.04	0.528454	0.637846	No Change
BCDIN3D	3.247	0.0140224	-0.322449	0.34	1.27	0.0605707	0.102593	No Change
BCDIN3D-AS1	3.085	-1.29061	-1.89474	0.6	1.52	0.0339419	0.0609403	No Change
BCHE	2.443	2.50245	2.77558	-0.27	-1.21	0.00597813	0.01243	No Change
BCKDHA	2.506	2.39647	1.86592	0.53	1.44	4.64142e-07	1.64813e-06	No Change
BCKDHB	3.702	1.63113	2.0214	-0.39	-1.31	0.000120505	0.000323178	No Change
BCKDK	2.21	4.21957	4.07273	0.15	1.11	0.0124972	0.0244938	No Change
BCL10	3.101	4.20316	4.77922	-0.58	-1.49	2.36694e-29	3.15162e-28	No Change
BCL11A	7.753	-2.45075	-1.7538	-0.7	-1.62	0.000355911	0.000897082	2HF Down
BCL11B	7.811	-3.32193	-3.32193	0	1	NA	NA	No Change
BCL2	6.883	1.03044	0.811576	0.22	1.16	0.0112157	0.0221885	No Change
BCL2L1	2.712	6.0571	6.46295	-0.41	-1.33	1.04563e-23	1.0982e-22	No Change
BCL2L11	6.2	0.650744	1.17295	-0.52	-1.43	5.96013e-07	2.09773e-06	No Change
BCL2L12	1.897	3.2939	3.28219	0.01	1.01	0.717893	0.801205	No Change
BCL2L13	6.11	3.50853	3.26134	0.25	1.19	4.16353e-07	1.48504e-06	No Change
BCL2L15	5.602	-2.81324	-2.8746	0.06	1.04	0.58149	0.686454	No Change
BCL2L2	3.708	3.94395	2.88323	1.06	2.08	7.91815e-65	3.18532e-63	2HF Up
BCL3	1.855	2.00848	2.71824	-0.71	-1.64	1.08834e-09	4.95667e-09	2HF Down
BCL6	3.964	1.5523	2.1688	-0.62	-1.54	4.79791e-11	2.40724e-10	2HF Down
BCL7A	3.708	1.30429	0.40587	0.9	1.87	2.86201e-12	1.57038e-11	2HF Up
BCL7B	2.677	4.26752	4.26643	0	1	0.734968	0.815222	No Change
BCL7C	1.051	3.81249	4.71125	-0.9	-1.87	9.61808e-27	1.15493e-25	2HF Down
BCL9	6.266	1.88355	2.47062	-0.59	-1.51	8.5358e-13	4.86852e-12	2HF Down
BCL9L	7.73	4.07261	4.81452	-0.74	-1.67	1.4963e-47	3.67794e-46	2HF Down
BCLAF1	7.97	4.46085	5.07738	-0.62	-1.54	3.34372e-59	1.17658e-57	2HF Down
BCO1	2.669	-3.32193	-3.18842	-0.13	-1.09	0.466981	0.580321	No Change
BCO2	4.73	-2.25263	-2.80332	0.55	1.46	0.0220839	0.0413079	No Change
BCOR	7.204	1.92914	2.22722	-0.3	-1.23	3.77402e-05	0.000107994	No Change
BCORL1	7.336	1.1693	1.46004	-0.29	-1.22	0.00231807	0.00515336	No Change
BCR	9.415	2.37095	2.53576	-0.16	-1.12	0.0095595	0.0191114	No Change
BCRP2	2.328	-3.32193	-3.32193	0	1	NA	NA	No Change
BCS1L	2.124	3.72589	3.47179	0.25	1.19	0.000650581	0.0015759	No Change
BDH1	3.68	1.75614	1.41285	0.34	1.27	0.000975902	0.00230287	No Change
BDH2	2.91	0.845873	1.57845	-0.73	-1.66	3.66771e-08	1.44705e-07	2HF Down
BDKRB1	1.298	-3.19576	-3.19576	0	1	0.940795	0.961014	No Change
BDKRB2	6.886	-2.67489	-1.80991	-0.86	-1.82	9.91353e-06	3.06396e-05	2HF Down
BDNF	7.718	0.538373	1.11677	-0.58	-1.49	1.11339e-09	5.06619e-09	No Change
BDNF-AS	3.328	-1.65331	-2.00823	0.35	1.27	0.213349	0.305971	No Change
BDP1	11.614	3.21704	3.23594	-0.02	-1.01	0.917239	0.945995	No Change
BEAN1	3.513	-2.54412	-1.99361	-0.55	-1.46	0.0773051	0.127536	No Change
BECN1	2.802	5.11581	5.21311	-0.1	-1.07	0.0675946	0.113138	No Change
BEGAIN	2.917	-2.50457	-2.64574	0.14	1.1	0.657558	0.752365	No Change
BEND3	6.655	1.64071	1.45541	0.19	1.14	0.0190419	0.0360447	No Change
BEND6	5.733	-1.21785	-1.56384	0.35	1.27	0.137892	0.211017	No Change
BEND7	9.175	1.75152	0.981611	0.77	1.71	4.85447e-24	5.18472e-23	2HF Up
BEST1	4.502	-3.02661	-3.23026	0.2	1.15	0.200789	0.290792	No Change
BEST2	1.901	-3.19576	-3.0959	-0.1	-1.07	0.678471	0.769036	No Change
BEST3	5.33	-2.5631	-2.25592	-0.31	-1.24	0.230159	0.326407	No Change
BEST4	2.087	-2.42729	-2.95158	0.52	1.43	0.152649	0.229989	No Change
BET1	6.258	2.32093	1.87919	0.44	1.36	9.46971e-11	4.65988e-10	No Change
BET1L	2.953	4.12085	3.40006	0.72	1.65	1.063e-34	1.72422e-33	2HF Up
BEX1	0.859	-2.00698	-2.65647	0.65	1.57	0.241414	0.339889	No Change
BEX2	1.173	1.86644	0.175837	1.69	3.23	4.10636e-13	2.39435e-12	2HF Up
BEX3	1.243	5.0067	5.8564	-0.85	-1.8	4.03036e-40	7.80645e-39	2HF Down
BEX4	1.279	-2.9341	-3.19576	0.26	1.2	0.444245	0.55843	No Change
BEX5	1.013	-3.32193	-3.32193	0	1	NA	NA	No Change
BFAR	3.035	4.88644	4.78452	0.1	1.07	0.0169513	0.0323743	No Change
BFSP1	2.995	1.76352	1.68968	0.07	1.05	0.405601	0.519671	No Change
BFSP2	1.619	-3.32193	-3.32193	0	1	NA	NA	No Change
BGN	2.436	-3.10808	-2.80578	-0.3	-1.23	0.332143	0.442022	No Change
BHLHA15	0.703	-1.61265	-3.0959	1.48	2.79	0.0201296	0.0378861	2HF Up
BHLHB9	4.276	1.3047	1.19287	0.11	1.08	0.231954	0.328552	No Change
BHLHE40	3.299	4.2169	5.68024	-1.46	-2.75	1.25715e-36	2.17152e-35	2HF Down
BHLHE40-AS1	2.713	-2.24519	-1.20481	-1.04	-2.06	0.000871159	0.00207247	2HF Down
BHLHE41	3.775	-0.028578	1.23014	-1.26	-2.39	1.41521e-19	1.19973e-18	2HF Down
BHMG1	1.161	-3.00077	-2.90778	-0.09	-1.06	0.859745	0.903158	No Change
BICC1	3.426	1.78082	2.03082	-0.25	-1.19	0.0138284	0.0269081	No Change
BICD1	3.923	2.52232	2.31205	0.21	1.16	0.00433002	0.00921284	No Change
BICD2	6.409	3.87473	4.00796	-0.13	-1.09	0.0133628	0.0260589	No Change
BID	2.746	3.87106	3.67955	0.19	1.14	0.000688	0.00166018	No Change
BIK	0.948	-1.69308	-0.708038	-0.99	-1.99	0.0262724	0.0482908	2HF Down
BIN1	2.927	2.51748	2.45541	0.06	1.04	0.379714	0.492326	No Change
BIN2	2.924	-3.27609	-3.27609	0	1	0.941037	0.961014	No Change
BIN3	1.838	3.09527	2.64615	0.45	1.37	1.70347e-06	5.72426e-06	No Change
BIN3-IT1	1.838	-2.21945	-2.75305	0.53	1.44	0.159413	0.238663	No Change
BIRC2	4.256	4.33593	4.37951	-0.04	-1.03	0.569851	0.675395	No Change
BIRC3	6.903	1.68677	1.21567	0.47	1.39	3.36942e-09	1.4663e-08	No Change
BIRC5	3.087	5.19802	5.27377	-0.08	-1.06	0.176467	0.260493	No Change
BIRC6	15.628	3.42785	3.17667	0.25	1.19	0.0659443	0.110705	No Change
BIRC7	1.44	-1.86726	-1.25476	-0.61	-1.53	0.167756	0.249406	No Change
BIVM	5.189	2.04871	1.76248	0.29	1.22	0.000140281	0.000373378	No Change
BLCAP	2.535	3.43687	3.9439	-0.51	-1.42	2.28433e-14	1.43811e-13	No Change
BLK	4.285	-3.10074	-2.85508	-0.25	-1.19	0.255448	0.356241	No Change
BLM	4.781	2.6579	2.78936	-0.13	-1.09	0.108023	0.171029	No Change
BLMH	2.525	5.01954	5.16162	-0.14	-1.1	0.00708161	0.0145174	No Change
BLNK	1.811	-3.32193	-3.23425	-0.09	-1.06	0.764117	0.83738	No Change
BLOC1S1	1.655	1.17177	1.48713	-0.32	-1.25	0.0684242	0.114375	No Change
BLOC1S2	2.914	3.42804	3.21618	0.21	1.16	0.000788727	0.0018903	No Change
BLOC1S3	2.598	1.01323	1.44443	-0.43	-1.35	0.00248422	0.00549608	No Change
BLOC1S4	1.545	3.19283	2.88743	0.31	1.24	0.00098085	0.00231418	No Change
BLOC1S5	2.973	-2.71564	-2.65647	-0.06	-1.04	0.917059	0.945921	No Change
BLOC1S6	4.314	3.67998	4.0069	-0.33	-1.26	1.57487e-09	7.05599e-09	No Change
BLVRA	1.166	4.0791	4.8592	-0.78	-1.72	2.68069e-25	3.04307e-24	2HF Down
BLVRB	0.851	5.36641	4.22625	1.14	2.2	6.6559e-53	1.93749e-51	2HF Up
BLZF1	3.804	2.96993	3.09859	-0.13	-1.09	0.0927187	0.149609	No Change
BMF	4.772	-1.31182	-2.11757	0.81	1.75	0.000651891	0.00157857	2HF Up
BMI1	3.42	-0.435025	-0.0551513	-0.38	-1.3	0.0495401	0.0857873	No Change
BMP1	5.315	1.62936	1.91301	-0.28	-1.21	0.00152323	0.00349754	No Change
BMP2	3.147	-1.60082	-1.20704	-0.39	-1.31	0.147358	0.223305	No Change
BMP2K	4.668	2.15639	2.29117	-0.13	-1.09	0.168838	0.250818	No Change
BMP4	2.123	4.63569	3.1974	1.44	2.71	1.80548e-104	1.63964e-102	2HF Up
BMP6	3.098	-1.46999	-1.5446	0.07	1.05	0.957126	0.970436	No Change
BMP7	4.228	-3.32193	-3.32193	0	1	NA	NA	No Change
BMP8A	5.619	-3.18442	-3.32193	0.14	1.1	0.087901	0.142685	No Change
BMP8B	4.086	-0.962797	-0.478904	-0.48	-1.39	0.0284169	0.0518305	No Change
BMPER	5.015	-2.60834	-2.77877	0.17	1.13	0.405346	0.519431	No Change
BMPR1A	3.603	1.90133	2.02968	-0.13	-1.09	0.253344	0.353665	No Change
BMPR1B	5.981	0.688571	0.406128	0.28	1.21	0.0110457	0.0218636	No Change
BMPR2	12.147	2.34997	3.10579	-0.76	-1.69	3.08991e-34	4.94843e-33	2HF Down
BMS1	8.025	4.22863	4.10404	0.12	1.09	0.00041234	0.00103058	No Change
BMS1P20	4.444	1.50194	1.23503	0.27	1.21	0.00521392	0.0109576	No Change
BMS1P4	2.408	-1.38886	-2.02661	0.64	1.56	0.0510239	0.0881053	No Change
BNC1	4.786	-2.87214	-3.0204	0.15	1.11	0.355851	0.468031	No Change
BNIP1	1.387	3.70855	3.7455	-0.04	-1.03	0.821341	0.879254	No Change
BNIP2	2.701	5.07506	5.24689	-0.17	-1.13	0.000402608	0.00100808	No Change
BNIP3	2.479	3.93334	4.72371	-0.79	-1.73	5.68033e-34	8.99248e-33	2HF Down
BNIP3L	3.721	4.18151	5.23483	-1.05	-2.07	6.98161e-122	8.75066e-120	2HF Down
BNIPL	2.555	-1.32716	-2.6921	1.36	2.57	2.28924e-05	6.74803e-05	2HF Up
BOC	8.84	-1.33682	-0.823475	-0.51	-1.42	0.000670277	0.00161973	No Change
BOD1	1.93	5.91654	5.05879	0.86	1.82	1.40117e-78	7.53551e-77	2HF Up
BOD1L1	13.456	3.38112	3.40544	-0.02	-1.01	0.989399	0.992277	No Change
BOD1L2	3.346	-2.64574	-2.9193	0.27	1.21	0.354788	0.466992	No Change
BOK	2.642	2.25606	2.17083	0.09	1.06	0.303071	0.41072	No Change
BOK-AS1	0.824	-2.03793	-2.67993	0.64	1.56	0.305815	0.413515	No Change
BOLA1	0.855	-0.330344	-0.667668	0.34	1.27	0.373392	0.485707	No Change
BOLA3	0.55	4.6282	5.17544	-0.55	-1.46	5.11591e-09	2.19485e-08	No Change
BOLA3-AS1	4.188	-1.89964	-0.753402	-1.15	-2.22	4.35077e-07	1.55e-06	2HF Down
BOP1	2.357	1.77235	2.05834	-0.29	-1.22	0.0214062	0.0401145	No Change
BORA	3.014	3.82566	3.14436	0.68	1.6	6.69523e-24	7.10069e-23	2HF Up
BORCS5	2.081	1.71155	1.77448	-0.06	-1.04	0.781072	0.848427	No Change
BORCS6	1.913	1.45658	1.61833	-0.16	-1.12	0.31969	0.429026	No Change
BORCS7	2.43	1.35982	1.63347	-0.27	-1.21	0.0443633	0.0777101	No Change
BORCS8	2.329	1.14097	1.20057	-0.06	-1.04	0.753698	0.829385	No Change
BPGM	2.101	2.44482	2.42581	0.02	1.01	0.737071	0.816598	No Change
BPHL	1.906	1.17327	1.50071	-0.33	-1.26	0.0439647	0.0771099	No Change
BPNT1	2.452	4.57907	4.67176	-0.09	-1.06	0.150724	0.227655	No Change
BPTF	11.88	3.81701	3.95514	-0.14	-1.1	0.0254078	0.0469348	No Change
BRAF	2.928	1.89968	1.71751	0.18	1.13	0.0621066	0.10503	No Change
BRAP	4.137	3.85464	3.34552	0.51	1.42	1.92936e-18	1.53519e-17	No Change
BRAT1	5.35	2.20583	2.48498	-0.28	-1.21	0.000320209	0.000812359	No Change
BRCA1	8.193	3.59788	3.46676	0.13	1.09	0.00328399	0.00711906	No Change
BRCA2	11.359	2.56503	2.30924	0.26	1.2	0.0176815	0.0336478	No Change
BRCC3	2.92	3.2954	3.89068	-0.6	-1.52	2.00653e-20	1.79353e-19	2HF Down
BRD1	5.353	3.14149	2.76037	0.38	1.3	1.45344e-11	7.59313e-11	No Change
BRD2	5.646	5.32915	5.2536	0.08	1.06	0.0222042	0.0415125	No Change
BRD3	6.096	3.26136	3.21435	0.05	1.04	0.213732	0.306463	No Change
BRD4	8.531	4.33601	4.07693	0.26	1.2	6.06685e-09	2.59256e-08	No Change
BRD7	2.295	3.73199	3.97412	-0.24	-1.18	0.000461218	0.00114594	No Change
BRD7P3	2.46	-2.53561	-2.47542	-0.06	-1.04	0.871985	0.912602	No Change
BRD8	5.067	4.98092	4.47289	0.51	1.42	1.33446e-33	2.07361e-32	No Change
BRD9	4.475	3.86119	3.5811	0.28	1.21	7.96185e-08	3.04001e-07	No Change
BRE	2.097	4.0814	3.82509	0.26	1.2	2.80909e-05	8.17708e-05	No Change
BRE-AS1	1.658	-2.67892	-3.01326	0.33	1.26	0.479782	0.591912	No Change
BREA2	1	0.259544	0.227076	0.03	1.02	0.905399	0.937417	No Change
BRF1	6.664	1.35013	1.14115	0.21	1.16	0.0092553	0.0185694	No Change
BRF2	1.996	2.37408	1.61081	0.76	1.69	6.91627e-10	3.18821e-09	2HF Up
BRI3	1.112	5.94608	5.59102	0.36	1.28	7.50477e-13	4.29499e-12	No Change
BRI3BP	1.269	3.07725	3.94196	-0.86	-1.82	2.33405e-20	2.0798e-19	2HF Down
BRICD5	1.122	-0.738741	-1.14998	0.41	1.33	0.282345	0.387165	No Change
BRINP2	3.976	-3.18842	-2.66744	-0.52	-1.43	0.0171263	0.032659	No Change
BRINP3	2.908	-3.32193	-3.32193	0	1	NA	NA	No Change
BRIP1	9.21	2.58551	2.72598	-0.14	-1.1	0.0254973	0.04706	No Change
BRIX1	3.727	5.40936	5.12826	0.28	1.21	1.00886e-12	5.73046e-12	No Change
BRK1	1.173	5.72967	6.53276	-0.8	-1.74	9.59607e-55	2.96403e-53	2HF Down
BRMS1	1.971	4.32962	4.35679	-0.03	-1.02	0.866919	0.90868	No Change
BRMS1L	2.686	3.3511	3.75749	-0.41	-1.33	1.31135e-08	5.40142e-08	No Change
BROX	2.023	5.01664	5.1102	-0.09	-1.06	0.155993	0.234376	No Change
BRPF1	4.714	3.22467	3.11428	0.11	1.08	0.0280982	0.0512925	No Change
BRPF3	6.025	3.56345	3.47131	0.09	1.06	0.0308475	0.0558141	No Change
BRSK1	3.587	1.4249	0.126921	1.3	2.46	3.35136e-21	3.11248e-20	2HF Up
BRSK2	6.472	-0.57382	-0.283979	-0.29	-1.22	0.0622256	0.105161	No Change
BRWD1	19.84	1.94309	1.64344	0.3	1.23	0.00509979	0.0107362	No Change
BRWD3	13.283	2.12826	2.38404	-0.26	-1.2	3.044e-05	8.81017e-05	No Change
BSCL2	2.585	-2.37892	-2.58721	0.21	1.16	0.430709	0.544209	No Change
BSDC1	4.799	3.20626	2.73298	0.47	1.39	1.7861e-15	1.19278e-14	No Change
BSG	3.031	7.4626	7.81168	-0.35	-1.27	1.26955e-22	1.26255e-21	No Change
BSN	15.947	-2.58721	-2.29846	-0.29	-1.22	0.0343083	0.0615254	No Change
BSPRY	2.342	-3.32193	-3.23425	-0.09	-1.06	0.771757	0.840476	No Change
BST1	1.471	-1.11442	-1.67715	0.56	1.47	0.129235	0.199672	No Change
BST2	0.934	4.46945	3.44433	1.03	2.04	2.64985e-28	3.39997e-27	2HF Up
BTAF1	7.228	3.65665	3.39457	0.26	1.2	1.02527e-08	4.27649e-08	No Change
BTBD1	3.282	5.14503	5.51789	-0.37	-1.29	1.47172e-18	1.17598e-17	No Change
BTBD10	3.223	4.16946	4.18609	-0.02	-1.01	0.987789	0.991385	No Change
BTBD11	7.64	-3.32193	-3.32193	0	1	0.771757	0.840476	No Change
BTBD19	1.628	0.82172	0.221077	0.6	1.52	0.00368805	0.00793263	2HF Up
BTBD2	4.21	4.90679	5.069	-0.16	-1.12	0.000475276	0.00117894	No Change
BTBD3	5.339	2.81391	2.88204	-0.07	-1.05	0.394712	0.507564	No Change
BTBD6	1.982	3.00763	3.47117	-0.46	-1.38	6.65456e-08	2.56215e-07	No Change
BTBD7	11.191	1.84857	2.20042	-0.35	-1.27	7.99714e-08	3.05119e-07	No Change
BTBD8	1.78	-0.306395	-0.245155	-0.06	-1.04	0.821313	0.879254	No Change
BTBD9	9.436	1.18473	1.13291	0.05	1.04	0.36648	0.478741	No Change
BTC	1.317	-0.862424	-1.51255	0.65	1.57	0.119639	0.186902	No Change
BTD	2.703	2.74292	3.13079	-0.39	-1.31	8.13314e-06	2.53905e-05	No Change
BTF3	1.692	7.56855	7.73697	-0.17	-1.13	3.47146e-05	9.98636e-05	No Change
BTF3L4	4.637	2.45478	2.96494	-0.51	-1.42	5.00143e-12	2.7032e-11	No Change
BTG1	4.678	3.74427	4.01452	-0.27	-1.21	2.67678e-06	8.80036e-06	No Change
BTG2	2.709	-0.765657	-0.673984	-0.09	-1.06	0.684893	0.773563	No Change
BTG3	1.588	3.92173	3.55622	0.37	1.29	1.91128e-06	6.40018e-06	No Change
BTK	3.622	-2.67677	-2.9341	0.26	1.2	0.39849	0.511814	No Change
BTN2A1	3.641	3.09905	2.45501	0.64	1.56	4.04553e-18	3.16423e-17	2HF Up
BTN2A2	5.835	1.21542	0.739814	0.48	1.39	1.51328e-06	5.12523e-06	No Change
BTN2A3P	2.421	0.530719	-0.542869	1.07	2.1	2.80533e-07	1.0193e-06	2HF Up
BTN3A1	4.181	2.09106	2.0133	0.08	1.06	0.316617	0.42558	No Change
BTN3A2	4.098	2.41006	2.51162	-0.1	-1.07	0.270697	0.373251	No Change
BTN3A3	2.991	1.4096	1.20252	0.21	1.16	0.0890955	0.144423	No Change
BTRC	6.149	2.66841	2.44219	0.23	1.17	0.000123789	0.000331635	No Change
BUB1	4.191	5.88921	5.72451	0.16	1.12	7.05926e-07	2.46911e-06	No Change
BUB1B	3.734	5.18543	5.01074	0.17	1.13	1.91525e-06	6.41065e-06	No Change
BUB3	3.748	5.19789	5.95402	-0.76	-1.69	1.17751e-57	3.93351e-56	2HF Down
BUD13	2.48	3.38633	3.67616	-0.29	-1.22	6.28166e-05	0.000174771	No Change
BUD31	1.322	5.58823	5.51754	0.07	1.05	0.0811013	0.133014	No Change
BVES	5.777	-3.32193	-3.32193	0	1	0.856111	0.900588	No Change
BYSL	1.983	4.53167	4.11259	0.42	1.34	1.63817e-11	8.51422e-11	No Change
BZRAP1-AS1	2.991	-3.02375	-2.98811	-0.04	-1.03	0.824164	0.881472	No Change
BZW1	3.655	4.81719	5.08701	-0.27	-1.21	1.05566e-08	4.39961e-08	No Change
BZW2	3.413	4.41914	4.36453	0.05	1.04	0.136331	0.209115	No Change
C10orf10	2.058	-1.84223	1.34598	-3.19	-9.13	1.82569e-39	3.46539e-38	2HF Down
C10orf107	1.245	-2.7822	-2.56141	-0.22	-1.16	0.594936	0.696735	No Change
C10orf11	0.886	0.18825	0.0202206	0.17	1.13	0.58937	0.692444	No Change
C10orf111	1.712	-2.78978	-2.69536	-0.09	-1.06	0.789343	0.854777	No Change
C10orf12	4.544	1.17097	1.3617	-0.19	-1.14	0.486052	0.597945	No Change
C10orf131	1.168	-2.37093	-2.19696	-0.17	-1.13	0.708083	0.792998	No Change
C10orf2	3.78	3.88266	3.44526	0.44	1.36	4.3861e-15	2.87094e-14	No Change
C10orf25	3.21	-1.83475	-1.79001	-0.04	-1.03	0.962307	0.973996	No Change
C10orf35	1.072	2.13631	1.05337	1.08	2.11	1.53217e-07	5.69391e-07	2HF Up
C10orf54	4.766	0.550783	0.714225	-0.16	-1.12	0.295577	0.402506	No Change
C10orf55	2.508	-1.76304	-1.26149	-0.5	-1.41	0.115706	0.181621	No Change
C10orf67	2.938	-3.14258	-2.56879	-0.57	-1.48	0.048324	0.0839113	No Change
C10orf76	4.264	3.09333	2.77047	0.32	1.25	1.82364e-07	6.72927e-07	No Change
C10orf82	2.308	-3.10808	-3.23425	0.13	1.09	0.474887	0.587903	No Change
C10orf88	3.081	2.2562	2.15772	0.1	1.07	0.226822	0.322355	No Change
C10orf90	4.629	-0.624667	-0.519576	-0.11	-1.08	0.512092	0.623444	No Change
C10orf91	0.735	3.80241	4.67287	-0.87	-1.83	2.71174e-18	2.13754e-17	2HF Down
C10orf95	1.467	-2.84427	-2.93195	0.09	1.06	0.905689	0.937526	No Change
C11orf1	1.818	3.05041	2.73252	0.32	1.25	0.000408433	0.00102149	No Change
C11orf24	2.098	4.07399	4.25689	-0.18	-1.13	0.00905584	0.0181981	No Change
C11orf31	1.29	4.66684	5.01559	-0.35	-1.27	3.02162e-07	1.09396e-06	No Change
C11orf45	3.861	-0.499719	0.168601	-0.67	-1.59	0.000179274	0.000470717	2HF Down
C11orf49	2.518	2.88084	2.42828	0.45	1.37	1.40241e-07	5.22836e-07	No Change
C11orf54	4.01	2.2608	2.03187	0.23	1.17	0.00434534	0.00924153	No Change
C11orf57	5.592	3.31131	2.99501	0.32	1.25	2.14498e-09	9.49805e-09	No Change
C11orf58	3.975	4.87711	4.96247	-0.09	-1.06	0.10366	0.164793	No Change
C11orf63	3.854	1.39869	0.876396	0.52	1.43	6.0328e-06	1.90969e-05	No Change
C11orf65	3.302	-2.67892	-2.50739	-0.17	-1.13	0.626323	0.725821	No Change
C11orf68	1.556	4.42881	4.1255	0.3	1.23	1.77965e-06	5.97126e-06	No Change
C11orf70	2.492	-3.23425	-3.32193	0.09	1.06	0.856111	0.900588	No Change
C11orf71	2.233	0.0652586	-0.274418	0.34	1.27	0.122733	0.191126	No Change
C11orf73	1.34	3.78165	3.43044	0.35	1.27	3.57412e-05	0.000102583	No Change
C11orf74	3.065	-0.115093	-0.0536048	-0.06	-1.04	0.851821	0.900588	No Change
C11orf80	2.309	1.4951	1.32372	0.17	1.13	0.22082	0.315047	No Change
C11orf84	1.955	5.03947	4.41526	0.62	1.54	1.44514e-27	1.78477e-26	2HF Up
C11orf86	1.183	0.423032	2.07979	-1.66	-3.16	1.26086e-16	9.12753e-16	2HF Down
C11orf91	0.98	1.49655	2.02115	-0.52	-1.43	0.00592285	0.0123252	No Change
C11orf94	0.365	-1.50037	-2.08111	0.58	1.49	0.524057	0.633942	No Change
C11orf95	5.577	1.86972	1.50922	0.36	1.28	6.04556e-06	1.91236e-05	No Change
C11orf96	1.327	-2.0061	-2.14358	0.14	1.1	0.710816	0.795471	No Change
C12orf10	2.035	4.70578	4.62809	0.08	1.06	0.0992654	0.15877	No Change
C12orf29	2.867	3.91515	3.8284	0.09	1.06	0.077695	0.12812	No Change
C12orf4	3.805	3.36526	3.4063	-0.04	-1.03	0.703108	0.788856	No Change
C12orf43	2.266	3.33372	2.93202	0.4	1.32	3.99047e-07	1.42667e-06	No Change
C12orf45	0.618	3.94623	3.84798	0.1	1.07	0.281486	0.386092	No Change
C12orf49	2.77	4.38483	4.58198	-0.2	-1.15	0.000613311	0.00149253	No Change
C12orf56	2.155	-3.32193	-3.32193	0	1	NA	NA	No Change
C12orf57	1.34	3.36074	2.91817	0.44	1.36	1.02142e-05	3.15327e-05	No Change
C12orf60	1.124	0.965334	1.27725	-0.31	-1.24	0.156869	0.235312	No Change
C12orf65	3.159	2.57348	2.5605	0.01	1.01	0.720006	0.802956	No Change
C12orf66	2.597	1.04405	1.10029	-0.06	-1.04	0.774224	0.84263	No Change
C12orf73	1.989	1.80139	1.81758	-0.02	-1.01	0.99243	0.99466	No Change
C12orf75	1.36	5.19372	5.78813	-0.59	-1.51	1.26387e-29	1.70079e-28	2HF Down
C12orf76	2.577	0.683166	0.423155	0.26	1.2	0.11588	0.181854	No Change
C14orf1	1.535	2.89094	3.55116	-0.66	-1.58	2.19643e-11	1.13303e-10	2HF Down
C14orf119	2.943	4.66069	4.60341	0.06	1.04	0.144985	0.220259	No Change
C14orf132	7.581	-3.27609	-3.32193	0.05	1.04	0.941037	0.961014	No Change
C14orf142	1.174	3.57343	3.44684	0.13	1.09	0.129871	0.200451	No Change
C14orf159	4.138	2.11256	2.11225	0	1	0.84901	0.900588	No Change
C14orf166	1.043	7.26794	7.34288	-0.07	-1.05	0.16232	0.242393	No Change
C14orf178	0.643	-3.32193	-3.32193	0	1	NA	NA	No Change
C14orf2	2.337	3.4715	3.72861	-0.26	-1.2	0.00138325	0.00319501	No Change
C14orf28	3.76	-0.244579	-0.488136	0.24	1.18	0.21323	0.30583	No Change
C14orf37	3.687	-1.48158	-1.44084	-0.04	-1.03	0.881053	0.919705	No Change
C14orf79	1.96	0.872728	0.380071	0.49	1.4	0.00676432	0.0139272	No Change
C14orf80	2.243	2.48776	2.3513	0.14	1.1	0.128153	0.198284	No Change
C14orf93	2.608	1.26871	1.40386	-0.14	-1.1	0.342073	0.452734	No Change
C15orf39	4.745	2.81267	3.39339	-0.58	-1.49	1.67957e-20	1.50724e-19	No Change
C15orf40	2.649	2.39905	2.27176	0.13	1.09	0.135703	0.208307	No Change
C15orf41	2.958	2.05682	2.06969	-0.01	-1.01	0.953904	0.968074	No Change
C15orf48	0.949	-0.992336	-0.975066	-0.02	-1.01	0.990939	0.993494	No Change
C15orf52	7.283	2.81016	2.3716	0.44	1.36	2.24002e-12	1.24031e-11	No Change
C15orf57	3.284	1.99961	2.0193	-0.02	-1.01	0.971697	0.980202	No Change
C15orf59	1.342	-3.23425	-2.90092	-0.33	-1.26	0.304686	0.412169	No Change
C15orf61	1.295	2.37175	1.98665	0.39	1.31	0.00422724	0.00901476	No Change
C15orf62	2.489	-2.65647	-2.41605	-0.24	-1.18	0.352709	0.464783	No Change
C15orf65	0.75	-0.902516	-0.392116	-0.51	-1.42	0.243864	0.342733	No Change
C16orf13	0.834	4.55037	4.69094	-0.14	-1.1	0.124212	0.19296	No Change
C16orf45	2.335	2.83897	3.14214	-0.3	-1.23	0.000663396	0.00160387	No Change
C16orf46	2.221	0.642848	0.32941	0.31	1.24	0.0970869	0.155845	No Change
C16orf52	5.186	2.28338	2.58174	-0.3	-1.23	4.37803e-05	0.000124246	No Change
C16orf58	3.298	4.2757	3.89033	0.39	1.31	1.42325e-13	8.5316e-13	No Change
C16orf59	3.243	1.54331	1.78509	-0.24	-1.18	0.0331093	0.0595724	No Change
C16orf62	4.605	-1.63976	-1.41081	-0.23	-1.17	0.406164	0.520193	No Change
C16orf70	5.091	1.93047	2.16429	-0.23	-1.17	0.00605604	0.0125834	No Change
C16orf71	2.696	-2.90778	-2.84642	-0.06	-1.04	0.84453	0.898061	No Change
C16orf72	3.975	4.09216	4.11518	-0.02	-1.01	0.907642	0.93897	No Change
C16orf74	0.893	2.40772	2.12238	0.29	1.22	0.0556936	0.095236	No Change
C16orf86	1.789	-2.50792	-2.26689	-0.24	-1.18	0.617499	0.717404	No Change
C16orf87	1.379	3.02598	3.12484	-0.1	-1.07	0.399769	0.513109	No Change
C16orf89	1.899	-2.92055	-2.39195	-0.53	-1.44	0.14671	0.22259	No Change
C16orf91	1.476	2.84724	2.71631	0.13	1.09	0.17259	0.255487	No Change
C16orf95	1.154	0.755048	1.30709	-0.55	-1.46	0.0114334	0.0225721	No Change
C17orf107	3.171	-2.24182	-2.13198	-0.11	-1.08	0.737265	0.816754	No Change
C17orf51	8.646	2.39973	1.45554	0.94	1.92	2.35511e-39	4.44248e-38	2HF Up
C17orf53	2.715	2.60262	2.46354	0.14	1.1	0.0884609	0.143456	No Change
C17orf58	1.561	3.31246	3.1289	0.18	1.13	0.0282983	0.0516328	No Change
C17orf62	5.919	2.56937	2.57368	0	1	0.829719	0.885851	No Change
C17orf67	2.004	0.863548	-0.0297916	0.89	1.85	7.99231e-06	2.49611e-05	2HF Up
C17orf75	4.573	2.27997	2.2275	0.05	1.04	0.358987	0.471499	No Change
C17orf80	4.065	3.59402	3.51302	0.08	1.06	0.0921317	0.148804	No Change
C17orf82	1.529	-3.32193	-3.10808	-0.21	-1.16	0.465487	0.579224	No Change
C17orf89	0.563	4.75864	4.87567	-0.12	-1.09	0.258787	0.359971	No Change
C17orf96	3.228	2.35394	2.15018	0.2	1.15	0.0191689	0.0362623	No Change
C17orf97	1.837	-1.00851	-0.67501	-0.33	-1.26	0.290545	0.396696	No Change
C18orf21	1.123	3.46761	3.26026	0.21	1.16	0.0292985	0.0532841	No Change
C18orf25	5.46	2.94766	3.17488	-0.23	-1.17	0.000302596	0.000770901	No Change
C18orf32	1.65	-2.95158	-2.91309	-0.04	-1.03	0.871508	0.912253	No Change
C18orf54	6.381	1.36699	2.03597	-0.67	-1.59	1.2102e-16	8.77758e-16	2HF Down
C18orf65	2.073	-2.14532	-1.617	-0.53	-1.44	0.160503	0.239987	No Change
C18orf8	2.206	3.81303	3.35537	0.46	1.38	1.24293e-10	6.04952e-10	No Change
C19orf12	5.055	1.93545	1.80793	0.13	1.09	0.089655	0.145237	No Change
C19orf24	0.974	4.00306	4.32662	-0.32	-1.25	0.000290732	0.000742296	No Change
C19orf25	2.435	1.45187	1.33705	0.11	1.08	0.292441	0.398654	No Change
C19orf33	0.516	6.09119	5.85284	0.24	1.18	9.8518e-05	0.000267237	No Change
C19orf38	1.082	-2.90494	-3.19576	0.29	1.22	0.478293	0.5907	No Change
C19orf43	0.907	6.22151	7.24078	-1.02	-2.03	1.58446e-113	1.72877e-111	2HF Down
C19orf44	4.712	1.45854	0.883254	0.58	1.49	2.13273e-08	8.63225e-08	No Change
C19orf45	2.205	-2.88206	-2.7566	-0.13	-1.09	0.74322	0.82155	No Change
C19orf47	2.354	1.92541	2.36708	-0.44	-1.36	7.44281e-05	0.000204934	No Change
C19orf48	1.984	4.73843	4.14233	0.6	1.52	3.76715e-24	4.04908e-23	2HF Up
C19orf52	1.394	3.22026	3.11358	0.11	1.08	0.227337	0.322949	No Change
C19orf53	0.906	6.05231	6.16626	-0.11	-1.08	0.0587273	0.0997936	No Change
C19orf54	2.971	2.59668	2.14886	0.45	1.37	1.77236e-07	6.55119e-07	No Change
C19orf57	2.504	-2.35754	-2.27012	-0.09	-1.06	0.825147	0.882212	No Change
C19orf60	2.386	2.69223	2.68382	0.01	1.01	0.775535	0.843742	No Change
C19orf66	3.42	1.71585	1.56864	0.15	1.11	0.111724	0.175992	No Change
C19orf70	0.896	5.36515	5.46234	-0.1	-1.07	0.197416	0.286641	No Change
C19orf71	0.667	0.705745	0.402194	0.3	1.23	0.354362	0.466475	No Change
C19orf73	0.743	-0.934434	-1.53666	0.6	1.52	0.231626	0.328211	No Change
C19orf81	0.76	-2.5631	-2.31595	-0.25	-1.19	0.686077	0.774358	No Change
C1D	1.278	2.25755	2.2945	-0.04	-1.03	0.886115	0.923376	No Change
C1GALT1	7.078	2.08885	2.38689	-0.3	-1.23	1.33379e-05	4.06433e-05	No Change
C1GALT1C1	1.901	4.09772	3.93843	0.16	1.12	0.0105717	0.0209802	No Change
C1GALT1C1L	1.169	0.0748847	0.930555	-0.86	-1.82	0.000784094	0.00187979	2HF Down
C1QBP	1.157	7.63635	7.71773	-0.08	-1.06	0.0718529	0.119435	No Change
C1QL1	1.498	-1.32937	0.356934	-1.69	-3.23	4.43059e-08	1.73092e-07	2HF Down
C1QL4	2.063	-2.06456	-1.66303	-0.4	-1.32	0.258205	0.359329	No Change
C1QTNF1	3.997	-3.18842	-3.14992	-0.04	-1.03	0.886834	0.923935	No Change
C1QTNF1-AS1	0.963	-3.03395	-2.99831	-0.04	-1.03	0.89054	0.92646	No Change
C1QTNF2	2.394	-2.77475	-1.25592	-1.52	-2.87	1.70396e-06	5.72426e-06	2HF Down
C1QTNF3	4.355	-1.33726	-1.67914	0.34	1.27	0.116235	0.182353	No Change
C1QTNF4	1.412	-3.19576	-3.32193	0.13	1.09	0.856111	0.900588	No Change
C1QTNF6	6.85	-0.0512558	0.710594	-0.76	-1.69	6.03541e-11	3.00601e-10	2HF Down
C1QTNF9B-AS1	0.9	-0.847357	-1.92479	1.08	2.11	0.0296172	0.0537933	No Change
C1R	2.962	-0.82007	0.0354691	-0.86	-1.82	4.48302e-05	0.000127083	2HF Down
C1RL	3.73	-0.0930946	-0.415296	0.32	1.25	0.0692174	0.115522	No Change
C1RL-AS1	5.764	-0.0878705	-1.26689	1.18	2.27	9.39136e-13	5.34645e-12	2HF Up
C1S	3.469	-1.274	-2.21217	0.94	1.92	0.000480184	0.00119053	2HF Up
C1orf101	3.746	-2.67892	-3.06224	0.38	1.3	0.105684	0.167727	No Change
C1orf106	4.397	-2.3033	-0.757223	-1.55	-2.93	1.48219e-11	7.7327e-11	2HF Down
C1orf109	2.818	2.77605	2.09164	0.68	1.6	1.67736e-14	1.06439e-13	2HF Up
C1orf112	5.481	2.28155	2.39403	-0.11	-1.08	0.157448	0.235908	No Change
C1orf115	2.97	-3.32193	-3.32193	0	1	NA	NA	No Change
C1orf116	5.498	-2.25955	-1.86242	-0.4	-1.32	0.0740578	0.122562	No Change
C1orf122	1.315	3.97756	3.85013	0.13	1.09	0.0702215	0.117064	No Change
C1orf123	1.076	4.43554	4.53964	-0.1	-1.07	0.274155	0.377367	No Change
C1orf127	2.779	-3.32193	-3.27609	-0.05	-1.04	0.771757	0.840476	No Change
C1orf131	4.852	1.47624	1.50992	-0.03	-1.02	0.810202	0.870777	No Change
C1orf145	3.529	-1.65912	-2.5563	0.9	1.87	0.00205893	0.0046233	2HF Up
C1orf159	3.289	1.10201	0.764027	0.34	1.27	0.00834488	0.0168812	No Change
C1orf162	0.911	-1.87769	-2.58596	0.71	1.64	0.229472	0.325523	No Change
C1orf174	3.079	2.93766	2.90406	0.03	1.02	0.519359	0.629876	No Change
C1orf189	0.701	-2.6318	-2.94276	0.31	1.24	0.695432	0.782138	No Change
C1orf198	4.393	3.2466	3.27388	-0.03	-1.02	0.88316	0.92131	No Change
C1orf204	2.495	0.161468	-0.183353	0.34	1.27	0.0890006	0.144285	No Change
C1orf21	10.302	0.420241	0.954887	-0.53	-1.44	1.59086e-09	7.11919e-09	No Change
C1orf210	1.51	-3.32193	-3.32193	0	1	NA	NA	No Change
C1orf216	2.932	1.55675	1.39931	0.16	1.12	0.149557	0.22623	No Change
C1orf220	2.574	-2.17406	-2.25263	0.08	1.06	0.652951	0.748444	No Change
C1orf226	4.249	1.73522	2.31764	-0.58	-1.49	9.65612e-11	4.74392e-10	No Change
C1orf228	1.673	-2.86391	-3.16012	0.3	1.23	0.377871	0.49023	No Change
C1orf229	2.257	-2.64929	-2.77475	0.13	1.09	0.713502	0.79789	No Change
C1orf233	2.088	-1.10311	-1.14423	0.04	1.03	0.863653	0.906042	No Change
C1orf27	3.882	3.70188	3.10969	0.59	1.51	4.56135e-24	4.88196e-23	2HF Up
C1orf35	1.461	2.76354	3.18159	-0.42	-1.34	0.000200322	0.000522815	No Change
C1orf43	2.75	6.50099	6.13201	0.37	1.29	2.91139e-27	3.56082e-26	No Change
C1orf50	1.01	1.8696	2.08693	-0.22	-1.16	0.219662	0.313631	No Change
C1orf52	3.414	4.02263	4.07087	-0.05	-1.04	0.582548	0.687394	No Change
C1orf53	0.68	0.474013	1.52713	-1.05	-2.07	0.000233418	0.000603893	2HF Down
C1orf54	0.567	-1.35143	-2.66621	1.31	2.48	0.0386467	0.0686238	No Change
C1orf56	2.026	0.900336	0.0390003	0.86	1.82	9.60522e-05	0.000260969	2HF Up
C1orf61	4.847	-3.27609	-3.27609	0	1	0.942371	0.961014	No Change
C1orf74	1.559	1.29905	1.70991	-0.41	-1.33	0.0194973	0.0368239	No Change
C2	4.257	-3.14258	-3.32193	0.18	1.13	0.20594	0.296946	No Change
C20orf194	7.574	1.22712	1.16763	0.06	1.04	0.370343	0.482647	No Change
C20orf196	1.152	0.653548	0.426985	0.23	1.17	0.338391	0.448959	No Change
C20orf202	1.602	-3.07244	-3.14657	0.07	1.05	0.809985	0.870727	No Change
C20orf24	1.248	4.48348	4.1373	0.35	1.27	6.04386e-07	2.12622e-06	No Change
C20orf27	3.311	3.74753	4.16958	-0.42	-1.34	8.10114e-13	4.63106e-12	No Change
C20orf96	2.435	1.0754	0.642792	0.43	1.35	0.00408832	0.00873165	No Change
C21orf2	5.395	-0.918128	-0.727443	-0.19	-1.14	0.297985	0.405334	No Change
C21orf33	1.66	3.92131	3.78439	0.14	1.1	0.0373955	0.0665892	No Change
C21orf58	4.678	-0.357413	-0.606549	0.25	1.19	0.148572	0.224942	No Change
C21orf59	2.958	4.11009	4.08895	0.02	1.01	0.534236	0.64334	No Change
C21orf62-AS1	1.198	-2.0205	-2.88709	0.87	1.83	0.102033	0.162494	No Change
C21orf91	5.428	1.60795	1.7733	-0.17	-1.13	0.0722799	0.120013	No Change
C22orf15	0.953	-3.03395	-2.99831	-0.04	-1.03	0.923643	0.950636	No Change
C22orf23	2.003	-1.52909	-1.50378	-0.03	-1.02	0.965447	0.976196	No Change
C22orf24	1.244	-3.10808	-3.19576	0.09	1.06	0.795746	0.859871	No Change
C22orf29	6.844	1.50032	1.28283	0.22	1.16	0.00431906	0.00919468	No Change
C22orf39	2.781	2.00821	2.34844	-0.34	-1.27	0.00144875	0.00333664	No Change
C22orf46	4.973	2.52318	1.86212	0.66	1.58	1.65029e-17	1.24643e-16	2HF Up
C2CD2	7.652	2.15569	1.88665	0.27	1.21	1.81008e-05	5.40919e-05	No Change
C2CD2L	3.33	3.17695	2.51324	0.66	1.58	3.59044e-20	3.1421e-19	2HF Up
C2CD3	8.675	2.49509	2.16416	0.33	1.26	2.25731e-08	9.11702e-08	No Change
C2CD4A	3.443	-3.32193	-3.32193	0	1	NA	NA	No Change
C2CD4C	3.122	-1.42193	-1.03627	-0.39	-1.31	0.133984	0.206065	No Change
C2CD4D	1.711	-2.02974	-1.33472	-0.7	-1.62	0.10019	0.159928	No Change
C2CD5	5.113	3.36115	3.7353	-0.37	-1.29	2.30614e-11	1.1864e-10	No Change
C2orf15	1.404	-2.68707	-2.13666	-0.55	-1.46	0.160599	0.240083	No Change
C2orf27A	1.215	-0.925346	-0.936341	0.01	1.01	0.817705	0.876604	No Change
C2orf42	2.514	2.01559	1.83289	0.18	1.13	0.0883661	0.143333	No Change
C2orf44	3.89	2.85099	2.61696	0.23	1.17	0.000546403	0.0013422	No Change
C2orf47	1.505	3.52695	3.48874	0.04	1.03	0.523418	0.63338	No Change
C2orf48	0.725	1.54876	0.730645	0.82	1.77	0.0020037	0.00450728	2HF Up
C2orf49	0.883	3.56608	3.55838	0.01	1.01	0.789889	0.855248	No Change
C2orf50	2.934	-3.23026	-2.96973	-0.26	-1.2	0.252841	0.353255	No Change
C2orf54	2.685	-3.32193	-3.32193	0	1	NA	NA	No Change
C2orf61	2.903	-2.64574	-2.49466	-0.15	-1.11	0.664394	0.757609	No Change
C2orf66	2.253	-2.82541	-2.81726	-0.01	-1.01	0.85204	0.900588	No Change
C2orf68	5.896	2.38213	2.61217	-0.23	-1.17	0.00129395	0.00300062	No Change
C2orf69	3.726	3.0549	2.9374	0.12	1.09	0.0637024	0.107322	No Change
C2orf70	2.433	-0.624695	-1.94627	1.32	2.5	4.00706e-06	1.29383e-05	2HF Up
C2orf72	3.615	-1.10598	-1.35942	0.25	1.19	0.245023	0.344012	No Change
C2orf74	1.242	2.85902	2.35725	0.5	1.41	2.72527e-05	7.94529e-05	No Change
C2orf76	1.155	0.288959	1.60182	-1.31	-2.48	3.06408e-08	1.22096e-07	2HF Down
C2orf81	2.225	-0.408837	-0.338569	-0.07	-1.05	0.798519	0.861762	No Change
C2orf82	0.462	-0.349419	-1.05479	0.71	1.64	0.291365	0.397486	No Change
C3	5.06	-1.51497	-1.82081	0.31	1.24	0.14185	0.21632	No Change
C3AR1	1.953	-2.57242	-0.937181	-1.64	-3.12	5.09532e-06	1.62583e-05	2HF Down
C3orf14	0.958	4.39256	4.88164	-0.49	-1.4	4.54885e-10	2.11944e-09	No Change
C3orf17	5.312	2.94657	2.78428	0.16	1.12	0.0027906	0.00612125	No Change
C3orf18	2.82	2.0784	1.83533	0.24	1.18	0.0128994	0.0252136	No Change
C3orf20	4.403	-3.27609	-3.10808	-0.17	-1.13	0.218945	0.312785	No Change
C3orf33	1.925	1.51344	0.661051	0.85	1.8	3.47973e-07	1.25115e-06	2HF Up
C3orf35	2.72	-2.43407	-2.7674	0.33	1.26	0.369315	0.481727	No Change
C3orf38	2.627	3.25253	3.43726	-0.18	-1.13	0.0198122	0.0373395	No Change
C3orf52	5.611	-0.0518714	-0.345142	0.29	1.22	0.0430526	0.0756413	No Change
C3orf58	4.589	2.50626	3.05525	-0.55	-1.46	1.79924e-14	1.13982e-13	No Change
C3orf62	3.981	1.32152	0.847893	0.47	1.39	2.0253e-05	6.02388e-05	No Change
C3orf67	8.562	-2.18842	-2.06499	-0.12	-1.09	0.522602	0.632645	No Change
C3orf70	5.899	-3.02375	-2.95248	-0.07	-1.05	0.952332	0.966981	No Change
C3orf80	2.577	-0.947097	-0.736765	-0.21	-1.16	0.52654	0.636245	No Change
C4BPB	1.792	1.00375	1.27562	-0.27	-1.21	0.119191	0.186337	No Change
C4orf19	3.789	-0.528816	0.47686	-1.01	-2.01	2.04422e-09	9.07039e-09	2HF Down
C4orf27	1.208	4.11507	4.32071	-0.21	-1.16	0.0155248	0.0298756	No Change
C4orf3	3.037	3.47503	3.81317	-0.34	-1.27	3.89141e-07	1.393e-06	No Change
[truncated: 13,895 more rows]

## Sheet: Supp Table 6
Supplementary Table 6: SKBR3_2HF vs. Control gene expression changes
[truncated: 15,579 more rows]

## Sheet: Supp Table 8
Supplementary Table 8: _MCF10A_2HF vs. Control_Upstream Analyses
[truncated: 1,261 more rows]

[truncated: 3 more sheets: Supp Table 9, Supp Table 10, Supp Table 11]
